# Supplementary material for: An organotypic atlas of human vascular cells
Source: Nat Med. 2024 Nov 20;30(12):3468–81. doi: 10.1038/s41591-024-03376-x (PMC11645277; doi:10.1038/s41591-024-03376-x)
Supplement: Supplementary file 3 — Supplementary Tables 1–10. [file 41591_2024_3376_MOESM3_ESM.xlsx]

## Sheet: Table S1
Table S1. scRNA-seq data sources
Tissue	Publication Title	Author	Year	DOI	dataset_group
Multiple*	The Tabula Sapiens: A multiple-organ, single-cell transcriptomic atlas of humans	The Tabula Sapiens Consortium*	2022	10.1126/science.abl4896	Tabula_sapiens
Heart	Cells of the adult human heart	Litviňuková et al.	2020	10.1038/s41586-020-2797-4	Teichmann_and_colleagues
Lung	A spatially resolved atlas of the human lung characterizes a gland-associated immune niche	Madissoon et al.	2022	10.1038/s41588-022-01243-4	Teichmann_and_colleagues
Skeletal muscle	Cells of the adult human heart	Litviňuková et al.	2020	10.1038/s41586-020-2797-4	Teichmann_and_colleagues
Skeletal muscle	Human skeletal muscle aging atlas	Kedlian et al.	2024	10.1038/s43587-024-00613-3	Teichmann_and_colleagues
Lymph node	Generated in study	n/a	n/a	n/a	Teichmann_and_colleagues
Spleen	Generated in study	n/a	n/a	n/a	Teichmann_and_colleagues
Decidua	Single-cell reconstruction of the early maternal-fetal interface in humans	Vento-Tormo et al.	2018	10.1038/s41586-018-0698-6	Teichmann_and_colleagues
Uterus	Mapping the temporal and spatial dynamics of the human endometrium in vivo and in vitro	Garcia-Alonso et al.	2021	10.1038/s41588-021-00972-2	Teichmann_and_colleagues
Small intestine	Cells of the human intestinal tract mapped across space and time	Elmentaite et al.	2021	10.1038/s41586-021-03852-1	Teichmann_and_colleagues
Kidney	Spatiotemporal immune zonation of the human kidney	Stewart et al.	2019	10.1126/science.aat5031	Teichmann_and_colleagues
Trachea	A spatially resolved atlas of the human lung characterizes a gland-associated immune niche	Madissoon et al.	2022	10.1038/s41588-022-01243-4	Teichmann_and_colleagues
Oesophagus	scRNA-seq assessment of the human lung, spleen, and esophagus tissue stability after cold preservation	Madissoon et al.	2019	10.1186/s13059-019-1906-x	Teichmann_and_colleagues
Large intestine	Cells of the human intestinal tract mapped across space and time	Elmentaite et al.	2021	10.1038/s41586-021-03852-1	Teichmann_and_colleagues
Liver	Cell atlas of the regenerating human liver after portal vein embolization	Brazovskaja et al.	2021	10.1101/2021.06.03.444016	Treutlein_lab
Brain	A single-cell atlas of the normal and malformed human brain vasculature	Winkler et al.	2022	10.1126/science.abi7377	Nowakowski_lab
Blood	Cross-tissue immune cell analysis reveals tissue-specific features in humans	Dominguez Conde et al.	2022	10.1126/science.abl5197	Teichmann_and_colleagues
* Multiple include: thymus, skeletal muscle, adipose tissue, large vessels, lung, pancreas, uterus, bladder, spleen, trachea, lymph node, large intestine, small intestine

## Sheet: Table S2
Table S2. scRNA-seq donor metadata
organ	donor	age_group	sex	kit	publication
adipose_tissue	TSP10	30-35	male	10X	The Tabula Sapiens Consortium, 2022
adipose_tissue	TSP14	55-60	male	10X	The Tabula Sapiens Consortium, 2022
bladder	TSP1	55-60	female	10X	The Tabula Sapiens Consortium, 2022
bladder	TSP14	55-60	male	10X	The Tabula Sapiens Consortium, 2022
bladder	TSP2	60-65	female	10X	The Tabula Sapiens Consortium, 2022
blood	A35	60-65	male	10x5prime_v1	Dominguez Conde et al. 2022
blood	A36	60-65	male	10x5prime_v1	Dominguez Conde et al. 2022
blood	621B	50-55	male	10x5prime_v2	Dominguez Conde et al. 2022
blood	637C	50-55	male	10x5prime_v2	Dominguez Conde et al. 2022
blood	D496	55-60	male	10x3prime_v2	Dominguez Conde et al. 2022
blood	D503	65-70	female	10x3prime_v2	Dominguez Conde et al. 2022
brain	CTRL085	nan	nan	10x3prime_v3	Winkler et al. 2022
brain	CTRL086	nan	nan	10x3prime_v3	Winkler et al. 2022
brain	CTRL099_21	nan	nan	10x3prime_v3	Winkler et al. 2022
brain	CTRL099_22	nan	nan	10x3prime_v3	Winkler et al. 2022
brain	CTRL12	nan	nan	10x3prime_v3	Winkler et al. 2022
decidua	F19	nan	female	10x3prime_v2	Vento-Tormo et al. 2018
decidua	F20	nan	female	10x3prime_v2	Vento-Tormo et al. 2018
decidua	F25	nan	female	10x3prime_v2	Vento-Tormo et al. 2018
decidua	F27	nan	female	10x3prime_v2	Vento-Tormo et al. 2018
decidua	F36	nan	female	10x3prime_v2	Vento-Tormo et al. 2018
decidua	F40	nan	female	10x3prime_v2	Vento-Tormo et al. 2018
heart	A24	55-60	male	10x3prime_v2	Litviňuková et al. 2020
heart	A26	75-80	female	10x3prime_v2	Litviňuková et al. 2020
heart	A29	65-70	female	10x3prime_v2	Litviňuková et al. 2020
heart	A34	65-70	male	10x3prime_v3	Litviňuková et al. 2020
heart	A35	60-65	male	10x3prime_v2	Litviňuková et al. 2020
heart	A46	60-65	female	10x3prime_v3	Litviňuková et al. 2020
heart	TSP12	70-75	male	10X	The Tabula Sapiens Consortium, 2022
kidney	RCC1	65-70	male	10x3prime_v2	Stewart et al. 2019
kidney	RCC2	60-65	female	10x3prime_v2	Stewart et al. 2019
kidney	RCC3	70-75	male	10x3prime_v2	Stewart et al. 2019
kidney	TSP2	60-65	female	10X	The Tabula Sapiens Consortium, 2022
kidney	TxK1	50-55	female	10x3prime_v2	Stewart et al. 2019
kidney	TxK3	60-65	male	10x3prime_v2	Stewart et al. 2019
kidney	TxK4	70-75	male	10x3prime_v2	Stewart et al. 2019
kidney	VHL_RCC	45-50	male	10x3prime_v2	Stewart et al. 2019
kidney	Wilms2	0-5	female	10x3prime_v2	Stewart et al. 2019
large_intestine	A32	25-30	male	10x5prime	Elmentaite et al. 2021
large_intestine	A34	65-70	male	10x5prime	Elmentaite et al. 2021
large_intestine	A38	60-65	female	10x5prime	Elmentaite et al. 2021
large_intestine	TSP14	55-60	male	10X	The Tabula Sapiens Consortium, 2022
large_intestine	TSP2	60-65	female	10X	The Tabula Sapiens Consortium, 2022
large_vessels	TSP14	55-60	male	10X	The Tabula Sapiens Consortium, 2022
large_vessels	TSP2	60-65	female	10X	The Tabula Sapiens Consortium, 2022
liver	HD1	50-55	female	10x3prime_v2	Brazovskaja et al. 2021
liver	HD2	25-30	female	10x3prime_v2	Brazovskaja et al. 2021
liver	HD3	35-40	female	10x3prime_v2	Brazovskaja et al. 2021
liver	TSP14	55-60	male	10X	The Tabula Sapiens Consortium, 2022
liver	TSP6	65-70	male	10X	The Tabula Sapiens Consortium, 2022
lung	A26	70-75	female	10x3prime_v2	Madissoon et al. 2022
lung	A37	55-60	female	10x5prime	Madissoon et al. 2022
lung	A40	60-65	male	10x5prime	Madissoon et al. 2022
lung	A43	35-40	male	10x5prime	Madissoon et al. 2022
lung	A44	65-70	male	10x5prime	Madissoon et al. 2022
lung	A47	55-60	female	10x5prime	Madissoon et al. 2022
lung	A51	35-40	male	10x5prime	Madissoon et al. 2022
lung	TSP1	55-60	female	10X	The Tabula Sapiens Consortium, 2022
lung	TSP14	55-60	male	10X	The Tabula Sapiens Consortium, 2022
lung	TSP2	60-65	female	10X	The Tabula Sapiens Consortium, 2022
lymph_node	A34	65-70	male	10x5prime	Current study
lymph_node	A56	25-30	male	10x5prime_v2	Current study
lymph_node	A59	45-50	male	10x5prime_v2	Current study
lymph_node	A60	50-55	male	10x5prime_v2	Current study
lymph_node	A61	70-75	female	10x5prime_v2	Current study
lymph_node	TSP14	55-60	male	10X	The Tabula Sapiens Consortium, 2022
lymph_node	TSP2	60-65	female	10X	The Tabula Sapiens Consortium, 2022
lymph_node	TSP7	65-70	female	10X	The Tabula Sapiens Consortium, 2022
muscle	A23	60-65	male	10x3prime_v2	Litviňuková et al. 2020
muscle	A25	65-70	male	10x3prime_v2	Litviňuková et al. 2020
muscle	A32	25-30	male	10x3prime_v2	Kedlian et al. 2024
muscle	A33	50-55	male	10x3prime_v2	Litviňuková et al. 2020
muscle	A45	15-20	male	10x3prime_v2	Kedlian et al. 2024
muscle	TSP1	55-60	female	10X	The Tabula Sapiens Consortium, 2022
muscle	TSP14	55-60	male	10X	The Tabula Sapiens Consortium, 2022
muscle	TSP2	60-65	female	10X	The Tabula Sapiens Consortium, 2022
oesophagus	A12	40-45	female	10x3prime_v2	Madissoon et al. 2019
oesophagus	A15	50-55	female	10x3prime_v2	Madissoon et al. 2019
oesophagus	A21	40-45	female	10x3prime_v2	Madissoon et al. 2019
oesophagus	A23	60-65	male	10x3prime_v2	Madissoon et al. 2019
oesophagus	A25	65-70	male	10x3prime_v2	Madissoon et al. 2019
oesophagus	A6	30-35	female	10x3prime_v2	Madissoon et al. 2019
pancreas	TSP1	55-60	female	10X	The Tabula Sapiens Consortium, 2022
pancreas	TSP9	35-40	male	10X	The Tabula Sapiens Consortium, 2022
small_intestine	A32	25-30	male	10x5prime	Elmentaite et al. 2021
small_intestine	A34	65-70	male	10x5prime	Elmentaite et al. 2021
small_intestine	A38	60-65	female	10x5prime	Elmentaite et al. 2021
small_intestine	TSP14	55-60	male	10X	The Tabula Sapiens Consortium, 2022
small_intestine	TSP2	60-65	female	10X	The Tabula Sapiens Consortium, 2022
spleen	A51	35-40	male	10x5prime	Current study
spleen	A56	25-30	male	10x5prime_v2	Current study
spleen	A59	45-50	male	10x5prime_v2	Current study
spleen	A60	50-55	male	10x5prime_v2	Current study
spleen	A61	70-75	female	10x5prime_v2	Current study
spleen	TSP14	55-60	male	10X	The Tabula Sapiens Consortium, 2022
spleen	TSP2	60-65	female	10X	The Tabula Sapiens Consortium, 2022
spleen	TSP7	65-70	female	10X	The Tabula Sapiens Consortium, 2022
thymus	TSP14	55-60	male	10X	The Tabula Sapiens Consortium, 2022
thymus	TSP2	60-65	female	10X	The Tabula Sapiens Consortium, 2022
trachea	A40	60-65	male	10x5prime	Madissoon et al. 2022
trachea	A43	35-40	male	10x5prime	Madissoon et al. 2022
trachea	A44	65-70	male	10x5prime	Madissoon et al. 2022
trachea	TSP2	60-65	female	10X	The Tabula Sapiens Consortium, 2022
trachea	TSP6	65-70	male	10X	The Tabula Sapiens Consortium, 2022
uterus	A13	35-40	female	10x3prime_v2	Garcia-Alonso et al. 2021
uterus	A30	20-25	female	10x3prime_v2	Garcia-Alonso et al. 2021
uterus	E1	25-30	female	10x_3prime	Garcia-Alonso et al. 2021
uterus	E2	25-30	female	10x_3prime	Garcia-Alonso et al. 2021
uterus	E3	25-30	female	10x_3prime	Garcia-Alonso et al. 2021
uterus	TSP4	35-40	female	10X	The Tabula Sapiens Consortium, 2022

## Sheet: Table S3
Table S3. Total number of cells contributed by donors per organ
	donor id
organ_uni	621B	637C	A6	A12	A13	A15	A21	A23	A24	A25	A26	A29	A30	A32	A33	A34	A35	A36	A37	A38	A40	A43	A44	A45	A46	A47	A51	A56	A59	A60	A61	CTRL12	CTRL085	CTRL086	CTRL099_21	CTRL099_22	D496	D503	E1	E2	E3	F19	F20	F25	F27	F36	F40	HD1	HD2
adipose_tissue	0	0	0	0	0	0	0	0	0	0	0	0	0	0	0	0	0	0	0	0	0	0	0	0	0	0	0	0	0	0	0	0	0	0	0	0	0	0	0	0	0	0	0	0	0	0	0	0	0
bladder	0	0	0	0	0	0	0	0	0	0	0	0	0	0	0	0	0	0	0	0	0	0	0	0	0	0	0	0	0	0	0	0	0	0	0	0	0	0	0	0	0	0	0	0	0	0	0	0	0
blood	104	774	0	0	0	0	0	0	0	0	0	0	0	0	0	0	1379	3268	0	0	0	0	0	0	0	0	0	0	0	0	0	0	0	0	0	0	8922	11291	0	0	0	0	0	0	0	0	0	0	0
brain	0	0	0	0	0	0	0	0	0	0	0	0	0	0	0	0	0	0	0	0	0	0	0	0	0	0	0	0	0	0	0	345	4649	10673	16540	11631	0	0	0	0	0	0	0	0	0	0	0	0	0
decidua	0	0	0	0	0	0	0	0	0	0	0	0	0	0	0	0	0	0	0	0	0	0	0	0	0	0	0	0	0	0	0	0	0	0	0	0	0	0	0	0	0	2133	7065	3143	3699	2335	2137	0	0
heart	0	0	0	0	0	0	0	0	2694	0	889	1377	0	0	0	20523	4582	0	0	0	0	0	0	0	10478	0	0	0	0	0	0	0	0	0	0	0	0	0	0	0	0	0	0	0	0	0	0	0	0
kidney	0	0	0	0	0	0	0	0	0	0	0	0	0	0	0	0	0	0	0	0	0	0	0	0	0	0	0	0	0	0	0	0	0	0	0	0	0	0	0	0	0	0	0	0	0	0	0	0	0
large_intestine	0	0	0	0	0	0	0	0	0	0	0	0	0	12591	0	11506	0	0	0	1905	0	0	0	0	0	0	0	0	0	0	0	0	0	0	0	0	0	0	0	0	0	0	0	0	0	0	0	0	0
large_vessels	0	0	0	0	0	0	0	0	0	0	0	0	0	0	0	0	0	0	0	0	0	0	0	0	0	0	0	0	0	0	0	0	0	0	0	0	0	0	0	0	0	0	0	0	0	0	0	0	0
liver	0	0	0	0	0	0	0	0	0	0	0	0	0	0	0	0	0	0	0	0	0	0	0	0	0	0	0	0	0	0	0	0	0	0	0	0	0	0	0	0	0	0	0	0	0	0	0	4935	3008
lung	0	0	0	0	0	0	0	0	0	0	10792	0	0	0	0	0	0	0	23464	0	2366	18343	8048	0	0	202	3328	0	0	0	0	0	0	0	0	0	0	0	0	0	0	0	0	0	0	0	0	0	0
lymph_node	0	0	0	0	0	0	0	0	0	0	0	0	0	0	0	1392	0	0	0	0	0	0	0	0	0	0	0	7579	11542	11130	16027	0	0	0	0	0	0	0	0	0	0	0	0	0	0	0	0	0	0
muscle	0	0	0	0	0	0	0	4063	0	8363	0	0	0	4786	4270	0	0	0	0	0	0	0	0	11897	0	0	0	0	0	0	0	0	0	0	0	0	0	0	0	0	0	0	0	0	0	0	0	0	0
oesophagus	0	0	4273	5120	0	24745	16109	15542	0	20099	0	0	0	0	0	0	0	0	0	0	0	0	0	0	0	0	0	0	0	0	0	0	0	0	0	0	0	0	0	0	0	0	0	0	0	0	0	0	0
pancreas	0	0	0	0	0	0	0	0	0	0	0	0	0	0	0	0	0	0	0	0	0	0	0	0	0	0	0	0	0	0	0	0	0	0	0	0	0	0	0	0	0	0	0	0	0	0	0	0	0
small_intestine	0	0	0	0	0	0	0	0	0	0	0	0	0	5840	0	8598	0	0	0	549	0	0	0	0	0	0	0	0	0	0	0	0	0	0	0	0	0	0	0	0	0	0	0	0	0	0	0	0	0
spleen	0	0	0	0	0	0	0	0	0	0	0	0	0	0	0	0	0	0	0	0	0	0	0	0	0	0	6788	7439	22437	18036	8355	0	0	0	0	0	0	0	0	0	0	0	0	0	0	0	0	0	0
thymus	0	0	0	0	0	0	0	0	0	0	0	0	0	0	0	0	0	0	0	0	0	0	0	0	0	0	0	0	0	0	0	0	0	0	0	0	0	0	0	0	0	0	0	0	0	0	0	0	0
trachea	0	0	0	0	0	0	0	0	0	0	0	0	0	0	0	0	0	0	0	0	2170	5560	1111	0	0	0	0	0	0	0	0	0	0	0	0	0	0	0	0	0	0	0	0	0	0	0	0	0	0
uterus	0	0	0	0	32145	0	0	0	0	0	0	0	5962	0	0	0	0	0	0	0	0	0	0	0	0	0	0	0	0	0	0	0	0	0	0	0	0	0	11537	3195	4251	0	0	0	0	0	0	0	0
[truncated: 18 more columns]

## Sheet: Table S4
Table S4. Wilcoxon Rank Sum Test differential gene expression tables on global cell types
cell_type	names	scores	logfoldchanges	pvals	pvals_adj	pct_nz_group	pct_nz_reference
B cells	CD79A	410.116	8.94406	0	0	0.902199	0.00970186
B cells	CD74	344.118	4.24995	0	0	0.983283	0.421227
B cells	MS4A1	324.522	8.85798	0	0	0.713736	0.00691548
B cells	CD37	294.07	3.13723	0	0	0.79811	0.304641
B cells	BANK1	293.415	7.68151	0	0	0.649039	0.0136661
B cells	CD79B	283.334	4.82764	0	0	0.658261	0.04524
B cells	HLA-DRA	273.372	3.68759	0	0	0.779944	0.258286
B cells	RALGPS2	269.761	4.13725	0	0	0.653625	0.0984841
B cells	HLA-DPA1	268.156	2.94306	0	0	0.811169	0.258469
B cells	CXCR4	262.001	2.9726	0	0	0.837629	0.318968
B cells	POU2AF1	256.621	7.39917	0	0	0.567066	0.00594462
B cells	SMAP2	256.216	2.40575	0	0	0.835292	0.328034
B cells	TNFRSF13C	253.027	6.85173	0	0	0.562213	0.012108
B cells	CD52	252.093	2.79308	0	0	0.765615	0.282989
B cells	IRF8	249.367	3.86631	0	0	0.617142	0.10593
B cells	HLA-DPB1	249.226	2.95503	0	0	0.733261	0.258583
B cells	ISG20	247.349	2.40011	0	0	0.781215	0.285939
B cells	HERPUD1	246.62	2.14356	0	0	0.830858	0.516896
B cells	MEF2C	246.099	2.81657	0	0	0.687885	0.159981
B cells	SEL1L3	245.572	4.0685	0	0	0.590821	0.0652999
B cells	LY9	242.355	4.55883	0	0	0.57202	0.0520108
B cells	BLK	238.382	7.82894	0	0	0.52559	0.00423342
B cells	CYBA	237.768	1.81744	0	0	0.949861	0.644395
B cells	KLF2	235.698	2.45976	0	0	0.822678	0.440511
B cells	IGHM	233.988	5.72012	0	0	0.535461	0.030307
B cells	FCMR	231.961	3.24003	0	0	0.612619	0.12675
B cells	TSC22D3	224.182	1.91509	0	0	0.931467	0.620572
B cells	POU2F2	221.466	3.35907	0	0	0.56544	0.0873453
B cells	ST6GAL1	220.234	3.36365	0	0	0.559368	0.0870812
B cells	P2RX5	219.289	5.35202	0	0	0.498914	0.0206421
B cells	LTB	219.048	3.0117	0	0	0.608224	0.14923
B cells	ADAM28	219.037	4.99689	0	0	0.504186	0.0303574
B cells	LAPTM5	217.011	2.12873	0	0	0.791593	0.361515
B cells	CD83	216.918	3.31566	0	0	0.592104	0.163867
B cells	GNG7	212.39	4.80228	0	0	0.490377	0.0295632
B cells	HLA-DQA1	211.775	3.35644	0	0	0.5551	0.0934683
B cells	EZR	210.638	1.8557	0	0	0.815107	0.453354
B cells	CD27	210.578	3.1974	0	0	0.541418	0.0757758
B cells	RCSD1	206.617	2.50557	0	0	0.608681	0.174711
B cells	TNFRSF13B	204.885	8.09909	0	0	0.450845	0.00216887
B cells	VPREB3	204.743	8.30678	0	0	0.450858	0.00336183
B cells	EEF1B2	203.905	1.16248	0	0	0.956492	0.845746
B cells	RPS21	202.422	1.04482	0	0	0.975089	0.924559
B cells	IGHA1	201.095	4.10064	0	0	0.519201	0.0874042
B cells	HLA-DRB1	199.365	2.29178	0	0	0.668246	0.240571
B cells	TP53INP1	198.959	3.43293	0	0	0.508479	0.0892887
B cells	RAC2	198.647	1.85301	0	0	0.730224	0.279362
B cells	CD19	198.365	8.38461	0	0	0.436465	0.00258279
B cells	CD22	198.35	6.60791	0	0	0.442093	0.0105734
B cells	CD53	196.423	1.8145	0	0	0.722183	0.280381
B cells	RPS8	196.064	0.763315	0	0	0.988173	0.964625
B cells	RPLP1	192.048	0.727493	0	0	0.99079	0.983021
B cells	RPL18A	191.333	0.800237	0	0	0.98595	0.9576
B cells	PRKCB	189.478	2.51514	0	0	0.54293	0.131576
B cells	RHOH	189.384	2.41347	0	0	0.552762	0.130035
B cells	LIMD2	188.629	1.99472	0	0	0.637276	0.229988
B cells	RPL41	188.552	0.783139	0	0	0.98952	0.981724
B cells	BTG1	186.601	1.57356	0	0	0.897448	0.786963
B cells	IGKC	185.223	4.58357	0	0	0.474295	0.0874345
B cells	CD48	183.533	1.7951	0	0	0.676274	0.249632
B cells	SP140	183.334	3.39965	0	0	0.458188	0.0586621
B cells	LINC00926	182.765	5.34288	0	0	0.41858	0.0250774
B cells	COBLL1	182.181	2.94245	0	0	0.488358	0.106906
B cells	BCL11A	180.474	4.48242	0	0	0.427014	0.0425563
B cells	ARHGAP24	179.153	3.30007	0	0	0.464463	0.095511
B cells	CD69	178.104	2.13411	0	0	0.643805	0.240304
B cells	TENT5C	176.513	2.52744	0	0	0.502649	0.117698
B cells	RPL30	176.405	0.783914	0	0	0.983562	0.961398
B cells	RPS28	175.853	0.690774	0	0	0.983791	0.967684
B cells	TMEM243	175.686	1.91825	0	0	0.592548	0.236784
B cells	IGLC2	175.503	4.27203	0	0	0.437545	0.0601327
B cells	HLA-DQB1	175.139	2.47591	0	0	0.517562	0.136213
B cells	PDE4B	174.884	2.13057	0	0	0.551543	0.169377
B cells	LINC01781	173.742	8.34864	0	0	0.382274	0.00207801
B cells	IKZF3	173.394	2.39068	0	0	0.491648	0.0989788
B cells	ANKRD44	172.822	2.15828	0	0	0.542943	0.177393
B cells	CORO1A	172.761	1.61222	0	0	0.702964	0.288024
B cells	SWAP70	172.694	2.33849	0	0	0.525247	0.184529
B cells	HLA-DMA	172.099	2.03891	0	0	0.549244	0.165415
B cells	AFF3	169.984	3.99386	0	0	0.410335	0.0452148
B cells	SMCHD1	169.121	1.53819	0	0	0.699635	0.376007
B cells	HIST1H4C	168.643	1.54056	0	0	0.739383	0.450457
B cells	RPS23	168.404	0.630814	0	0	0.982584	0.957171
B cells	TPD52	168.22	2.17164	0	0	0.517283	0.166576
B cells	MARCH1	166.693	3.06585	0	0	0.438955	0.084246
B cells	SP100	166.39	1.53788	0	0	0.681699	0.389976
B cells	GPR183	166.351	2.14645	0	0	0.537735	0.176935
B cells	FAU	165.972	0.615094	0	0	0.981149	0.954378
B cells	FCRL5	165.595	8.19912	0	0	0.364096	0.00140497
B cells	PARP1	165.422	1.73787	0	0	0.595254	0.283282
B cells	PTPN6	164.246	1.89905	0	0	0.552368	0.196707
B cells	RPL22L1	163.438	1.31359	0	0	0.75201	0.498518
B cells	RPL39	163.401	0.68904	0	0	0.979815	0.953887
B cells	FCRLA	161.704	9.12344	0	0	0.354937	0.000881681
B cells	HIST1H1E	161.662	1.98409	0	0	0.547338	0.201908
B cells	STK4	161.093	1.41707	0	0	0.69369	0.34821
B cells	TXNIP	160.747	1.3724	0	0	0.888721	0.714157
B cells	BLNK	159.553	3.59247	0	0	0.396997	0.0570838
B cells	RPSA	159.293	0.841839	0	0	0.958042	0.881996
B cells	RNASET2	159.197	1.47187	0	0	0.656801	0.325354
B cells	RPL18	158.217	0.613546	0	0	0.981962	0.95141
B cells	RPS19	158.023	0.669593	0	0	0.987144	0.965295
B cells	RPL37	157.415	0.618154	0	0	0.979916	0.959608
B cells	RPS27	156.16	0.699916	0	0	0.983511	0.967178
B cells	RPL19	155.033	0.567816	0	0	0.984261	0.963235
B cells	PLCG2	154.796	2.38743	0	0	0.433404	0.0941144
B cells	SYNGR2	154.413	1.53486	0	0	0.622299	0.314486
B cells	ODC1	153.2	1.69376	0	0	0.56074	0.25423
B cells	LINC02397	153.149	6.64845	0	0	0.33996	0.00491823
B cells	RPS5	152.046	0.762796	0	0	0.973095	0.914625
B cells	LY86	151.767	2.96056	0	0	0.400452	0.075123
B cells	CYTIP	151.295	1.41312	0	0	0.628168	0.260195
B cells	RPL13	151.178	0.56212	0	0	0.990231	0.975983
B cells	HLA-DMB	150.311	2.48988	0	0	0.427878	0.102911
B cells	PAX5	149.898	9.03732	0	0	0.329099	0.00094562
B cells	MZB1	149.861	6.06321	0	0	0.338398	0.0122998
B cells	STK17B	149.43	1.33081	0	0	0.668919	0.329715
B cells	NCOA3	149.259	1.8614	0	0	0.507603	0.202861
B cells	SP110	148.489	1.90994	0	0	0.503817	0.20789
B cells	BIRC3	146.976	1.79291	0	0	0.515263	0.191316
B cells	JUND	146.534	1.24861	0	0	0.86019	0.702814
B cells	RPL28	146.341	0.517709	0	0	0.985544	0.973354
B cells	IL16	145.441	2.21426	0	0	0.436478	0.121995
B cells	RPL11	145.093	0.500996	0	0	0.98562	0.968014
B cells	PIM2	144.913	2.46677	0	0	0.412889	0.09629
B cells	REL	144.643	1.61498	0	0	0.579947	0.329665
B cells	STK17A	143.554	1.4845	0	0	0.593679	0.309924
B cells	HVCN1	143.103	3.21148	0	0	0.372505	0.0720573
B cells	IGLC3	142.731	5.40862	0	0	0.32713	0.0157744
B cells	ORAI2	141.828	2.44322	0	0	0.409027	0.108603
B cells	INPP5D	141.363	2.16103	0	0	0.430813	0.125909
B cells	RIPOR2	140.741	1.82099	0	0	0.480253	0.173949
B cells	TNFAIP8	140.567	1.70014	0	0	0.508073	0.216246
B cells	JCHAIN	140.428	4.81802	0	0	0.335527	0.0304668
B cells	FCGR2B	140.086	2.96677	0	0	0.350186	0.039149
B cells	STRBP	139.946	2.75666	0	0	0.382858	0.086955
B cells	LYN	139.933	1.68186	0	0	0.498215	0.195208
B cells	FCER2	139.005	7.19285	0	0	0.307669	0.00383296
B cells	TAGAP	138.512	1.74537	0	0	0.47347	0.161529
B cells	PTK2B	138.204	1.83777	0	0	0.450439	0.14645
B cells	RPL8	138.098	0.55735	0	0	0.984502	0.959478
B cells	LSP1	137.956	1.19269	0	0	0.658046	0.339427
B cells	SELL	137.698	1.97173	0	0	0.430355	0.119454
B cells	ATP2A3	137.204	2.53928	0	0	0.371794	0.0676707
B cells	UCP2	136.539	1.53008	0	0	0.519544	0.213209
B cells	YPEL5	136.105	1.31007	0	0	0.654527	0.437178
B cells	DERL3	135.647	5.622	0	0	0.307478	0.0120743
B cells	HSH2D	135.365	2.922	0	0	0.343085	0.042632
B cells	NCF1	134.999	2.46374	0	0	0.376304	0.0783098
B cells	STAG3	133.836	5.19304	0	0	0.307275	0.0168781
B cells	CXXC5	133.719	1.95009	0	0	0.439095	0.164146
B cells	FCRL1	132.955	7.54447	0	0	0.293505	0.00271403
B cells	RPS15A	132.911	0.557621	0	0	0.983194	0.959936
B cells	RPS27A	132.616	0.521988	0	0	0.985417	0.964556
B cells	PRDM2	132.338	1.61651	0	0	0.508899	0.25416
B cells	RPS12	132.296	0.532893	0	0	0.984667	0.965633
B cells	ICAM3	132.277	1.40025	0	0	0.510652	0.209073
B cells	ACAP1	131.8	1.4741	0	0	0.489298	0.181625
B cells	RPL32	131.593	0.452513	0	0	0.984299	0.969582
B cells	ITGA4	130.291	1.54467	0	0	0.455063	0.15193
B cells	NCF4	130.104	1.96117	0	0	0.396044	0.106414
B cells	AIM2	129.731	4.9907	0	0	0.295957	0.0125253
B cells	NR4A2	128.94	1.45334	0	0	0.57329	0.321861
B cells	FAM30A	128.89	6.89738	0	0	0.285045	0.00274432
B cells	AC025164.1	128.784	2.42753	0	0	0.370346	0.0930477
B cells	BTK	128.05	2.91735	0	0	0.333227	0.0555476
B cells	MT-ND4L	127.636	1.04037	0	0	0.884135	0.720785
B cells	BCAS4	127.404	3.42715	0	0	0.317666	0.0420549
B cells	SYK	127.227	2.03234	0	0	0.395943	0.121709
B cells	GPSM3	126.83	1.18473	0	0	0.583262	0.281684
B cells	PARP15	126.721	3.53342	0	0	0.311747	0.0359453
B cells	CD40	126.627	2.48625	0	0	0.366941	0.103098
B cells	PLEKHF2	126.581	2.41579	0	0	0.373827	0.110671
B cells	FCHSD2	126.406	2.11254	0	0	0.381766	0.108546
B cells	CXCR5	125.326	5.36994	0	0	0.283774	0.0100687
B cells	IRF4	125.179	3.23252	0	0	0.3112	0.0359773
B cells	TLE1	125.008	1.85155	0	0	0.417767	0.153251
B cells	EAF2	124.994	3.12579	0	0	0.319432	0.0490948
B cells	BCL2	124.72	1.85722	0	0	0.408188	0.138015
B cells	SMARCB1	124.232	1.48987	0	0	0.491165	0.250317
B cells	HLA-B	123.666	1.04033	0	0	0.981085	0.828715
B cells	RPS18	123.207	0.57003	0	0	0.985303	0.965116
B cells	GRB2	122.936	1.05719	0	0	0.633211	0.382702
B cells	RPLP2	122.851	0.457664	0	0	0.980348	0.961983
B cells	SLC38A1	122.589	1.34822	0	0	0.490479	0.21251
B cells	RPS7	122.373	0.464896	0	0	0.978392	0.950538
B cells	FNBP1	121.664	1.21615	0	0	0.561794	0.315746
B cells	SPIB	121.063	5.29049	0	0	0.273383	0.00843823
B cells	HIST1H1D	120.8	1.67657	0	0	0.417551	0.147337
B cells	EVI2B	120.617	1.23692	0	0	0.500946	0.212731
B cells	HLA-DOB	120.458	5.92712	0	0	0.269725	0.00653185
B cells	ZFP36L2	120.252	0.944071	0	0	0.886549	0.687091
B cells	STAP1	119.771	4.84908	0	0	0.272685	0.0100973
B cells	HIST1H1C	119.551	1.46885	0	0	0.500362	0.272576
B cells	P2RY10	118.996	2.5504	0	0	0.319521	0.055487
B cells	ATM	118.958	1.27531	0	0	0.516711	0.265346
B cells	DOCK8	118.473	1.3448	0	0	0.467563	0.198045
B cells	HCLS1	118.097	0.980068	0	0	0.583644	0.272212
B cells	MT-ND6	118.096	1.07533	0	0	0.618856	0.386483
B cells	UBE2J1	118.089	1.42993	0	0	0.510296	0.307904
B cells	RBM38	117.842	1.91098	0	0	0.384789	0.131179
B cells	TMEM156	117.795	3.34886	0	0	0.288055	0.0286715
B cells	RPL21	117.555	0.565843	0	0	0.977554	0.943672
B cells	PPM1K	117.198	1.59554	0	0	0.432121	0.187632
B cells	RPS15	117.005	0.406043	0	0	0.984197	0.96637
B cells	MBD4	116.352	1.51593	0	0	0.454847	0.222924
B cells	ATF7IP	116.326	1.5358	0	0	0.457413	0.223173
B cells	RPS13	116.238	0.418081	0	0	0.977693	0.951878
B cells	CD55	115.733	1.03354	0	0	0.664499	0.449984
B cells	RPL36	115.653	0.44512	0	0	0.974873	0.946488
B cells	SCIMP	115.543	3.06304	0	0	0.301152	0.0536681
B cells	MYCBP2	115.053	1.11955	0	0	0.579388	0.367629
B cells	LINC01857	114.987	6.65204	0	0	0.256653	0.00595471
B cells	KLHL6	114.841	2.52165	0	0	0.313817	0.0623907
B cells	PTPRC	114.816	0.995331	0	0	0.709861	0.368802
B cells	EEF1A1	114.803	0.391919	0	0	0.99201	0.984099
B cells	SYVN1	114.671	2.22059	0	0	0.344609	0.10214
B cells	SEC11C	114.536	1.836	0	0	0.456841	0.266461
B cells	IGHD	114.186	8.2501	0	0	0.25142	0.00154126
B cells	PTPN1	113.953	1.25056	0	0	0.502013	0.267991
B cells	DAPP1	113.842	2.30736	0	0	0.333672	0.0908805
B cells	PNOC	113.704	7.34863	0	0	0.250505	0.00146386
B cells	TMEM154	113.366	1.91568	0	0	0.368212	0.128325
B cells	DRAM2	113.218	1.62337	0	0	0.430381	0.212622
B cells	ERP29	112.418	0.823828	0	0	0.722006	0.545606
B cells	SNX2	112.028	1.26083	0	0	0.516431	0.311121
B cells	TXNDC5	111.81	4.50448	0	0	0.269267	0.0282727
B cells	PLPP5	110.526	1.93482	0	0	0.372277	0.150877
B cells	IGHA2	109.896	4.13802	0	0	0.26129	0.0200919
B cells	RPL5	109.722	0.519045	0	0	0.96936	0.919262
B cells	BOD1L1	109.699	1.13247	0	0	0.536871	0.321844
B cells	NGLY1	109.32	1.71516	0	0	0.386161	0.158531
B cells	VOPP1	109.033	1.58914	0	0	0.398598	0.171132
B cells	LAT2	109.029	2.08934	0	0	0.325085	0.0862971
B cells	SERP1	108.705	0.688416	0	0	0.830249	0.694824
B cells	ITPR1	108.201	2.02158	0	0	0.349183	0.124447
B cells	CSK	108.059	1.39281	0	0	0.441013	0.218262
B cells	ANKRD13A	108.024	1.8331	0	0	0.366256	0.142158
B cells	TCEA1	107.955	0.944474	0	0	0.617396	0.426195
B cells	IL2RG	107.605	1.27499	0	0	0.411428	0.158396
B cells	FAM107B	107.434	1.10585	0	0	0.519201	0.287704
B cells	RPS3	107.245	0.516432	0	0	0.982635	0.955006
B cells	OTUD1	106.812	1.92019	0	0	0.351367	0.126398
B cells	TNFRSF17	106.734	6.57853	0	0	0.236138	0.00220757
B cells	ARHGDIB	106.326	0.887349	0	0	0.766111	0.455176
B cells	IKZF1	106.324	1.02831	0	0	0.48348	0.220545
B cells	RPL3	105.478	0.522706	0	0	0.981885	0.947013
B cells	ITM2C	105.4	1.60582	0	0	0.394037	0.177649
B cells	RAB30	105.325	2.62279	0	0	0.287649	0.0595219
B cells	PMAIP1	105.201	1.48194	0	0	0.418935	0.199181
B cells	CCR7	105.188	2.29252	0	0	0.300542	0.0675529
B cells	RUBCNL	104.592	4.07721	0	0	0.251572	0.0256344
B cells	PDE7A	104.446	1.742	0	0	0.357122	0.133561
B cells	CHD7	104.409	1.83382	0	0	0.341954	0.117975
B cells	CYFIP2	104.393	1.70687	0	0	0.349144	0.118642
B cells	FGD2	104.116	2.63128	0	0	0.283381	0.058159
B cells	MGAT5	103.91	2.31554	0	0	0.31195	0.0943988
B cells	RPS3A	103.778	0.416975	0	0	0.980564	0.954028
B cells	MAP3K1	103.493	1.67737	0	0	0.362813	0.143147
B cells	TRIM22	103.268	1.40103	0	0	0.431092	0.231103
B cells	TLR10	103.162	6.43296	0	0	0.229176	0.00341736
B cells	CLECL1	102.726	4.54254	0	0	0.237154	0.0126733
B cells	MT-ATP8	102.445	0.919934	0	0	0.634761	0.414841
B cells	RPL35A	102.425	0.413671	0	0	0.979167	0.949238
B cells	GGA2	102.28	1.77036	0	0	0.356055	0.145784
B cells	EEF2	102.237	0.617183	0	0	0.933703	0.853279
B cells	RPS25	102.208	0.428352	0	0	0.972981	0.93983
B cells	SF1	101.744	0.76809	0	0	0.722679	0.564784
B cells	ARHGAP15	101.742	1.52124	0	0	0.354315	0.124889
B cells	PSMB9	101.604	0.893224	0	0	0.572846	0.346117
B cells	RPL34	101.52	0.34644	0	0	0.984629	0.970336
B cells	RPL17	101.487	0.889228	0	0	0.802518	0.64247
B cells	FCRL2	101.253	7.35946	0	0	0.223447	0.00181889
B cells	UVRAG	101.043	1.78442	0	0	0.354048	0.148597
B cells	CYBB	100.359	1.1646	0	0	0.377726	0.131434
B cells	ARHGAP25	100.32	1.94789	0	0	0.310044	0.0903202
B cells	RPL7A	100.293	0.448624	0	0	0.979332	0.946682
B cells	RPS14	100.254	0.365227	0	0	0.981568	0.966269
B cells	CTSS	99.5712	0.466833	0	0	0.588394	0.29603
B cells	MIR29B2CHG	99.424	2.31144	0	0	0.288055	0.0733209
B cells	CCDC50	99.2712	1.24669	0	0	0.433099	0.231872
B cells	CTSZ	98.9233	0.777357	0	0	0.55294	0.315273
B cells	IGHG3	98.8028	4.18576	0	0	0.242959	0.029252
B cells	RNGTT	98.6719	2.45564	0	0	0.291472	0.0827199
B cells	TUT4	98.5592	1.14372	0	0	0.454783	0.248274
B cells	GRK6	98.4847	1.49697	0	0	0.362292	0.149706
B cells	TAPBP	98.0016	0.84441	0	0	0.593234	0.394438
B cells	IGHG1	97.6542	5.01636	0	0	0.231742	0.0197032
B cells	RGS1	97.5118	1.16025	0	0	0.398001	0.166276
B cells	TBC1D10C	97.4087	1.48646	0	0	0.340964	0.120227
B cells	ANXA6	97.3615	0.992177	0	0	0.488535	0.270336
B cells	AC007384.1	97.314	2.59145	0	0	0.256628	0.041476
B cells	KLF6	97.2603	0.770665	0	0	0.809733	0.712281
B cells	TRAF5	97.2098	2.26438	0	0	0.289821	0.0829302
B cells	SINHCAF	97.036	1.45022	0	0	0.373966	0.170434
B cells	TAF1D	96.6268	0.839798	0	0	0.623874	0.45627
B cells	RPL29	96.2435	0.387545	0	0	0.979027	0.951152
B cells	CD72	96.1586	3.49756	0	0	0.238894	0.0305257
B cells	CDC42SE2	96.1378	1.00166	0	0	0.468604	0.252149
B cells	RNASE6	96.1024	1.88532	0	0	0.292006	0.0776368
B cells	RIC3	95.6347	2.20391	0	0	0.283825	0.0781113
B cells	RPS29	95.2111	0.545382	0	0	0.955145	0.911854
B cells	LINC01480	95.1489	4.25371	0	0	0.221936	0.0138596
B cells	BHLHE41	95.1306	2.2003	0	0	0.274031	0.0664424
B cells	EEF1G	94.3828	1.49548	0	0	0.407274	0.22175
B cells	LYL1	94.2603	2.39284	0	0	0.272354	0.0713623
B cells	BASP1	94.1336	0.876393	0	0	0.442842	0.215516
B cells	SRSF7	93.8962	0.669404	0	0	0.765895	0.628413
B cells	DENND5B	93.7178	2.96131	0	0	0.242947	0.0394351
B cells	TCF4	93.6649	0.848108	0	0	0.512633	0.288683
B cells	IGHG2	93.6582	5.70488	0	0	0.212662	0.00795701
B cells	NSD3	93.5696	0.89448	0	0	0.549345	0.370094
B cells	TFEB	93.546	2.44621	0	0	0.266943	0.0662304
B cells	ARHGAP45	93.364	1.34032	0	0	0.361403	0.152706
B cells	RPLP0	93.1231	0.557855	0	0	0.978799	0.922163
B cells	AC004687.1	93.097	1.91347	0	0	0.28803	0.0831304
B cells	EBLN3P	93.0792	1.32598	0	0	0.395955	0.208486
B cells	EHMT1	93.0457	1.45021	0	0	0.36604	0.174156
B cells	SMIM14	92.8915	1.32661	0	0	0.443643	0.301545
B cells	CPNE5	92.8797	4.39772	0	0	0.2142	0.0108309
B cells	CNPY3	92.7646	1.07026	0	0	0.453259	0.262692
B cells	TRAF3IP3	92.7277	1.28222	0	0	0.345765	0.129683
B cells	STX7	92.2972	1.39841	0	0	0.39532	0.219192
B cells	LRMP	92.1539	2.05143	0	0	0.269636	0.06566
B cells	RGS2	91.15	1.06042	0	0	0.473	0.279799
B cells	IFT57	90.7502	1.40476	0	0	0.383341	0.208099
B cells	PLAC8	90.6932	1.04239	0	0	0.401875	0.18956
B cells	ITSN2	90.6798	1.01853	0	0	0.47399	0.294537
B cells	RPL10	90.4733	0.366405	0	0	0.989596	0.97822
B cells	CHD2	90.4702	0.906117	0	0	0.515199	0.329599
B cells	CNTRL	90.3469	1.49091	0	0	0.33775	0.145198
B cells	PELI1	90.3044	1.27671	0	0	0.40063	0.213308
B cells	CD180	89.9917	3.92287	0	0	0.21392	0.0174216
B cells	BTLA	89.9746	4.14879	0	0	0.209322	0.0119683
B cells	NPM1	89.8721	0.535357	0	0	0.897931	0.802249
B cells	RGS19	89.5888	1.36271	0	0	0.350796	0.157346
B cells	DDX6	89.2249	0.855147	0	0	0.538852	0.362992
B cells	MAP4K1	89.2234	2.33909	0	0	0.24301	0.0453241
B cells	EIF2AK3	89.2047	2.0465	0	0	0.270944	0.0772262
B cells	VPS13C	88.8995	0.937167	0	0	0.489348	0.306357
B cells	CIITA	88.854	2.95115	0	0	0.233457	0.0421323
B cells	RPS6	88.4535	0.402372	0	0	0.980628	0.954211
B cells	RPS2	88.3992	0.417079	0	0	0.981517	0.952199
B cells	BACH2	88.1164	2.59667	0	0	0.244433	0.0542554
B cells	CDV3	87.9733	0.782186	0	0	0.584952	0.418718
B cells	EPB41	87.9063	1.14594	0	0	0.378323	0.18274
B cells	RPS16	87.7427	0.370001	0	0	0.973794	0.941402
B cells	TLK1	87.7369	1.13944	0	0	0.396921	0.213064
B cells	CR2	87.6975	7.33192	0	0	0.193493	0.00148742
B cells	LSM7	87.6815	0.725508	0	0	0.637733	0.485438
B cells	CYBC1	87.6663	1.21696	0	0	0.379416	0.195619
B cells	UPF2	87.5765	1.06904	0	0	0.426011	0.246188
B cells	ELF1	87.4172	0.720209	0	0	0.643132	0.470071
B cells	CHPT1	87.2569	1.19213	0	0	0.417106	0.251656
B cells	NUP210	87.1757	1.9028	0	0	0.26383	0.0710797
B cells	FAM214A	87.1218	1.45344	0	0	0.326038	0.138066
B cells	DOCK2	86.3239	1.25367	0	0	0.33291	0.136992
B cells	CCDC88C	86.2393	1.26465	0	0	0.320766	0.123306
B cells	WIPF1	86.0885	0.781436	0	0	0.505113	0.300594
B cells	GABPB1-AS1	86.0883	1.0319	0	0	0.458366	0.286429
B cells	NIN	85.8207	1.20012	0	0	0.377256	0.197175
B cells	ZCCHC7	85.4556	1.45306	0	0	0.333088	0.15468
B cells	SNHG8	85.3925	0.666027	0	0	0.686945	0.540886
B cells	SASH3	85.1671	1.62295	0	0	0.283863	0.0951964
B cells	TSPAN33	84.9784	3.44002	0	0	0.211532	0.0273624
B cells	SMDT1	84.6431	0.632719	0	0	0.705682	0.563909
B cells	CDKN1B	84.4881	0.839375	0	0	0.47352	0.284502
B cells	ATP2B1	84.4416	0.923078	0	0	0.460589	0.285192
B cells	SSH2	84.2852	1.07929	0	0	0.419177	0.24837
B cells	MIS18BP1	84.2464	1.09878	0	0	0.388537	0.209105
B cells	PPP3CC	83.9869	1.33186	0	0	0.325834	0.14256
B cells	GLS	83.7064	0.836875	0	0	0.474206	0.28904
B cells	RPL14	83.5525	0.359458	0	0	0.977617	0.94154
B cells	AC243960.1	83.5359	1.96446	0	0	0.240444	0.0533585
B cells	IGHG4	83.2748	4.1392	0	0	0.201369	0.0200616
B cells	KMT2E	83.1598	0.666932	0	0	0.645736	0.485764
B cells	OSBPL10	83.1182	2.5396	0	0	0.234753	0.0568533
B cells	LCP1	83.057	0.63235	0	0	0.595178	0.340775
B cells	HIST1H2AC	82.7763	1.27811	0	0	0.353756	0.180819
B cells	TSPAN13	82.5431	1.64648	0	0	0.273028	0.0929989
B cells	TMEM238	82.3546	1.74289	0	0	0.255688	0.0719462
B cells	TSPAN3	82.2679	0.887344	0	0	0.451049	0.280341
B cells	TRIM38	82.1064	1.20131	0	0	0.387432	0.230637
B cells	RPS9	82.0061	0.314469	0	0	0.972485	0.944242
B cells	TOR3A	81.9595	1.70526	0	0	0.288462	0.116705
B cells	HLA-DOA	81.8682	3.02304	0	0	0.213463	0.0370357
B cells	SET	81.71	0.594769	0	0	0.722018	0.59531
B cells	TRBC2	81.7008	0.86599	0	0	0.365125	0.158216
B cells	TMPO	81.6959	1.03977	0	0	0.403234	0.233346
B cells	SP140L	81.6324	1.58477	0	0	0.294699	0.121044
B cells	NOP53	81.5188	0.525497	0	0	0.787871	0.690506
B cells	ANKRD12	81.4815	0.657792	0	0	0.650932	0.49585
B cells	SPAG4	81.0925	3.79672	0	0	0.194776	0.0177952
B cells	ARID1B	81.0208	0.935506	0	0	0.463218	0.311096
B cells	WAS	80.9168	0.884593	0	0	0.380597	0.185015
B cells	SIT1	80.773	2.29739	0	0	0.222761	0.0439074
B cells	NME2	80.7008	0.991988	0	0	0.438562	0.270239
B cells	CDK14	80.2831	2.59783	0	0	0.220615	0.0472187
B cells	RBM6	80.0529	0.9326	0	0	0.424855	0.258028
B cells	RASGRP2	80.0313	1.20359	0	0	0.348217	0.176563
B cells	RB1	79.7692	1.11036	0	0	0.369584	0.201461
B cells	PARVB	79.7568	1.34333	0	0	0.305814	0.133188
B cells	GLO1	79.7076	0.894686	0	0	0.463612	0.314592
B cells	GAPT	79.5461	3.34779	0	0	0.196555	0.0229473
B cells	PIK3AP1	79.4947	1.51894	0	0	0.278719	0.103377
B cells	CCND3	79.2511	0.774632	0	0	0.511782	0.344159
B cells	WDFY4	79.0675	3.46446	0	0	0.196809	0.0257303
B cells	SIDT1	79.0649	2.70512	0	0	0.206235	0.0324674
B cells	EDEM1	78.9388	1.59077	0	0	0.281297	0.112788
B cells	CYSLTR1	78.8441	2.20773	0	0	0.222291	0.0490612
B cells	DNAJC10	78.78	1.18608	0	0	0.347595	0.183849
B cells	YWHAZ	78.6655	0.510094	0	0	0.822474	0.720071
B cells	RPL4	78.5872	0.448634	0	0	0.94201	0.866178
B cells	SNHG7	78.3724	0.751298	0	0	0.54589	0.40906
B cells	TNFSF9	78.2031	2.43521	0	0	0.222927	0.0540299
B cells	SRRM2	78.1697	0.539895	0	0	0.778522	0.658121
B cells	ARID5B	78.1386	0.663388	0	0	0.572414	0.390203
B cells	TCF3	78.0405	1.95007	0	0	0.248447	0.081818
B cells	AFTPH	77.8874	1.18465	0	0	0.338766	0.173678
B cells	MDM4	77.6318	0.905154	0	0	0.435221	0.276124
B cells	EIF4B	77.6271	0.568517	0	0	0.718068	0.579285
B cells	HLA-E	77.6138	0.543293	0	0	0.919005	0.788842
B cells	TUBA4A	77.5962	0.705125	0	0	0.472758	0.283661
B cells	ERAP2	77.4816	1.20596	0	0	0.315685	0.145698
B cells	HLA-C	77.1412	0.588927	0	0	0.936243	0.817744
B cells	MARCKS	77.0755	0.684438	0	0	0.528195	0.355159
B cells	TMC8	77.0262	1.47692	0	0	0.272862	0.102188
B cells	LBH	76.9326	0.926757	0	0	0.374246	0.195567
B cells	C16orf74	76.7749	2.81919	0	0	0.202309	0.0352706
B cells	BCL2L11	76.289	1.53948	0	0	0.277207	0.113451
B cells	JAK1	76.2364	0.576631	0	0	0.674775	0.525132
B cells	CENPM	76.0592	2.60285	0	0	0.206705	0.0410571
B cells	ITGB7	76.0561	1.92583	0	0	0.216219	0.0461251
B cells	ZNF107	75.9634	2.50282	0	0	0.211989	0.0473231
B cells	NCL	75.8592	0.537326	0	0	0.788392	0.665304
B cells	PPP4R3A	75.7838	0.966438	0	0	0.403133	0.248649
B cells	ENTPD1	75.6584	1.52725	0	0	0.250518	0.0817339
B cells	GLCCI1	75.5969	1.7603	0	0	0.23892	0.0719428
B cells	OFD1	75.5457	1.0918	0	0	0.36233	0.20825
B cells	WASHC4	75.5409	1.13666	0	0	0.364795	0.216051
B cells	TMEM131L	75.2452	1.72514	0	0	0.253541	0.0915687
B cells	PNISR	75.1268	0.575202	0	0	0.691162	0.561559
B cells	ST8SIA4	74.9403	1.32205	0	0	0.264046	0.0940354
B cells	FXYD5	74.8214	0.544757	0	0	0.705022	0.50031
B cells	FBXW7	74.7444	1.26084	0	0	0.310895	0.152509
B cells	RIC1	74.6503	1.58302	0	0	0.261493	0.0998336
B cells	EIF2S3	74.6371	0.679556	0	0	0.560981	0.430264
B cells	IDS	74.6322	0.857815	0	0	0.431727	0.27496
B cells	PSMB8-AS1	74.4662	1.32745	0	0	0.276267	0.110515
B cells	NT5E	74.4296	2.28358	0	0	0.224959	0.0678945
B cells	FNBP4	74.3942	0.792372	0	0	0.466191	0.316295
B cells	TNRC6B	74.3817	0.719468	0	0	0.524447	0.377703
B cells	ADAM19	74.3516	2.35343	0	0	0.204888	0.0420666
B cells	NCKAP1L	74.3404	1.00261	0	0	0.319483	0.146018
B cells	RPL12	74.3364	0.27391	0	0	0.981072	0.955788
B cells	CD38	74.2913	2.3745	0	0	0.210452	0.0489905
B cells	TMC6	74.1835	1.04816	0	0	0.330738	0.165386
B cells	POLD4	74.0001	1.25336	0	0	0.331513	0.179569
B cells	AC119396.1	73.89	3.17403	0	0	0.184792	0.0231071
B cells	RAPGEF1	73.7948	1.12847	0	0	0.314986	0.153167
B cells	ANAPC16	73.6912	0.530226	0	0	0.717661	0.590557
B cells	CR1	73.6503	2.18787	0	0	0.212574	0.0516793
B cells	RPL36A	73.6341	0.564672	0	0	0.843917	0.737781
B cells	SPCS2	73.5921	0.638759	0	0	0.612365	0.520399
B cells	RASGEF1B	73.3414	1.3383	0	0	0.294775	0.137189
B cells	HAGHL	73.1493	2.731	0	0	0.200315	0.0429332
B cells	MICAL3	73.0531	2.40791	0	0	0.207911	0.0503316
B cells	KDM4B	72.9837	1.61901	0	0	0.270779	0.119202
B cells	METTL8	72.8868	1.9382	0	0	0.24052	0.0869971
B cells	RUBCN	72.8853	1.77573	0	0	0.236646	0.0781415
B cells	CHCHD10	72.8101	0.543368	0	0	0.655403	0.475654
B cells	SLAMF7	72.6912	2.25088	0	0	0.198587	0.0374647
B cells	CNR2	72.6049	5.7546	0	0	0.162257	0.00324741
B cells	RPS11	72.5664	0.422986	0	0	0.948451	0.9002
B cells	IGKV3-20	72.5653	3.77124	0	0	0.174845	0.0154109
B cells	EEF1D	72.455	0.410705	0	0	0.947485	0.875643
B cells	SYNRG	72.2857	0.9131	0	0	0.366586	0.2084
B cells	SRPRA	72.2386	0.866134	0	0	0.414489	0.272312
B cells	MEF2A	71.6116	0.859675	0	0	0.3964	0.244206
B cells	ARHGAP4	71.5106	1.09592	0	0	0.302079	0.140988
B cells	E2F5	71.2861	3.60742	0	0	0.174731	0.0194643
B cells	PABPC1	70.9859	0.379167	0	0	0.928024	0.851043
B cells	STIM2	70.9003	1.19828	0	0	0.292374	0.137391
B cells	RASGRP3	70.5986	2.35299	0	0	0.191436	0.0362028
B cells	RABEP2	70.5074	1.96135	0	0	0.226953	0.0770613
B cells	PIK3CG	70.3369	1.82897	0	0	0.21373	0.0581354
B cells	KLF13	70.2075	0.760869	0	0	0.417055	0.260788
B cells	HDAC9	69.7948	2.30761	0	0	0.194014	0.0409746
B cells	YPEL3	69.7661	0.64452	0	0	0.512608	0.363535
B cells	AKNA	69.7336	0.785961	0	0	0.369228	0.206606
B cells	BCAS2	69.5024	0.807444	0	0	0.448089	0.314183
B cells	MAP4K4	69.0658	0.989908	0	0	0.378196	0.250042
B cells	TRAF3	69.0006	1.77799	0	0	0.221186	0.0709518
B cells	USP12	68.9951	1.36063	0	0	0.282072	0.138266
B cells	DOK3	68.8797	1.79791	0	0	0.210986	0.0591787
B cells	PHF3	68.8567	0.678182	0	0	0.485271	0.34092
B cells	FAM49A	68.7186	1.24798	0	0	0.267629	0.115584
B cells	SETBP1	68.6601	1.63332	0	0	0.230701	0.0815522
B cells	HLA-DRB5	68.6535	1.08173	0	0	0.280522	0.122093
B cells	CNPPD1	68.6357	1.20632	0	0	0.312598	0.17324
B cells	ETV6	68.6329	0.990113	0	0	0.323154	0.17286
B cells	UBE2D2	68.4734	0.514684	0	0	0.65064	0.528901
B cells	FLI1	68.4691	0.963896	0	0	0.304099	0.146384
B cells	CTSH	68.3961	0.647214	0	0	0.447479	0.29169
B cells	UBALD2	68.2678	0.774378	0	0	0.450998	0.315962
B cells	TMEM131	68.2591	1.2002	0	0	0.301851	0.159732
B cells	HHEX	68.201	2.24007	0	0	0.198753	0.0511173
B cells	AREG	68.141	0.508408	0	0	0.481447	0.30614
B cells	QRSL1	68.1137	2.08314	0	0	0.216054	0.0721532
B cells	SERPINB9	68.0685	0.945915	0	0	0.326901	0.173984
B cells	FMNL1	68.0354	0.717969	0	0	0.364439	0.2
B cells	PPP1R16B	67.9683	1.92552	0	0	0.201484	0.0508481
B cells	PLEKHA2	67.9319	1.25889	0	0	0.296706	0.157279
B cells	HLA-DQA2	67.8456	1.87084	0	0	0.199286	0.0490225
B cells	PRDM4	67.816	2.09885	0	0	0.215648	0.0730264
B cells	VPS37B	67.8011	1.00448	0	0	0.334549	0.190228
B cells	BTG2	67.7605	0.509674	0	0	0.735344	0.574187
B cells	RPL9	67.5768	0.230272	0	0	0.971786	0.942814
B cells	ARHGAP30	67.4912	0.900471	0	0	0.321934	0.166927
B cells	DMXL1	67.413	1.40203	0	0	0.273028	0.13393
B cells	PHACTR1	67.338	1.39261	0	0	0.253465	0.106434
B cells	EIF1AY	67.336	1.3884	0	0	0.26458	0.120748
B cells	PKHD1L1	67.2415	3.15851	0	0	0.157976	0.00979945
B cells	MEI1	67.2404	2.15773	0	0	0.181819	0.0323143
B cells	PIP4K2A	67.2383	0.936976	0	0	0.355636	0.215516
B cells	FUT8	67.195	1.60345	0	0	0.229138	0.0832263
B cells	SNX22	67.1773	4.14336	0	0	0.158065	0.0114114
B cells	ATRX	67.0533	0.581656	0	0	0.575209	0.442809
B cells	SLC17A9	66.9823	3.1511	0	0	0.166906	0.0204318
B cells	RNASEH2B	66.9656	1.00924	0	0	0.332313	0.193334
B cells	UXT	66.9621	0.50168	0	0	0.66131	0.546648
B cells	FAM102A	66.9581	1.35053	0	0	0.278401	0.140595
B cells	MCM5	66.9321	1.68169	0	0	0.230434	0.0873083
B cells	MALT1	66.7646	0.921241	0	0	0.335933	0.189471
B cells	RPL35	66.4471	0.31053	0	0	0.968141	0.929602
B cells	LMBRD1	66.3275	0.870616	0	0	0.372734	0.234966
B cells	SF3B1	66.1646	0.513323	0	0	0.650805	0.518072
B cells	ZNF292	66.0741	0.740645	0	0	0.429796	0.292538
B cells	USP6NL	66.0162	1.98016	0	0	0.215152	0.0759693
B cells	SNX29	65.9833	1.45957	0	0	0.261506	0.124834
B cells	EML4	65.9455	0.670664	0	0	0.446158	0.303287
B cells	BPTF	65.9178	0.636898	0	0	0.517283	0.388944
B cells	BACH1	65.8628	0.899054	0	0	0.359434	0.220923
B cells	SIPA1	65.594	1.14422	0	0	0.30147	0.165273
B cells	DDX17	65.4813	0.484056	0	0	0.720443	0.597592
B cells	PARP14	65.4189	0.927883	0	0	0.357147	0.225049
B cells	RPL6	65.3775	0.332364	0	0	0.975826	0.93343
B cells	AC245014.3	65.3679	1.83437	0	0	0.191944	0.0470875
B cells	SEC62	65.3538	0.473269	0	0	0.731495	0.612789
B cells	DCK	65.3121	1.33321	0	0	0.269776	0.133388
B cells	ANKRD37	65.0317	1.01908	0	0	0.31585	0.177297
B cells	MKNK2	64.9924	0.697547	0	0	0.46581	0.33711
B cells	CCDC32	64.9379	1.21422	0	0	0.274603	0.136083
B cells	CARMIL1	64.8647	1.7485	0	0	0.219382	0.0803289
B cells	CDCA7L	64.7895	2.52569	0	0	0.182836	0.0432731
B cells	SETX	64.7293	0.812892	0	0	0.397924	0.268464
B cells	HNRNPL	64.7167	0.713521	0	0	0.429225	0.293713
B cells	RBM26	64.6647	0.905524	0	0	0.351456	0.217297
B cells	ISCU	64.4737	0.502727	0	0	0.619276	0.49213
B cells	CENPC	64.4277	0.831558	0	0	0.353133	0.21247
B cells	TARSL2	64.3871	1.03359	0	0	0.28004	0.135893
B cells	DENND3	64.3298	1.28469	0	0	0.236163	0.0928441
B cells	MOB1A	64.323	0.597091	0	0	0.5254	0.406696
B cells	USP48	64.2915	0.930165	0	0	0.337204	0.203786
B cells	DDX5	64.2141	0.371024	0	0	0.921724	0.861413
B cells	CBFA2T3	64.1818	2.63247	0	0	0.168481	0.0277999
B cells	RPL27	64.1209	0.294324	0	0	0.9437	0.898021
B cells	OGA	64.0966	0.713901	0	0	0.433836	0.304745
B cells	IQSEC1	63.6724	1.1488	0	0	0.282402	0.146564
B cells	NSMCE3	63.5449	0.917784	0	0	0.334307	0.198558
B cells	ZFAS1	63.3395	0.362718	0	0	0.719605	0.70326
B cells	PNN	63.2542	0.574508	0	0	0.549104	0.436776
B cells	THEMIS2	63.1648	0.833908	0	0	0.279633	0.130408
B cells	RASAL3	62.9664	1.24745	0	0	0.226903	0.0840559
B cells	PHF20	62.8868	0.706434	0	0	0.437761	0.316763
B cells	OGT	62.8034	0.733363	0	0	0.369266	0.228635
B cells	HIST1H2BC	62.7998	1.71313	0	0	0.205536	0.0684716
B cells	SH2B2	62.7878	2.52007	0	0	0.171479	0.0348247
B cells	IGKV4-1	62.4875	3.59558	0	0	0.146937	0.00946293
B cells	EPC1	62.3968	0.5739	0	0	0.498761	0.365748
B cells	FAM3C	62.3141	0.815329	0	0	0.366256	0.237739
B cells	COL4A4	62.2466	3.12672	0	0	0.152158	0.0154042
B cells	UNC93B1	62.2338	1.13025	0	0	0.272113	0.138109
B cells	KMT2A	62.1935	0.684324	0	0	0.417271	0.282991
B cells	RHBDF2	62.0305	1.45701	0	0	0.224845	0.0898911
B cells	AC012236.1	61.9978	6.47055	0	0	0.137346	0.00158837
B cells	PRKD3	61.9949	1.14186	0	0	0.269217	0.136221
B cells	CARD11	61.9863	2.1252	0	0	0.174096	0.0369044
B cells	GPBP1	61.8368	0.527568	0	0	0.552686	0.428632
B cells	HSP90AB1	61.8132	0.401297	0	0	0.918167	0.844907
B cells	PHF6	61.7808	1.37144	0	0	0.244014	0.113215
B cells	GSAP	61.7015	1.83172	0	0	0.202005	0.0697033
B cells	RPL23A	61.5206	0.306264	0	0	0.963783	0.925034
B cells	IGLV3-1	61.472	3.87869	0	0	0.141906	0.00673881
B cells	IGKV1-5	61.4521	3.64573	0	0	0.147267	0.0123536
B cells	RBM33	61.4036	0.833947	0	0	0.339261	0.207597
B cells	CHCHD7	61.3922	0.813692	0	0	0.352523	0.223728
B cells	PSIP1	61.3906	0.647929	0	0	0.436783	0.306399
B cells	SND1	61.3382	0.823346	0	0	0.376062	0.25915
B cells	GPR160	61.0955	1.7403	0	0	0.187752	0.0527545
B cells	GCC2	61.0559	0.588361	0	0	0.493477	0.367481
B cells	TERF2IP	61.0544	0.532265	0	0	0.537684	0.416961
B cells	TEX9	61.044	3.26913	0	0	0.154266	0.021581
B cells	SHISAL2A	61.0043	2.39207	0	0	0.166347	0.032464
B cells	DGKD	60.9951	1.29106	0	0	0.234766	0.100958
B cells	ZNF331	60.9079	0.856446	0	0	0.384878	0.26261
B cells	IGHV3-23	60.8649	3.85635	0	0	0.14385	0.0100838
B cells	USP34	60.8376	0.672837	0	0	0.428056	0.303374
B cells	TMEM19	60.7051	1.47454	0	0	0.227169	0.0977926
B cells	RPL10A	60.7002	0.349693	0	0	0.961052	0.907257
B cells	RBM39	60.5857	0.402506	0	0	0.793016	0.69356
B cells	TNFRSF14	60.5228	0.748941	0	0	0.354988	0.2216
B cells	PIK3IP1	60.4209	0.72626	0	0	0.372353	0.235429
B cells	HSPA4	60.1711	0.778062	0	0	0.385488	0.267705
B cells	COL4A3	60.0747	3.98975	0	0	0.140458	0.00887234
B cells	LRRK1	60.0036	1.82597	0	0	0.195247	0.0658737
B cells	MSI2	59.9003	0.919431	0	0	0.291879	0.159795
B cells	HIST1H2AG	59.8835	2.26962	0	0	0.164505	0.0325515
B cells	NOP58	59.8566	0.630899	0	0	0.432528	0.308398
B cells	PRPF8	59.8428	0.689497	0	0	0.410577	0.288184
B cells	GPR18	59.8202	2.69047	0	0	0.157061	0.0258447
B cells	HIPK2	59.6669	0.802536	0	0	0.357719	0.230504
B cells	GTF3A	59.6165	0.510228	0	0	0.549637	0.437785
B cells	ARHGEF1	59.5881	0.670152	0	0	0.392665	0.260873
B cells	SMC6	59.5838	1.4087	0	0	0.241575	0.118362
B cells	FKBP11	59.2602	1.28373	0	0	0.324475	0.225944
B cells	IFNG-AS1	59.203	3.5021	0	0	0.139391	0.00916343
B cells	RACK1	59.1784	0.283349	0	0	0.967937	0.926164
B cells	IQCB1	59.1711	1.36114	0	0	0.220208	0.0911598
B cells	CCNH	59.0715	0.542253	0	0	0.473431	0.343028
B cells	DEF6	59.0494	1.00535	0	0	0.245043	0.111001
B cells	NFX1	59.0461	1.22518	0	0	0.249082	0.123193
B cells	LDLRAD4	59.0323	1.57847	0	0	0.219903	0.0957011
B cells	LPXN	58.8632	0.949672	0	0	0.254964	0.120605
B cells	SUZ12	58.6216	0.861583	0	0	0.33089	0.210091
B cells	USF2	58.6209	0.759019	0	0	0.378641	0.261819
B cells	DUSP2	58.5895	0.437842	0	0	0.423928	0.266707
B cells	SRSF10	58.5034	0.515255	0	0	0.542066	0.432271
B cells	TBC1D9	58.4508	1.56534	0	0	0.208521	0.0832062
B cells	RPS4Y1	58.415	0.532964	0	0	0.521322	0.378081
B cells	LSM10	58.4004	0.758185	0	0	0.362292	0.241094
B cells	TLE3	58.3439	1.0242	0	0	0.277791	0.153224
B cells	IGLV2-14	58.1944	3.53274	0	0	0.141309	0.0136105
B cells	BCL2A1	58.1146	0.564732	0	0	0.301609	0.157315
B cells	GRASP	57.9031	1.10069	0	0	0.267121	0.142721
B cells	HIP1R	57.7371	1.81568	0	0	0.182454	0.0565437
B cells	SETD2	57.6803	0.791856	0	0	0.357008	0.240334
B cells	ALG13	57.5506	0.867256	0	0	0.345308	0.230063
B cells	B2M	57.4629	0.512715	0	0	0.993585	0.978932
B cells	KBTBD8	57.4499	3.02458	0	0	0.147496	0.0223735
B cells	GRK3	57.4092	1.76788	0	0	0.194548	0.0724914
B cells	GNAS	57.2966	0.397677	0	0	0.840754	0.737185
B cells	PIKFYVE	57.2122	1.41412	0	0	0.226712	0.10666
B cells	PLEKHG1	57.0387	1.8989	0	0	0.176116	0.0518425
B cells	ZNF791	57.0273	0.92859	0	0	0.290812	0.168704
B cells	GAB1	57.0226	1.75496	0	0	0.193621	0.070935
B cells	TAF4B	56.9792	1.93656	0	0	0.17073	0.0458861
B cells	HMGN1	56.9263	0.421235	0	0	0.688393	0.570081
B cells	SYTL1	56.829	0.926639	0	0	0.278807	0.153726
B cells	BST2	56.7862	0.343089	0	0	0.501366	0.332253
B cells	SESN3	56.7449	1.07623	0	0	0.279366	0.164476
B cells	SRSF5	56.607	0.348558	0	0	0.79092	0.721543
B cells	GRK2	56.5863	0.708457	0	0	0.355394	0.231568
B cells	WDR74	56.5791	0.872929	0	0	0.308355	0.189205
B cells	BCLAF1	56.5193	0.477439	0	0	0.560981	0.446264
B cells	CYLD	56.3842	0.637175	0	0	0.364795	0.237181
B cells	SECISBP2	56.3329	0.717453	0	0	0.353413	0.233454
B cells	ORAI1	56.3264	1.06326	0	0	0.270385	0.152519
B cells	CLPTM1L	56.1641	1.13257	0	0	0.28239	0.172907
B cells	PHC3	56.1333	0.931139	0	0	0.285273	0.164657
B cells	TCOF1	56.0616	1.26846	0	0	0.238488	0.120543
B cells	ATF7IP2	56.0203	1.25294	0	0	0.217464	0.0946646
B cells	MARCKSL1	56.0034	0.560872	0	0	0.413155	0.279796
B cells	TSTD1	55.9589	0.486245	0	0	0.420294	0.276641
B cells	BTAF1	55.7719	1.02989	0	0	0.253452	0.131887
B cells	LPIN1	55.7436	0.785026	0	0	0.306983	0.184016
B cells	SNX25	55.7306	1.87232	0	0	0.171073	0.0491016
B cells	TMED8	55.5785	1.66785	0	0	0.194802	0.0762604
B cells	PWP1	55.4881	0.870859	0	0	0.324132	0.213749
B cells	MIR155HG	55.4741	2.31322	0	0	0.153415	0.0317119
B cells	DENND4A	55.4688	1.07344	0	0	0.253058	0.133748
B cells	COTL1	55.4031	0.334382	0	0	0.54951	0.394455
B cells	NFKB2	55.403	0.870213	0	0	0.284498	0.161999
B cells	RPS4X	55.3803	0.315215	0	0	0.980933	0.951136
B cells	UBTF	55.3659	0.826377	0	0	0.326304	0.213825
B cells	ATP6V0C	55.3538	0.544102	0	0	0.367843	0.224526
B cells	DDX39A	55.219	0.783267	0	0	0.345511	0.234704
B cells	DOCK10	55.1339	0.880923	0	0	0.256209	0.130502
B cells	MARCH9	55.0922	1.48227	0	0	0.199883	0.0804635
B cells	IRF2	54.8789	0.703659	0	0	0.346655	0.229077
B cells	ATP2B1-AS1	54.8475	0.766421	0	0	0.282161	0.157047
B cells	FAM13B	54.7422	1.05972	0	0	0.257568	0.141549
B cells	BBX	54.7252	0.647633	0	0	0.419901	0.317683
B cells	ENTPD4	54.3847	1.07903	0	0	0.241714	0.123824
B cells	APBB1IP	54.1216	0.589767	0	0	0.35796	0.23061
B cells	TXNDC11	54.0492	1.18561	0	0	0.250035	0.138754
B cells	PNRC1	54.0453	0.396068	0	0	0.888416	0.76485
B cells	PDK1	53.963	1.38205	0	0	0.192198	0.0731022
B cells	DDX27	53.9543	0.734913	0	0	0.356817	0.249814
B cells	RERE	53.9065	0.76962	0	0	0.337635	0.227376
B cells	CAMK1D	53.8906	1.31543	0	0	0.229977	0.119407
B cells	CYTH1	53.8626	0.598351	0	0	0.367869	0.245057
B cells	KDM4C	53.68	1.21615	0	0	0.220627	0.104478
B cells	SMARCC1	53.567	0.752804	0	0	0.339858	0.230634
B cells	GNPTAB	53.4105	0.843757	0	0	0.298307	0.185811
B cells	SH3KBP1	53.3476	0.564651	0	0	0.372455	0.248042
B cells	CKS2	53.3163	0.760076	0	0	0.315596	0.201708
B cells	BRD4	53.0354	0.541558	0	0	0.471958	0.369228
B cells	RPL38	53.0225	0.201172	0	0	0.924074	0.894462
B cells	EMB	52.8436	0.509932	0	0	0.30636	0.171689
B cells	AC007952.4	52.7624	1.25444	0	0	0.193405	0.0760888
B cells	RHBDD1	52.5708	1.90126	0	0	0.163641	0.0493153
B cells	RABEP1	52.5609	0.877917	0	0	0.300454	0.194126
B cells	RHOF	52.4191	0.979533	0	0	0.230358	0.112719
B cells	CYB561A3	52.234	1.37584	0	0	0.224908	0.119395
B cells	IFI30	52.2278	0.476087	0	0	0.245487	0.121892
B cells	BRD2	52.1913	0.433218	0	0	0.571626	0.464331
B cells	MIA3	52.1063	0.666231	0	0	0.337966	0.224874
B cells	G3BP2	52.0637	0.483996	0	0	0.44988	0.334376
B cells	BORCS5	51.9832	1.12776	0	0	0.2205	0.107239
B cells	ZNF92	51.9741	1.55976	0	0	0.183903	0.0714583
B cells	LAX1	51.9516	1.64919	0	0	0.14963	0.0332448
B cells	C12orf42	51.9459	4.35361	0	0	0.119536	0.00567709
B cells	TOMM7	51.929	0.255032	0	0	0.859771	0.806134
B cells	CTCF	51.8965	0.798622	0	0	0.307427	0.199854
B cells	DUS1L	51.8831	0.823967	0	0	0.292641	0.183265
B cells	SPCS1	51.8017	0.415229	0	0	0.631115	0.576818
B cells	SUSD3	51.7416	1.63025	0	0	0.164264	0.0498705
B cells	RAB11FIP1	51.7133	0.636183	0	0	0.365341	0.254358
B cells	NUDT4	51.6904	0.54938	0	0	0.357211	0.237926
B cells	APOBEC3C	51.656	0.914948	0	0	0.258381	0.147621
B cells	CREBZF	51.6127	0.789204	0	0	0.287103	0.174425
B cells	ZBP1	51.559	2.31252	0	0	0.135008	0.0209786
B cells	PHF1	51.483	0.79792	0	0	0.295309	0.184828
B cells	BAZ2A	51.4567	0.659759	0	0	0.355178	0.246445
B cells	EIF5	51.4531	0.371992	0	0	0.704666	0.611441
B cells	APOBEC3G	51.4512	0.845579	0	0	0.220399	0.103091
B cells	ZNF318	51.3726	2.01678	0	0	0.169688	0.0610867
B cells	TOMM5	51.3479	0.608202	0	0	0.373738	0.265805
B cells	PRRC2C	51.3083	0.369584	0	0	0.699013	0.60618
B cells	PSMB10	51.2939	0.591955	0	0	0.335247	0.217595
B cells	PARVG	51.2638	0.923383	0	0	0.242845	0.128367
B cells	C11orf24	51.0979	1.32317	0	0	0.198257	0.0881665
B cells	SFPQ	50.8972	0.389699	0	0	0.678802	0.585961
B cells	CCDC6	50.8891	0.87204	0	0	0.29696	0.195548
B cells	PTPN7	50.8607	0.759018	0	0	0.217591	0.0974123
B cells	ZNF141	50.8119	1.43758	0	0	0.198486	0.0909915
B cells	KLHL24	50.7685	0.756409	0	0	0.317793	0.211891
B cells	ZRANB2	50.5525	0.512983	0	0	0.442499	0.33851
B cells	EBF1	50.5184	0.795108	0	0	0.250581	0.135124
B cells	SNX5	50.4981	0.626589	0	0	0.381817	0.283405
B cells	NUP88	50.4363	1.42819	0	0	0.198994	0.0927313
B cells	MIOS	50.3852	1.36634	0	0	0.202614	0.0960427
B cells	PXK	50.3352	1.15331	0	0	0.236163	0.132981
B cells	TBC1D22A	50.2774	1.13634	0	0	0.232784	0.127987
B cells	MCTP2	50.2418	0.994883	0	0	0.19014	0.0756261
B cells	SLC2A6	50.1849	2.10769	0	0	0.145323	0.035592
B cells	BDP1	50.0988	0.605943	0	0	0.384688	0.283333
B cells	AKAP9	50.0805	0.435801	0	0	0.549637	0.452806
B cells	ZNF10	50.0431	1.53502	0	0	0.175214	0.0660908
B cells	VHL	50.0348	1.03654	0	0	0.233584	0.126242
B cells	HNRNPA2B1	50.0092	0.307633	0	0	0.90272	0.830509
B cells	PABPN1	49.8485	0.515986	0	0	0.448775	0.349832
B cells	SPCS3	49.7267	0.624759	0	0	0.457896	0.393359
B cells	RPA2	49.58	0.761571	0	0	0.294839	0.189954
B cells	ELMO1	49.5407	0.87636	0	0	0.239809	0.129375
B cells	PLEK	49.5391	0.201502	0	0	0.291117	0.158708
B cells	CASP8	49.4535	0.669604	0	0	0.264923	0.150147
B cells	RRAS2	49.4007	1.16155	0	0	0.214327	0.108563
B cells	PDCD4	49.3903	0.453949	0	0	0.508835	0.422638
B cells	RELB	49.3326	0.807013	0	0	0.246288	0.135283
B cells	ELL2	49.1171	0.517557	0	0	0.398216	0.293479
B cells	SMG1	49.1075	0.585056	0	0	0.379314	0.27759
B cells	OSBPL3	49.0894	1.60548	0	0	0.160351	0.0524769
B cells	RPL15	48.8288	0.201701	0	0	0.973463	0.943897
B cells	ZNF506	48.8089	1.17418	0	0	0.213653	0.109862
B cells	S1PR4	48.7625	0.913048	0	0	0.210046	0.0988055
B cells	ASXL1	48.7384	0.566048	0	0	0.343428	0.23448
B cells	SIPA1L3	48.6937	2.01412	0	0	0.147026	0.0410823
B cells	PREX1	48.6874	0.594025	0	0	0.28822	0.171588
B cells	NIPA2	48.6627	0.850368	0	0	0.275416	0.174531
B cells	NFATC1	48.6399	1.24902	0	0	0.2025	0.0986238
B cells	AC104024.1	48.4604	8.47538	0	0	0.106363	0.000237246
B cells	LINC01215	48.4449	3.64818	0	0	0.115738	0.0096211
B cells	IER5	48.4383	0.691412	0	0	0.393605	0.302709
B cells	HLA-F	48.4178	0.422039	0	0	0.429758	0.309961
B cells	SPEN	48.3681	0.6055	0	0	0.352066	0.249083
B cells	PRPF4B	48.3386	0.46268	0	0	0.466051	0.366502
B cells	MAN2B1	48.3249	1.05232	0	0	0.197368	0.0897414
B cells	CD47	48.2799	0.451013	0	0	0.469925	0.366997
B cells	DNAJB9	48.2758	0.587938	0	0	0.343199	0.237399
B cells	SNHG12	48.1894	0.743632	0	0	0.290672	0.188151
B cells	UBA52	48.1168	0.169555	0	0	0.954472	0.923494
B cells	PSMB8	48.086	0.41948	0	0	0.493185	0.389557
B cells	CMTM6	48.075	0.459546	0	0	0.467931	0.37023
B cells	PLEKHO1	48.0176	0.729708	0	0	0.289465	0.185824
B cells	LRIF1	47.9693	1.08582	0	0	0.21359	0.109971
B cells	TIFA	47.813	0.999857	0	0	0.21674	0.112307
B cells	RNMT	47.7905	0.549695	0	0	0.399131	0.302422
B cells	CALHM6	47.7489	1.57019	0	0	0.158395	0.0534359
B cells	PLD4	47.7478	3.85779	0	0	0.111571	0.00693735
B cells	BICD1	47.738	1.47468	0	0	0.165051	0.0603497
B cells	ZBTB10	47.7371	1.07122	0	0	0.233508	0.134436
B cells	RABGAP1L	47.7197	0.668553	0	0	0.28333	0.176193
B cells	SS18L2	47.5981	0.591107	0	0	0.354238	0.254771
B cells	LINC02362	47.5604	4.50234	0	0	0.108586	0.0043512
B cells	TTC3	47.5169	0.419303	0	0	0.501251	0.397446
B cells	NCR3	47.4354	1.74222	0	0	0.137613	0.0317321
B cells	SNN	47.3888	1.37498	0	0	0.197431	0.0990646
B cells	ST6GALNAC4	47.3309	1.23784	0	0	0.19592	0.0945755
B cells	ILF3	47.2509	0.493325	0	0	0.444151	0.353623
B cells	FAM76B	47.2506	1.12781	0	0	0.207721	0.10617
B cells	BTN2A2	47.1908	1.77052	0	0	0.151294	0.0484857
B cells	CDC40	47.1096	0.712034	0	0	0.328591	0.237622
B cells	JMJD1C	47.0421	0.408756	0	0	0.52338	0.429973
B cells	ZNRF2	47.0363	1.13526	0	0	0.20109	0.0992968
B cells	P2RX1	47.0361	2.28866	0	0	0.125926	0.0223971
B cells	TSPYL2	47.0209	0.488431	0	0	0.359586	0.249701
B cells	MARF1	47.0197	1.07163	0	0	0.226306	0.128345
B cells	EPRS	46.902	0.634852	0	0	0.351888	0.261881
B cells	WDR33	46.8968	0.549014	0	0	0.378832	0.28305
B cells	VCPKMT	46.8682	1.43969	0	0	0.172699	0.0710309
B cells	ARHGAP9	46.8665	0.655004	0	0	0.246948	0.136292
B cells	PPP3CA	46.8558	0.598803	0	0	0.346921	0.248956
B cells	ANAPC5	46.8075	0.5373	0	0	0.400198	0.310609
B cells	EVL	46.7794	0.428868	0	0	0.420777	0.308646
B cells	LNPEP	46.7652	0.657215	0	0	0.338004	0.244004
B cells	TTN	46.7509	0.938345	0	0	0.16669	0.0614518
B cells	FAM177B	46.7244	5.936	0	0	0.104737	0.00253231
B cells	DUSP22	46.6637	0.866951	0	0	0.26444	0.168023
B cells	CUL3	46.5923	0.618705	0	0	0.34043	0.243578
B cells	SCAF11	46.4891	0.400621	0	0	0.561464	0.482046
B cells	HNRNPD	46.4543	0.387199	0	0	0.573113	0.489268
B cells	SF3B2	46.4231	0.376654	0	0	0.557386	0.466398
B cells	SERTAD2	46.3568	0.901837	0	0	0.264605	0.171087
B cells	GNB5	46.3208	1.20319	0	0	0.207327	0.110688
B cells	BIRC6	46.3144	0.546147	0	0	0.362864	0.263916
B cells	SLC25A42	46.3091	1.75481	0	0	0.143138	0.0413212
B cells	PTPN18	46.2888	0.869852	0	0	0.27957	0.187647
B cells	ZNF652	46.2857	0.840674	0	0	0.258279	0.159978
B cells	RSRP1	46.2474	0.3714	0	0	0.58217	0.491228
B cells	HIST2H2AC	46.1775	1.00056	0	0	0.225073	0.126281
B cells	Z93241.1	46.1462	1.56451	0	0	0.1462	0.0441497
B cells	ARPC5L	46.1284	0.415046	0	0	0.457464	0.358363
B cells	ASH1L	46.116	0.454562	0	0	0.447809	0.349768
B cells	IGKV3-11	46.0582	3.24992	0	0	0.111965	0.0107434
B cells	BMP2K	46.0533	1.14307	0	0	0.211633	0.115399
B cells	CCDC69	46.0373	0.536931	0	0	0.299196	0.188966
B cells	MYBL2	46.0247	3.81289	0	0	0.112613	0.0123553
B cells	AC007569.1	46.0024	6.09359	0	0	0.101891	0.0011122
B cells	SEMA7A	45.9751	3.07971	0	0	0.115865	0.015315
B cells	PHTF2	45.9289	1.00208	0	0	0.219344	0.121066
B cells	GPS2	45.9175	0.738046	0	0	0.256361	0.153737
B cells	CSNK1G3	45.8244	0.843978	0	0	0.257327	0.161506
B cells	ATXN2L	45.7858	0.698026	0	0	0.284765	0.185804
B cells	JADE2	45.7336	1.14032	0	0	0.20048	0.102253
B cells	AP1B1	45.5765	0.91056	0	0	0.257974	0.165445
B cells	CCDC57	45.5596	0.929785	0	0	0.204278	0.103143
B cells	GABARAP	45.4823	0.350006	0	0	0.483086	0.368006
B cells	MTPN	45.4722	0.388408	0	0	0.552597	0.479813
B cells	SRM	45.4675	0.683291	0	0	0.364032	0.280901
B cells	MARCH8	45.4445	1.49525	0	0	0.162269	0.0636089
B cells	RNASEK	45.4369	0.469107	0	0	0.345168	0.23744
B cells	RSBN1L	45.4052	0.508871	0	0	0.387978	0.293176
B cells	RUNX3	45.3648	0.484154	0	0	0.242731	0.130708
B cells	CFLAR	45.2865	0.349039	0	0	0.552597	0.448041
B cells	ADK	45.1663	0.85588	0	0	0.279735	0.190909
B cells	TMEM107	45.1482	0.925958	0	0	0.214022	0.11546
B cells	TRIM44	45.1316	0.579761	0	0	0.359256	0.269438
B cells	ZNF721	45.1116	0.929578	0	0	0.240774	0.146892
B cells	HMGN4	45.0608	0.761567	0	0	0.247304	0.1479
B cells	AC007950.1	44.9859	0.947957	0	0	0.202487	0.10261
B cells	SF3A1	44.9304	0.653587	0	0	0.317133	0.224193
B cells	PTPN2	44.874	0.515692	0	0	0.349475	0.250949
B cells	PAWR	44.8507	1.03794	0	0	0.219039	0.126161
B cells	MAP4K2	44.7727	1.36254	0	0	0.166042	0.0682697
B cells	HIST1H2BK	44.757	1.71446	0	0	0.138083	0.0394906
B cells	DUSP5	44.7073	0.737608	0	0	0.276597	0.179471
B cells	PRKD2	44.6693	0.995809	0	0	0.201662	0.10385
B cells	ARHGAP17	44.5896	1.0905	0	0	0.226992	0.138155
B cells	RNF19A	44.5408	0.45628	0	0	0.381105	0.282357
B cells	SELENOH	44.431	0.336652	0	0	0.604527	0.513309
B cells	CEPT1	44.3986	1.25765	0	0	0.197787	0.105654
B cells	CHMP7	44.3729	1.13253	0	0	0.201623	0.107298
B cells	IRAK1	44.3198	0.819082	0	0	0.250873	0.157252
B cells	USP11	44.291	0.770685	0	0	0.259956	0.165423
B cells	MIAT	44.1754	1.69299	0	0	0.129063	0.030943
B cells	ARGLU1	44.1194	0.319334	0	0	0.657563	0.569083
B cells	CD82	44.0993	0.724319	0	0	0.303667	0.21824
B cells	DENND1C	44.077	1.30936	0	0	0.157683	0.0597709
B cells	JMY	44.0527	0.774467	0	0	0.241054	0.143684
B cells	FBL	43.968	0.399461	0	0	0.482133	0.393864
B cells	SHISA8	43.7745	7.09438	0	0	0.0967976	0.000970859
B cells	IDI1	43.7361	0.510128	0	0	0.420421	0.338959
B cells	FCRL3	43.7017	2.97444	0	0	0.108573	0.0125269
B cells	MTRNR2L12	43.6931	0.713605	0	0	0.375592	0.294808
B cells	TGIF2	43.6633	1.28245	0	0	0.167833	0.0724897
B cells	IGLV1-40	43.642	3.2786	0	0	0.107722	0.011896
B cells	CD1C	43.5487	3.73805	0	0	0.102146	0.00667823
B cells	MAT2B	43.5264	0.561508	0	0	0.327664	0.233605
B cells	ARL14EP	43.4571	0.808271	0	0	0.247837	0.155807
B cells	YTHDC1	43.3611	0.412802	0	0	0.458086	0.368036
B cells	MTERF4	43.2984	0.732652	0	0	0.261849	0.168909
B cells	TBC1D1	43.2941	0.652725	0	0	0.26425	0.167459
B cells	SLC38A5	43.2402	1.68266	0	0	0.135174	0.0401821
B cells	UFM1	43.2365	0.442215	0	0	0.437837	0.356721
B cells	MAPK8IP3	43.2266	1.40812	0	0	0.162701	0.069244
B cells	CEP350	43.1857	0.459665	0	0	0.3839	0.287536
B cells	TAF10	43.1731	0.516618	0	0	0.371921	0.284192
B cells	SH3BP5	43.1658	0.416744	0	0	0.375605	0.273696
B cells	CEMIP2	43.1597	0.653123	0	0	0.314338	0.224847
B cells	ZNF33A	43.149	0.82838	0	0	0.245322	0.154346
B cells	ARRDC2	42.9895	1.03675	0	0	0.215546	0.126279
B cells	FAM49B	42.966	0.370988	0	0	0.402281	0.29624
B cells	SKAP2	42.9587	0.536859	0	0	0.332351	0.239575
B cells	TERF2	42.9399	1.24425	0	0	0.183026	0.0917723
B cells	RBBP4	42.9141	0.45794	0	0	0.404644	0.316406
B cells	RASSF1	42.8543	0.630162	0	0	0.267502	0.172187
B cells	TAF7	42.8478	0.37815	0	0	0.500883	0.414185
B cells	GOLGB1	42.7883	0.416383	0	0	0.467499	0.379365
B cells	RAB24	42.7817	1.07973	0	0	0.177005	0.0825382
B cells	LINC02576	42.7772	5.78558	0	0	0.0953367	0.00164726
B cells	BEX2	42.7749	0.906494	0	0	0.202221	0.107069
B cells	SLC25A32	42.743	1.12967	0	0	0.178821	0.0853868
B cells	AP1S3	42.7172	2.90479	0	0	0.112511	0.0196191
B cells	CD70	42.696	3.39112	0	0	0.103835	0.0103396
B cells	DDX24	42.635	0.301122	0	0	0.663648	0.563738
B cells	SLC25A45	42.6268	1.34691	0	0	0.148613	0.0543917
B cells	METTL21A	42.619	1.12516	0	0	0.194776	0.104607
B cells	RANBP2	42.5807	0.464266	0	0	0.378959	0.286212
B cells	NKTR	42.555	0.355396	0	0	0.485817	0.389072
B cells	HNRNPU	42.5493	0.289438	0	0	0.752226	0.673833
B cells	CNN2	42.519	0.486751	0	0	0.407007	0.324237
B cells	CDK13	42.4386	0.653731	0	0	0.313588	0.229306
B cells	BTN3A2	42.4366	0.525535	0	0	0.26101	0.161316
B cells	PFDN5	42.4147	0.199539	0	0	0.933271	0.878256
B cells	GNA12	42.4014	1.27498	0	0	0.190915	0.103931
B cells	GMFG	42.3767	0.150355	0	0	0.539145	0.34833
B cells	SYPL1	42.2485	0.497404	0	0	0.451214	0.401774
B cells	KLHL14	42.2161	4.66225	0	0	0.0975089	0.00522278
B cells	KDM5A	42.2095	0.498886	0	0	0.375567	0.288749
B cells	RASSF2	42.0794	0.816167	0	0	0.199578	0.104459
B cells	PRCD	42.0112	3.02535	0	0	0.107964	0.0163784
B cells	SLC37A1	41.9772	1.65259	0	0	0.143227	0.0523153
B cells	NDUFAF6	41.9538	1.30617	0	0	0.169345	0.0792807
B cells	EIF3F	41.9249	0.294786	0	0	0.733235	0.644531
B cells	LHPP	41.7961	1.51535	0	0	0.175531	0.0895748
B cells	SSPN	41.7925	0.876996	0	0	0.219725	0.129067
B cells	DBF4	41.7676	0.917743	0	0	0.196174	0.104161
B cells	IGKV3-15	41.759	3.09752	0	0	0.102298	0.0104473
B cells	FLOT2	41.7588	0.694253	0	0	0.273574	0.186701
B cells	STK10	41.7273	0.561208	0	0	0.264529	0.167025
B cells	KCNN4	41.652	2.18314	0	0	0.118329	0.0272379
B cells	VASP	41.651	0.369599	0	0	0.424131	0.327567
B cells	ZNF706	41.6478	0.335466	0	0	0.580163	0.497443
B cells	ITFG2	41.6167	1.00671	0	0	0.19028	0.0996149
B cells	ELOVL5	41.4752	0.60085	0	0	0.333672	0.25352
B cells	CAPN7	41.4414	0.716591	0	0	0.248688	0.158481
B cells	MPHOSPH8	41.4391	0.351552	0	0	0.514069	0.424945
B cells	DDX3Y	41.3469	0.611784	0	0	0.269776	0.176553
B cells	AC104699.1	41.3298	6.8734	0	0	0.0910049	0.000482906
B cells	TFAM	41.3185	0.612696	0	0	0.298485	0.212428
B cells	XRN1	41.2764	0.516436	0	0	0.310883	0.217994
B cells	HSPD1	41.2267	0.333192	0	0	0.666785	0.581777
B cells	MBD2	41.2002	0.448152	0	0	0.392614	0.306053
B cells	GNL3	41.1424	0.521851	0	0	0.35246	0.271408
B cells	VAV3	41.0801	1.03717	0	0	0.196961	0.109874
B cells	PMM2	41.0096	0.94429	0	0	0.18873	0.0989166
B cells	MYO7B	40.9481	2.49187	0	0	0.109259	0.0195198
B cells	TRAPPC10	40.9388	0.712599	0	0	0.226242	0.134717
B cells	SMARCA5	40.9308	0.419567	0	0	0.412863	0.326549
B cells	MTMR4	40.9229	1.22004	0	0	0.170666	0.082698
B cells	IGHV3-30	40.8455	3.44618	0	0	0.0972803	0.00750944
B cells	ABCB9	40.8011	3.03758	0	0	0.103873	0.0146739
B cells	RBMX	40.736	0.335969	0	0	0.547808	0.469039
B cells	NEK6	40.7329	1.40573	0	0	0.168341	0.0838068
B cells	CD86	40.6862	1.25532	0	0	0.155969	0.0670162
B cells	AC120193.1	40.6327	5.91786	0	0	0.0905095	0.00153285
B cells	CKAP2	40.6061	1.20113	0	0	0.169904	0.0822589
B cells	IFI16	40.5417	0.315929	0	0	0.560143	0.466224
B cells	MFN1	40.5401	1.05278	0	0	0.198626	0.113486
B cells	ZNF217	40.515	0.741983	0	0	0.247291	0.161346
B cells	PRKDC	40.4829	0.465328	0	0	0.39189	0.311841
B cells	USP8	40.4781	0.515717	0	0	0.371642	0.292452
B cells	HCG18	40.4408	0.819975	0	0	0.234766	0.14997
B cells	CRELD2	40.354	0.841876	0	0	0.270881	0.196792
B cells	ZNF24	40.2954	0.541695	0	0	0.337953	0.256717
B cells	TMEM259	40.2727	0.464665	0	0	0.381918	0.299794
B cells	C1GALT1	40.245	0.800015	0	0	0.237624	0.153276
B cells	ELK4	40.2246	0.836267	0	0	0.235033	0.152167
B cells	ACBD3	40.0926	0.61071	0	0	0.308164	0.228827
B cells	SPATS2	40.0585	0.874164	0	0	0.211697	0.126171
B cells	RAD21	40.0519	0.366706	0	0	0.478144	0.396943
B cells	PACS1	39.9918	0.875957	0	0	0.232174	0.150598
B cells	RASA2	39.9806	0.490933	0	0	0.271986	0.178244
B cells	TBC1D5	39.9685	0.835858	0	0	0.240711	0.159943
B cells	NR4A1	39.796	0.407349	0	0	0.473698	0.381036
B cells	ACSS1	39.7613	1.05163	0	0	0.158801	0.0704251
B cells	PTDSS1	39.7441	0.746253	0	0	0.24362	0.159825
B cells	APPL1	39.7419	0.505021	0	0	0.379594	0.304671
B cells	UBE2S	39.714	0.456813	0	0	0.365963	0.281011
B cells	EIF2AK1	39.714	0.520612	0	0	0.309206	0.224311
B cells	TOX	39.6574	1.28929	0	0	0.130994	0.0423056
B cells	NT5C3A	39.6216	0.709017	0	0	0.254113	0.171095
B cells	MCPH1	39.5668	0.972692	0	0	0.188806	0.103241
B cells	MFNG	39.5162	0.762628	0	0	0.185579	0.0954319
B cells	ARFGEF2	39.4948	0.877027	0	0	0.195628	0.109332
B cells	CSNK1G2	39.4875	0.696844	0	0	0.267006	0.186279
B cells	ANKRD11	39.4451	0.356275	0	0	0.487811	0.404106
B cells	USF1	39.4212	1.43254	0	0	0.142465	0.0564562
B cells	SLC15A4	39.3939	1.07884	0	0	0.185135	0.101816
B cells	ZBED5	39.3616	0.946046	0	0	0.210795	0.129277
B cells	CDK12	39.292	0.529394	0	0	0.3159	0.232951
B cells	CLK1	39.2877	0.346424	0	0	0.495878	0.412553
B cells	ZBTB24	39.2833	1.26507	0	0	0.159195	0.0745778
B cells	BEND5	39.2534	2.53304	0	0	0.109437	0.0242361
B cells	IGHV3-7	39.2361	3.20431	0	0	0.0955908	0.0093401
B cells	FAM117A	39.2125	1.10578	0	0	0.156705	0.0697302
B cells	MTG1	39.1985	1.10795	0	0	0.159386	0.0730921
B cells	SCRN1	39.1302	1.50557	0	0	0.147305	0.0637553
B cells	SLC2A11	39.09	1.5239	0	0	0.136215	0.0510786
B cells	PDS5A	39.0425	0.561561	0	0	0.316078	0.236843
B cells	NSD1	39.0287	0.514374	0	0	0.310425	0.225752
B cells	MOB3A	38.9833	0.710828	0	0	0.230371	0.145376
B cells	HLA-A	38.8752	0.320128	0	0	0.939902	0.856432
B cells	OSER1	38.8418	0.606522	0	0	0.312128	0.236243
B cells	LRPPRC	38.8119	0.619633	0	0	0.283012	0.203315
B cells	MOGS	38.8073	0.838408	0	0	0.190851	0.105253
B cells	ERO1B	38.7951	0.677612	0	0	0.197165	0.108491
B cells	ADPGK	38.7725	0.582328	0	0	0.275746	0.191651
B cells	MBNL1	38.7185	0.257862	0	0	0.635764	0.518622
B cells	SON	38.641	0.26666	0	0	0.787592	0.700013
B cells	AL121944.1	38.5681	1.45899	0	0	0.143761	0.060693
B cells	RP9	38.5275	1.15078	0	0	0.179533	0.0984539
B cells	ZNF581	38.5109	0.927491	0	0	0.226839	0.151215
B cells	HSPA13	38.4955	0.787237	0	0	0.195971	0.11087
B cells	SSR4	38.4587	0.634341	0	0	0.716022	0.705544
B cells	NOL7	38.4479	0.336589	0	0	0.491089	0.416675
B cells	KLHL5	38.4255	0.948925	0	0	0.169192	0.0842746
B cells	NRROS	38.4217	1.69151	0	0	0.123118	0.0389925
B cells	KIAA0040	38.4086	0.460839	0	0	0.225023	0.133583
B cells	GNA13	38.3506	0.509508	0	0	0.294293	0.208407
B cells	URI1	38.259	0.453009	0	0	0.339261	0.255671
B cells	RNPS1	38.2262	0.342505	0	0	0.481968	0.404867
B cells	ACSF3	38.1519	1.08519	0	0	0.167389	0.0846751
B cells	DDOST	38.0707	0.478119	0	0	0.40627	0.344048
B cells	PABPC4	38.0646	0.360101	0	0	0.422276	0.338155
B cells	HIST1H2BF	38.0177	2.37749	0	0	0.100545	0.0169404
B cells	SLC1A4	38.0123	1.3821	0	0	0.130257	0.0464515
B cells	PSD4	38.0004	1.16258	0	0	0.155524	0.0726327
B cells	GRAP	37.9982	2.33281	0	0	0.103251	0.019858
B cells	CCR10	37.9553	2.45133	0	0	0.101371	0.018204
B cells	CRLF3	37.9336	0.841345	0	0	0.19653	0.113744
B cells	SETDB2	37.8999	1.0975	0	0	0.159297	0.0763378
B cells	ZNF296	37.8466	2.1022	0	0	0.111165	0.0285352
B cells	HMGA1	37.8448	0.426004	0	0	0.358583	0.272741
B cells	AKAP13	37.8398	0.264985	0	0	0.603232	0.505752
B cells	JAK3	37.8375	0.619932	0	0	0.184474	0.0958408
B cells	CMTM7	37.8355	0.663206	0	0	0.23582	0.15282
B cells	R3HDM4	37.8293	0.588711	0	0	0.281297	0.202393
B cells	TRAF4	37.8237	1.02406	0	0	0.184589	0.10418
B cells	AC103591.3	37.8193	1.13531	0	0	0.145997	0.0624092
B cells	UIMC1	37.7418	0.813463	0	0	0.203605	0.121753
B cells	EPM2AIP1	37.7404	0.639329	0	0	0.251	0.169535
B cells	BRI3BP	37.7385	1.15885	0	0	0.160948	0.0797888
B cells	TLR6	37.672	2.3653	0	0	0.1048	0.0225788
B cells	KDM2B	37.6193	1.25751	0	0	0.161431	0.0815
B cells	ANKRD49	37.5779	0.884234	0	0	0.19921	0.118865
B cells	PPP1CC	37.5668	0.352345	0	0	0.464146	0.38971
B cells	IGLV6-57	37.5438	2.40752	0	0	0.0934058	0.0105903
B cells	IL10RA	37.5296	0.331405	0	0	0.260464	0.163794
B cells	C16orf54	37.4874	0.808218	0	0	0.151713	0.0658333
B cells	ALOX5	37.4024	0.696715	0	0	0.186951	0.101299
B cells	SLC9A7	37.3934	2.76558	0	0	0.103975	0.0232165
B cells	SNRNP200	37.3496	0.448729	0	0	0.340862	0.261222
B cells	RFX5	37.3143	1.40263	0	0	0.145184	0.0652814
B cells	ARID1A	37.3127	0.453266	0	0	0.341624	0.261964
B cells	SIK3	37.3031	0.620242	0	0	0.230396	0.1486
B cells	SVIP	37.2903	0.427222	0	0	0.281945	0.194286
B cells	ANKRD36	37.2304	0.731357	0	0	0.188946	0.105063
B cells	RNF113A	37.0958	0.746223	0	0	0.202691	0.120898
B cells	PRAG1	37.0925	1.81609	0	0	0.120273	0.0398406
B cells	NUGGC	37.0835	2.76838	0	0	0.0891757	0.00752626
B cells	SHMT2	37.0762	0.764519	0	0	0.245945	0.172081
B cells	DERL1	37.0679	0.609901	0	0	0.30946	0.242831
B cells	GIT2	37.0325	0.724943	0	0	0.22971	0.151027
B cells	AKAP11	37.0007	0.876063	0	0	0.213056	0.137017
B cells	COL19A1	36.9682	6.0723	0	0	0.0825701	0.00166409
B cells	RIPOR1	36.9364	1.04128	0	0	0.193163	0.117735
B cells	VAV1	36.9301	0.930052	0	0	0.155905	0.0731964
B cells	L3MBTL3	36.9135	1.44207	0	0	0.139518	0.0600721
B cells	SNX8	36.9123	1.24599	0	0	0.161787	0.0840963
B cells	YDJC	36.8778	0.84495	0	0	0.198753	0.119606
B cells	HDAC1	36.8695	0.531611	0	0	0.317692	0.244626
B cells	HNRNPUL1	36.8387	0.32339	0	0	0.456371	0.375107
B cells	MDFIC	36.8025	0.449357	0	0	0.279595	0.194106
B cells	FUS	36.7778	0.248409	0	0	0.711437	0.638302
B cells	SNHG15	36.7521	0.462628	0	0	0.324983	0.245353
B cells	MARS	36.7203	0.742739	0	0	0.204571	0.124714
B cells	DMTF1	36.6651	0.766728	0	0	0.204596	0.124672
B cells	KDM2A	36.5961	0.424453	0	0	0.3401	0.259872
B cells	AL161781.2	36.567	9.25817	0	0	0.0802073	0.000132925
B cells	ZNF644	36.5472	0.456113	0	0	0.338398	0.261782
B cells	CHI3L2	36.5217	1.91415	0	0	0.113273	0.0338926
B cells	HIST1H2BJ	36.5053	1.83756	0	0	0.111228	0.0312122
B cells	ZDHHC21	36.467	1.07894	0	0	0.181299	0.105768
B cells	UGT8	36.4328	3.30354	0	0	0.0907001	0.0111842
B cells	PLCL2	36.4229	0.967225	0	0	0.16359	0.0832112
B cells	AUP1	36.4188	0.376594	0	0	0.440378	0.376515
B cells	MED13L	36.3955	0.420285	0	0	0.348179	0.268225
B cells	CNST	36.3529	0.756566	0	0	0.216334	0.138863
B cells	ACTR2	36.3412	0.254114	0	0	0.600297	0.52169
B cells	PNKP	36.3174	0.60518	0	0	0.243671	0.164757
B cells	UTRN	36.2897	0.3825	0	0	0.411161	0.336913
B cells	PAPOLA	36.2851	0.281326	0	0	0.572719	0.502728
B cells	MAN2A1	36.2842	0.546899	0	0	0.250314	0.169868
B cells	RBBP6	36.2798	0.336909	0	0	0.440099	0.360847
B cells	SRSF9	36.2796	0.298023	0	0	0.564805	0.506018
B cells	TAP1	36.2317	0.411757	0	0	0.306945	0.223309
B cells	USP36	36.0699	0.584379	0	0	0.256221	0.177391
B cells	GGNBP2	36.0695	0.359154	0	0	0.443249	0.373286
B cells	ANP32E	35.9556	0.490705	0	0	0.319216	0.24522
B cells	KLK1	35.9555	2.31818	0	0	0.101625	0.0232922
B cells	AC087239.1	35.9386	1.12192	0	0	0.137295	0.0574119
B cells	PPP1R2	35.9033	0.28343	0	0	0.473241	0.393011
B cells	KLF12	35.8674	0.923383	0	0	0.158281	0.0783855
B cells	USP24	35.8597	0.938269	0	0	0.187523	0.111977
B cells	PLAG1	35.8404	2.34384	0	0	0.101269	0.0231727
B cells	AGPAT5	35.8111	1.03848	0	0	0.174756	0.0987012
B cells	ITGAE	35.7485	0.541912	0	0	0.310248	0.239669
B cells	PRPF38B	35.7195	0.312225	0	0	0.474092	0.398254
B cells	CXorf21	35.6743	1.77138	0	0	0.107659	0.0292284
B cells	TRAPPC2B	35.6635	0.8227	0	0	0.212256	0.138628
B cells	SRP54	35.6582	0.474833	0	0	0.314478	0.240889
B cells	KDM5D	35.6572	1.21289	0	0	0.13981	0.0615982
B cells	ATG4C	35.6444	1.25707	0	0	0.142541	0.0652024
B cells	UTY	35.6247	1.01041	0	0	0.156299	0.0778235
B cells	SAFB	35.6172	0.488062	0	0	0.314211	0.240716
B cells	CNDP2	35.614	0.439129	0	0	0.32182	0.245466
B cells	AL133467.1	35.5327	3.9314	0	0	0.0836753	0.00589414
B cells	AC078883.1	35.4475	2.37373	0	0	0.0922498	0.0143122
B cells	NSA2	35.4372	0.287555	0	0	0.574904	0.513157
B cells	ZHX2	35.4142	1.31914	0	0	0.138451	0.0618153
B cells	SEC14L1	35.3864	0.314339	0	0	0.333545	0.250631
B cells	DUSP1	35.344	0.222125	0	0	0.848211	0.81311
B cells	IGHV4-39	35.2392	2.92251	0	0	0.0878165	0.0103126
B cells	SIAH2	35.2302	0.559472	0	0	0.285388	0.211198
B cells	IGHV3-21	35.1159	3.88305	0	0	0.0829131	0.00589246
B cells	IGLV3-21	35.1151	2.65135	0	0	0.091386	0.0141035
B cells	RNF44	35.1081	0.813335	0	0	0.208432	0.135121
B cells	CEP57	35.0547	0.519736	0	0	0.287242	0.213633
B cells	DDX39B	34.9851	0.536256	0	0	0.273028	0.197407
B cells	TNFRSF10A	34.968	1.33541	0	0	0.135008	0.0592577
B cells	PLEKHJ1	34.9203	0.474126	0	0	0.312318	0.240031
B cells	CARD8	34.9148	0.463651	0	0	0.243213	0.161704
B cells	ZNF430	34.8835	0.805021	0	0	0.206679	0.13346
B cells	MCOLN2	34.8714	2.15171	0	0	0.0983854	0.021936
B cells	EWSR1	34.8558	0.328241	0	0	0.47206	0.404638
B cells	ICAM2	34.8276	0.0412781	0	0	0.265228	0.169771
B cells	ENTR1	34.8209	1.02092	0	0	0.167046	0.0926051
B cells	TRAK1	34.799	1.04289	0	0	0.173232	0.100338
B cells	NXPE3	34.751	0.971444	0	0	0.148995	0.0719546
B cells	OCIAD2	34.7445	0.251321	0	0	0.320448	0.228944
B cells	TMF1	34.737	0.366412	0	0	0.375465	0.298845
B cells	TMED4	34.7363	0.331992	0	0	0.398547	0.321868
B cells	AL139020.1	34.7094	8.38902	0	0	0.0763456	0.000351663
B cells	SEMA4D	34.6935	0.416683	0	0	0.238653	0.154892
B cells	ZNF669	34.6933	1.61692	0	0	0.122026	0.0470387
B cells	ZBTB1	34.6834	0.583939	0	0	0.258317	0.185254
B cells	RPA3	34.6768	0.520935	0	0	0.303248	0.235024
B cells	TNIP1	34.6376	0.438218	0	0	0.318975	0.244739
B cells	ZDBF2	34.6277	1.31448	0	0	0.130042	0.0543395
B cells	COCH	34.5941	2.62343	0	0	0.0912336	0.0155304
B cells	SLC39A10	34.5196	0.705317	0	0	0.227766	0.156281
B cells	HNRNPDL	34.4328	0.242593	0	0	0.774939	0.694188
B cells	VEGFB	34.4031	0.436254	0	0	0.297735	0.219485
B cells	DDHD1	34.3221	0.642787	0	0	0.218925	0.144152
B cells	RPL26	34.2872	0.127183	0	0	0.953049	0.925108
B cells	CBX4	34.2856	0.616126	0	0	0.209474	0.132749
B cells	CYTH4	34.2707	0.657001	0	0	0.171212	0.0924369
B cells	RBM25	34.1982	0.270095	0	0	0.566012	0.495175
B cells	MYO9B	34.1449	0.452731	0	0	0.292933	0.217976
B cells	RAB8A	34.1323	0.404646	0	0	0.336937	0.265862
B cells	MAP3K2	34.0597	0.4087	0	0	0.336899	0.263892
B cells	NPAT	34.0587	0.796759	0	0	0.184449	0.110252
B cells	COL9A3	34.02	3.00206	0	0	0.0854283	0.0109554
B cells	CHST11	33.9546	0.590003	0	0	0.202957	0.125727
B cells	ADAR	33.9397	0.301607	0	0	0.415112	0.336089
B cells	TAF15	33.9381	0.408413	0	0	0.368999	0.303066
B cells	AL139246.5	33.9114	1.4007	0	0	0.119765	0.0452198
B cells	NACA	33.8895	0.149473	0	0	0.960227	0.925523
B cells	ZNF821	33.8475	1.44208	0	0	0.125964	0.0526956
B cells	SLC2A3	33.8274	0.30302	0	0	0.47347	0.393413
B cells	HELLS	33.8253	1.44316	0	0	0.124084	0.0507101
B cells	CDKN2D	33.7744	0.676722	0	0	0.219027	0.147157
B cells	TTC17	33.7521	0.504387	0	0	0.286023	0.215349
B cells	PIP4P1	33.7249	0.789088	0	0	0.21843	0.150281
B cells	SENP6	33.6806	0.397194	0	0	0.353222	0.282589
B cells	HIST1H2AH	33.6775	2.66461	0	0	0.0867748	0.0129156
B cells	HIST1H2AL	33.6586	2.60296	0	0	0.0870416	0.0131764
B cells	SAFB2	33.6531	0.410709	0	0	0.329925	0.258164
B cells	IGLV1-44	33.6508	2.93819	0	0	0.0827479	0.00875119
B cells	IGLV2-8	33.6301	2.81007	0	0	0.0863175	0.0124462
B cells	JADE3	33.6001	3.14809	0	0	0.087537	0.0145124
B cells	MIF	33.5896	0.243726	0	0	0.749533	0.686438
B cells	GM2A	33.5681	0.598955	0	0	0.217515	0.144195
B cells	HSPH1	33.5088	0.251622	0	0	0.471666	0.392616
B cells	SRRM1	33.4758	0.245205	0	0	0.627126	0.558979
B cells	NDE1	33.4112	0.824587	0	0	0.182823	0.110883
B cells	RSF1	33.4081	0.333425	0	0	0.419659	0.349393
B cells	AL627171.1	33.4042	1.22653	0	0	0.114036	0.0396471
B cells	ALYREF	33.3955	0.650874	0	0	0.237294	0.167546
B cells	TOMM6	33.3874	0.921848	0	0	0.15245	0.0779026
B cells	TRPM7	33.3681	0.65829	0	0	0.221059	0.149967
B cells	TTC14	33.3515	0.44702	0	0	0.294508	0.222276
B cells	RILPL2	33.3077	0.418063	0	0	0.332224	0.264661
B cells	LRBA	33.2675	0.668444	0	0	0.199909	0.12695
B cells	USP15	33.2319	0.250453	0	0	0.428806	0.346516
B cells	PPHLN1	33.2112	0.427583	0	0	0.332745	0.264716
B cells	ARL5A	33.2096	0.531719	0	0	0.275619	0.207417
B cells	HIST1H1B	33.179	2.55562	0	0	0.0899887	0.0174082
B cells	NOLC1	33.1707	0.500511	0	0	0.282059	0.212369
B cells	PRKCD	33.1169	0.687638	0	0	0.189721	0.116962
B cells	IGHV4-59	33.1085	3.00517	0	0	0.0830655	0.010353
B cells	THAP5	33.1011	0.761896	0	0	0.186049	0.114031
B cells	MPP6	33.0637	1.24475	0	0	0.132531	0.0607098
B cells	HIST4H4	33.0347	1.73653	0	0	0.0979154	0.0250892
B cells	UBE2I	33.0273	0.261934	0	0	0.554007	0.489623
B cells	ZNF274	33.0126	0.982253	0	0	0.164683	0.0944022
B cells	CLK4	33.0107	0.64338	0	0	0.21514	0.143642
B cells	ATP13A1	33.0101	0.849092	0	0	0.172267	0.100766
B cells	ITPR2	33.0093	0.513974	0	0	0.262268	0.191042
B cells	ARIH1	32.9976	0.443759	0	0	0.320855	0.251365
B cells	AC027097.1	32.9856	1.97294	0	0	0.102819	0.0312845
B cells	IGHV5-78	32.98	8.23192	0	0	0.0724457	0.000222103
B cells	TRA2B	32.97	0.258283	0	0	0.577762	0.513171
B cells	SNX10	32.9536	0.441853	0	0	0.232733	0.154101
B cells	LY86-AS1	32.9043	6.30496	0	0	0.0731825	0.00114921
B cells	PRMT9	32.8866	0.749627	0	0	0.191309	0.120021
B cells	PALM2-AKAP2	32.8588	1.8852	0	0	0.0950572	0.0226141
B cells	CEP120	32.8508	1.07412	0	0	0.146162	0.0748908
B cells	SNRPA1	32.8504	0.465358	0	0	0.308368	0.241431
B cells	LYST	32.8328	0.573955	0	0	0.276737	0.212478
B cells	POLM	32.806	1.18783	0	0	0.139709	0.0690303
B cells	DCPS	32.7531	0.83434	0	0	0.176624	0.106581
B cells	KMT2C	32.711	0.317116	0	0	0.399398	0.327038
B cells	SLC44A2	32.6796	0.662075	0	0	0.27191	0.213828
B cells	NIPBL	32.6608	0.320912	0	0	0.416763	0.346301
B cells	PPP1R10	32.6593	0.271179	0	0	0.391255	0.310862
B cells	CREBRF	32.641	0.386851	0	0	0.344025	0.273308
B cells	PCMTD1	32.6393	0.365688	0	0	0.352854	0.282204
B cells	PRMT1	32.5594	0.287395	0	0	0.437888	0.363749
B cells	RAD17	32.507	0.942443	0	0	0.153339	0.0825028
B cells	GTF2B	32.4994	0.37052	0	0	0.337788	0.266275
B cells	BET1L	32.476	0.652523	0	0	0.187675	0.115648
B cells	IFIH1	32.421	0.902847	0	0	0.150786	0.0794792
B cells	ZNF431	32.3985	0.754064	0	0	0.209525	0.143085
B cells	ARAP2	32.3835	0.644428	0	0	0.20988	0.139514
B cells	ELMSAN1	32.3784	0.641077	0	0	0.25819	0.196095
B cells	PPP4R3B	32.3647	0.44051	0	0	0.306297	0.238375
B cells	CCDC88B	32.318	0.770572	0	0	0.160338	0.0881917
B cells	EMD	32.2993	0.312701	0	0	0.397226	0.327977
B cells	USPL1	32.2887	1.02325	0	0	0.149757	0.0800008
B cells	GKAP1	32.2844	1.19674	0	0	0.134564	0.0646202
B cells	FGFR1OP2	32.2646	0.305484	0	0	0.382998	0.309393
B cells	THRAP3	32.262	0.282881	0	0	0.487392	0.423448
B cells	DNAJC4	32.2413	0.425784	0	0	0.299552	0.230413
B cells	PHKB	32.2002	0.545562	0	0	0.253884	0.186595
B cells	SCAF4	32.181	0.736093	0	0	0.204444	0.137
B cells	TXNL4A	32.1783	0.365745	0	0	0.396006	0.336913
B cells	STARD7	32.1706	0.404086	0	0	0.296795	0.2258
B cells	UBE2G1	32.1475	0.494454	0	0	0.270932	0.203238
B cells	YTHDC2	32.1339	0.691888	0	0	0.210122	0.142674
B cells	MX1	32.1279	0.527019	0	0	0.21345	0.141835
B cells	FUBP1	32.1099	0.411006	0	0	0.29917	0.229161
B cells	C12orf74	32.0979	6.49816	0	0	0.0712389	0.000970859
B cells	MDN1	32.0915	0.836496	0	0	0.169307	0.0998151
B cells	SLAMF1	32.0601	1.14667	0	0	0.104877	0.0330647
B cells	EIF4A2	32.0583	0.206455	0	0	0.744109	0.674883
B cells	ADA2	32.0519	0.265509	0	0	0.215051	0.134917
B cells	BMF	32.0029	2.10964	0	0	0.0932407	0.0232922
B cells	GOLGA3	31.9923	0.563841	0	0	0.228211	0.159075
B cells	PIGB	31.971	1.78843	0	0	0.108599	0.0397211
B cells	ETS1	31.9479	0.123146	0	0	0.3933	0.286107
B cells	CARD8-AS1	31.8714	1.16774	0	0	0.127666	0.0578645
B cells	ABCB4	31.8434	5.00521	0	0	0.0728395	0.00320703
B cells	PVT1	31.8379	1.12302	0	0	0.136609	0.0676539
B cells	TTC7A	31.8339	0.912502	0	0	0.156362	0.0872949
B cells	NOTCH2	31.7567	0.71902	0	0	0.245652	0.186704
B cells	KMT2B	31.7404	0.661608	0	0	0.192884	0.123254
B cells	ZBTB38	31.7289	0.320419	0	0	0.361632	0.289082
B cells	LSM8	31.7126	0.294463	0	0	0.463205	0.401157
B cells	SIGLEC10	31.7071	1.18138	0	0	0.115712	0.0453174
B cells	NCBP2	31.6878	0.450653	0	0	0.313652	0.251441
B cells	PATL2	31.6525	1.43405	0	0	0.104115	0.0340659
B cells	CLASRP	31.6362	0.760525	0	0	0.188539	0.120811
B cells	RAB37	31.6225	1.69237	0	0	0.09742	0.0276787
B cells	UHRF2	31.5821	0.723848	0	0	0.177195	0.107826
B cells	CASP10	31.5796	0.864636	0	0	0.134551	0.0640717
B cells	SPI1	31.5662	-0.20186	0	0	0.25565	0.157203
B cells	MANBA	31.5417	0.830624	0	0	0.194319	0.13009
B cells	RBM23	31.5366	0.459946	0	0	0.282136	0.215179
B cells	AMFR	31.4372	0.808003	0	0	0.210566	0.148976
B cells	ANP32B	31.423	0.230376	0	0	0.626339	0.567793
B cells	KIF20B	31.4191	1.0009	0	0	0.145107	0.0768863
B cells	C2orf88	31.4099	1.07028	0	0	0.10099	0.0309413
B cells	LBR	31.3541	0.398993	0	0	0.301737	0.232476
B cells	VCP	31.3212	0.282498	0	0	0.493591	0.437619
B cells	ARID3A	31.2832	0.834042	0	0	0.155321	0.0865343
B cells	IGHV1-2	31.2371	3.28381	0	0	0.0761042	0.00752626
B cells	CEP250	31.2254	1.18931	0	0	0.12604	0.0579403
B cells	UBE2O	31.2117	0.947065	0	0	0.138387	0.069604
B cells	AP1G2	31.1993	0.896014	0	0	0.166042	0.0995661
B cells	SELENOF	31.1745	0.243302	0	0	0.539488	0.465048
B cells	AIDA	31.1374	0.661084	0	0	0.252652	0.194761
B cells	CDK5RAP3	31.116	0.58354	0	0	0.233788	0.1677
B cells	AC005332.4	31.0685	1.75698	0	0	0.0952478	0.0269788
B cells	ERLEC1	31.0466	0.553412	0	0	0.32182	0.275559
B cells	CCSER1	31.044	2.84398	0	0	0.0790894	0.0111489
B cells	SFMBT1	31.0288	1.17508	0	0	0.127247	0.059638
B cells	LINC02384	31.0196	2.23511	0	0	0.0783273	0.0100014
B cells	NUP107	31.0085	0.738682	0	0	0.184716	0.118139
B cells	NASP	30.9919	0.303534	0	0	0.415353	0.349671
B cells	RHOBTB2	30.9645	1.72406	0	0	0.105347	0.0385164
B cells	ATP10D	30.9322	0.8895	0	0	0.164264	0.0982099
B cells	MSN	30.9066	0.198201	0	0	0.558174	0.463647
B cells	CIRBP	30.8651	0.223702	0	0	0.81611	0.709784
B cells	ACIN1	30.8067	0.391082	0	0	0.332719	0.269508
B cells	SPPL2B	30.8037	1.13831	0	0	0.151573	0.0875456
B cells	PIP5K1B	30.7878	1.15973	0	0	0.107697	0.0393442
B cells	EBAG9	30.7292	0.530384	0	0	0.236303	0.170684
B cells	ANKHD1	30.719	0.596453	0	0	0.197647	0.129028
B cells	SDR39U1	30.7143	0.608997	0	0	0.221085	0.156174
B cells	TRNT1	30.6937	0.70288	0	0	0.179761	0.112916
B cells	VARS	30.6875	0.854863	0	0	0.173346	0.109032
B cells	EP300	30.6837	0.38845	0	0	0.298357	0.230428
B cells	ADGRG5	30.6699	2.69222	0	0	0.0743512	0.00689024
B cells	OTUD5	30.6679	0.535497	0	0	0.215203	0.147406
B cells	CWF19L2	30.6182	0.536867	0	0	0.241448	0.17668
B cells	NCOR1	30.6046	0.267398	0	0	0.484598	0.424121
B cells	ORMDL3	30.5933	0.649523	0	0	0.163273	0.0945099
B cells	OXR1	30.5892	0.441595	0	0	0.276495	0.210961
B cells	EDEM2	30.5566	0.613983	0	0	0.185808	0.118379
B cells	NT5C	30.5542	0.404997	0	0	0.349437	0.2934
B cells	IGFLR1	30.5247	0.998351	0	0	0.119282	0.0510854
B cells	CEBPZ	30.4461	0.33239	0	0	0.370117	0.306537
B cells	GPR65	30.4335	0.415622	0	0	0.207556	0.134986
B cells	IGHV5-51	30.4067	3.43018	0	0	0.0731444	0.00642584
B cells	DDX18	30.3696	0.242761	0	0	0.501556	0.432914
B cells	DBNL	30.3588	0.36283	0	0	0.390125	0.336138
B cells	OSGEP	30.3558	0.669469	0	0	0.211494	0.148545
B cells	ZNF75A	30.3389	0.882624	0	0	0.156451	0.0910555
B cells	BRCA2	30.308	1.4024	0	0	0.105143	0.0386106
B cells	ANKRD33B	30.3015	1.74993	0	0	0.0998844	0.0340036
B cells	CHORDC1	30.2576	0.438396	0	0	0.31806	0.258319
B cells	IGLV2-11	30.2533	2.84075	0	0	0.0759772	0.009505
B cells	STX5	30.2477	0.487341	0	0	0.265965	0.202746
B cells	ATIC	30.2109	0.649709	0	0	0.21956	0.158094
B cells	GON4L	30.204	0.453992	0	0	0.261582	0.196156
B cells	XKR6	30.1731	2.14097	0	0	0.0857078	0.0196376
B cells	PCNX4	30.1683	0.636711	0	0	0.226725	0.165093
B cells	UHMK1	30.1679	0.473609	0	0	0.28023	0.219295
B cells	TRANK1	30.1668	1.01154	0	0	0.130105	0.0637553
B cells	SPG11	30.1641	0.645815	0	0	0.221097	0.159679
B cells	SREBF2	30.1484	0.686329	0	0	0.198346	0.134658
B cells	PRRC2B	30.1275	0.386397	0	0	0.327625	0.265531
B cells	TOMM20	30.1167	0.217257	0	0	0.634723	0.565138
B cells	SMARCD1	30.1166	0.601552	0	0	0.202652	0.13729
B cells	HIST1H2BG	30.104	1.30886	0	0	0.107735	0.0413869
B cells	PPFIBP2	30.0877	1.46122	0	0	0.114836	0.0499748
B cells	LEMD3	30.0589	0.752915	0	0	0.172495	0.107407
B cells	ZNF394	30.0381	0.486772	0	0	0.244801	0.179639
B cells	SART3	30.0252	0.693607	0	0	0.179114	0.113742
B cells	IGHV4-34	30.0117	4.2104	0	0	0.069867	0.00410049
B cells	XPO1	29.9799	0.457457	0	0	0.292209	0.23253
B cells	SAV1	29.966	0.72972	0	0	0.225073	0.168898
B cells	FERMT3	29.9641	0.200432	0	0	0.260451	0.180494
B cells	IARS	29.9637	0.575594	0	0	0.22407	0.161147
B cells	CHD8	29.9229	0.530654	0	0	0.238437	0.174982
B cells	EIF3B	29.9145	0.428561	0	0	0.321147	0.26493
B cells	COQ10A	29.8355	1.08629	0	0	0.126904	0.0617715
B cells	GMIP	29.8187	0.864053	0	0	0.148512	0.0831607
B cells	HPS3	29.793	0.885332	0	0	0.1564	0.092479
B cells	USP7	29.7855	0.431576	0	0	0.288411	0.226119
B cells	GPATCH11	29.7736	0.88189	0	0	0.161291	0.0980164
B cells	CARMIL2	29.7694	1.99339	0	0	0.0840818	0.0185035
B cells	ADNP	29.7581	0.526108	0	0	0.248472	0.18645
B cells	ARPC3	29.7534	0.196653	0	0	0.827022	0.740151
B cells	TMEM268	29.726	1.72119	0	0	0.102857	0.0387284
B cells	CHST2	29.699	0.917801	0	0	0.127234	0.061117
B cells	KNTC1	29.6861	1.82571	0	0	0.0873337	0.0220858
B cells	KRTCAP2	29.6757	0.26884	0	0	0.527064	0.478719
B cells	GEN1	29.6737	1.8516	0	0	0.0922498	0.0274684
B cells	UBA5	29.6699	0.655718	0	0	0.188107	0.124546
B cells	IGHV3-33	29.6389	3.14684	0	0	0.0733095	0.00823295
B cells	SLC39A3	29.5929	0.862576	0	0	0.181565	0.12141
B cells	ACADM	29.5814	0.410859	0	0	0.268327	0.205506
B cells	OAZ1	29.5792	0.190826	0	0	0.924709	0.85988
B cells	SUPT5H	29.5539	0.335624	0	0	0.313334	0.247022
B cells	IRF5	29.548	1.43138	0	0	0.115077	0.051676
B cells	BRD7	29.5427	0.390613	0	0	0.322087	0.262585
B cells	ZNF639	29.538	0.733078	0	0	0.175709	0.111975
B cells	FAM136A	29.5364	0.508247	0	0	0.254608	0.194453
B cells	GMPPB	29.4793	0.852666	0	0	0.173321	0.112226
B cells	ATR	29.4389	0.874011	0	0	0.147369	0.0831389
B cells	VRK1	29.4208	0.856098	0	0	0.147572	0.0833525
B cells	UNC119	29.4208	0.748699	0	0	0.186431	0.125108
B cells	LINC00426	29.4125	2.18316	0	0	0.0804233	0.0157071
B cells	TCERG1	29.4011	0.480826	0	0	0.265634	0.205057
B cells	NSUN2	29.3592	0.731956	0	0	0.17482	0.111546
B cells	IGHV3-74	29.3222	2.80789	0	0	0.0728268	0.00836588
B cells	GTPBP1	29.3108	0.690194	0	0	0.169561	0.105445
B cells	MYO1G	29.3083	0.400555	0	0	0.190889	0.120649
B cells	ZBTB25	29.2917	0.795497	0	0	0.157887	0.0940724
B cells	MBNL3	29.2782	1.36269	0	0	0.111889	0.0484622
B cells	HELQ	29.2616	0.965255	0	0	0.148613	0.0862399
B cells	TRAM2	29.2418	0.880874	0	0	0.143875	0.0799116
B cells	CYB5R4	29.1868	0.644354	0	0	0.194904	0.132634
B cells	NETO1	29.1581	6.52852	0	0	0.0647095	0.000873268
B cells	KYNU	29.1474	1.00057	0	0	0.138375	0.0758835
B cells	CLEC2D	29.1238	0.502235	0	0	0.221453	0.156559
B cells	DGKA	29.1126	0.622352	0	0	0.198156	0.135516
B cells	EXOSC6	29.1117	0.516097	0	0	0.233762	0.171783
B cells	TMED5	29.0537	0.27517	0	0	0.346769	0.277822
B cells	CCNQ	29	0.720308	0	0	0.184639	0.123151
B cells	ZMAT1	28.9982	1.27328	0	0	0.118037	0.0554298
B cells	ZBTB32	28.9815	3.94677	0	0	0.0670596	0.00352841
B cells	MRPS24	28.9704	0.640364	0	0	0.163717	0.0984387
B cells	HIVEP1	28.9251	0.738822	0	0	0.166156	0.103121
B cells	CTC1	28.9226	1.19359	0	0	0.10818	0.0444441
B cells	LILRB1	28.8979	0.62613	0	0	0.137333	0.0716164
B cells	IFNGR2	28.8691	0.2887	0	0	0.364375	0.300823
B cells	UBE3A	28.8234	0.314225	0	0	0.367932	0.306916
B cells	SELENOT	28.8113	0.25418	0	0	0.450579	0.391811
B cells	HIST2H2BF	28.8064	1.65966	0	0	0.0901665	0.0269014
B cells	R3HDM1	28.7716	0.673202	0	0	0.165229	0.101912
B cells	STK26	28.7394	0.845089	0	0	0.142465	0.0793395
B cells	ATP8A1	28.7364	0.678466	0	0	0.133929	0.0686668
B cells	NRDC	28.7337	0.316208	0	0	0.348293	0.287544
B cells	METTL4	28.7335	1.01855	0	0	0.133662	0.0715306
B cells	BAZ1B	28.7233	0.382966	0	0	0.304188	0.243985
B cells	USP16	28.7065	0.290219	0	0	0.404619	0.346649
B cells	SARAF	28.6782	0.14296	0	0	0.792228	0.687715
B cells	SRPRB	28.6463	0.581172	0	0	0.244001	0.189454
B cells	VTI1A	28.6444	0.630427	0	0	0.184817	0.122609
B cells	SDE2	28.6426	0.662221	0	0	0.17548	0.112931
B cells	METTL17	28.6339	0.633866	0	0	0.180803	0.11825
B cells	CCR6	28.5961	1.92823	0	0	0.0820747	0.0191025
B cells	KHDRBS2	28.5934	4.10632	0	0	0.0671358	0.00459013
B cells	FARP2	28.5867	0.997247	0	0	0.135263	0.0736423
B cells	CD24	28.5788	-0.273151	0	0	0.312305	0.213789
B cells	CLEC17A	28.5777	7.65613	0	0	0.0629565	0.000383632
B cells	CHD1	28.4516	0.254663	0	0	0.426011	0.362639
B cells	PCM1	28.422	0.291147	0	0	0.422708	0.368592
B cells	SNU13	28.4207	0.199449	0	0	0.643793	0.579724
B cells	NOP56	28.4011	0.348321	0	0	0.345232	0.288446
B cells	CYP51A1	28.4008	0.786576	0	0	0.133205	0.0698632
B cells	IRF7	28.3479	0.404913	0	0	0.208356	0.14315
B cells	LY75	28.3362	1.37546	0	0	0.105016	0.0432091
B cells	DTX1	28.3291	2.01942	0	0	0.0901284	0.0288801
B cells	NOP14	28.3185	0.63682	0	0	0.187536	0.12687
B cells	RAB29	28.2834	0.627507	0	0	0.191969	0.131364
B cells	MED17	28.2642	0.748566	0	0	0.153161	0.0910252
B cells	ZNF215	28.2267	3.30417	0	0	0.0683045	0.00646622
B cells	RNF4	28.202	0.513198	0	0	0.21284	0.151261
B cells	LIG1	28.1915	1.12121	0	0	0.111838	0.0498823
B cells	HSPA8	28.1749	0.19216	0	0	0.827035	0.765069
B cells	COQ7	28.1648	0.742828	0	0	0.17656	0.116937
B cells	MAP3K14	28.1617	1.23328	0	0	0.110784	0.0493641
B cells	SLC12A6	28.1599	0.689992	0	0	0.169675	0.108565
B cells	LUC7L3	28.1451	0.228624	0	0	0.505608	0.446456
B cells	IGLV1-47	28.0885	3.28252	0	0	0.0679488	0.00628282
B cells	TMUB1	28.0836	0.448229	0	0	0.240851	0.180349
B cells	BIN1	28.0547	0.458005	0	0	0.278261	0.223229
B cells	PPP6R1	28.0541	0.736336	0	0	0.170945	0.110856
B cells	SEL1L	28.049	0.462722	0	0	0.26538	0.207713
B cells	EDRF1	28.0394	0.80221	0	0	0.140458	0.0786211
B cells	SUPT16H	28.0377	0.37479	0	0	0.315011	0.258314
B cells	PKIG	28.0234	0.516315	0	0	0.238094	0.181564
B cells	ZMYND8	28.0077	0.521605	0	0	0.221478	0.161932
B cells	SNRNP70	28.0059	0.251252	0	0	0.46628	0.409093
B cells	LRCH1	27.9804	0.92374	0	0	0.139188	0.0788062
B cells	IFNAR2	27.9768	0.446765	0	0	0.188755	0.124043
B cells	CREB3L2	27.9524	0.612877	0	0	0.239796	0.185029
B cells	DDX11	27.9407	1.2469	0	0	0.103238	0.041826
B cells	BUD23	27.9292	0.348426	0	0	0.320715	0.263983
B cells	ETNK1	27.9212	0.360318	0	0	0.288373	0.226956
B cells	LILRA4	27.8909	4.48235	0	0	0.0635155	0.00241958
B cells	CCDC18	27.8908	1.08622	0	0	0.11711	0.0561601
B cells	AC020911.2	27.8777	1.32015	0	0	0.0952986	0.0336637
B cells	MTF2	27.8739	0.500817	0	0	0.224857	0.165135
B cells	S100PBP	27.8551	0.685372	0	0	0.161901	0.100695
B cells	RBM48	27.8547	0.870405	0	0	0.140369	0.0797535
B cells	SC5D	27.7917	0.62613	0	0	0.226039	0.172357
B cells	IGLV1-51	27.7695	2.67467	0	0	0.0704767	0.00941918
B cells	PREB	27.7626	0.674685	0	0	0.18328	0.124741
B cells	PUS7L	27.7584	0.576157	0	0	0.189035	0.12837
B cells	PRPSAP2	27.7194	0.703712	0	0	0.171936	0.112026
B cells	LCORL	27.6948	0.716154	0	0	0.153136	0.0921963
B cells	TRIM28	27.6943	0.383831	0	0	0.317984	0.262537
B cells	ZFAND6	27.6685	0.324219	0	0	0.369482	0.317113
B cells	AP3B1	27.6599	0.458092	0	0	0.263056	0.205396
B cells	CTBP1	27.6593	0.370039	0	0	0.284968	0.225148
B cells	UBR5-AS1	27.6324	2.29686	0	0	0.0809441	0.0209332
B cells	CEP295	27.6299	1.03682	0	0	0.126993	0.0672097
B cells	EPS15	27.6298	0.298641	0	0	0.321071	0.257794
B cells	ZNF675	27.6072	1.20238	0	0	0.116411	0.0568584
B cells	COA1	27.5947	0.440371	0	0	0.257606	0.198989
B cells	SLC25A38	27.5924	0.688134	0	0	0.168087	0.108274
B cells	CCDC117	27.5821	0.711741	0	0	0.160148	0.0999379
B cells	PCED1B	27.5719	0.976693	0	0	0.108815	0.0474022
B cells	INPP5B	27.5691	1.16369	0	0	0.113121	0.053091
B cells	SSR2	27.5461	0.19838	0	0	0.689867	0.624501
B cells	SHOC2	27.5446	0.378869	0	0	0.320042	0.26701
B cells	HNRNPH1	27.5401	0.197561	0	0	0.570991	0.501409
B cells	RRP1B	27.5366	0.535012	0	0	0.203732	0.144084
B cells	RASSF5	27.5328	0.286039	0	0	0.236011	0.168714
B cells	TNS3	27.5312	0.672624	0	0	0.149617	0.0884424
B cells	UBQLN1	27.5165	0.372911	0	0	0.318936	0.264378
B cells	GOLGA8B	27.4851	0.534763	0	0	0.175468	0.113602
B cells	FANCD2	27.4627	1.95116	0	0	0.0813633	0.0212445
B cells	PRPS1	27.4561	0.566468	0	0	0.181095	0.120366
B cells	CLASP2	27.4556	0.572272	0	0	0.182264	0.121823
B cells	RAB3GAP1	27.4257	0.545777	0	0	0.22487	0.168098
B cells	HIST1H2AK	27.4148	1.66345	0	0	0.0797881	0.019185
B cells	U2AF2	27.3858	0.444215	0	0	0.259207	0.202238
B cells	AC012368.1	27.3394	1.66038	0	0	0.0812998	0.0210173
B cells	ZNF830	27.3243	0.614559	0	0	0.191194	0.132991
B cells	TENT2	27.303	0.529504	0	0	0.220005	0.1625
B cells	MRPL38	27.2975	1.00318	0	0	0.115154	0.0548275
B cells	DENND6B	27.291	1.43196	0	0	0.0919069	0.0318701
B cells	RPAP3	27.2851	0.708271	0	0	0.170653	0.112345
B cells	TRIM27	27.2766	0.461865	0	0	0.216918	0.156712
B cells	ADD1	27.2688	0.293595	0	0	0.373877	0.316998
B cells	ZFAT	27.2551	1.6706	0	0	0.0843104	0.0244481
B cells	YLPM1	27.2528	0.528746	0	0	0.21641	0.158311
B cells	NSMCE4A	27.242	0.506383	0	0	0.218989	0.160969
B cells	INO80	27.2352	0.675173	0	0	0.180701	0.122937
B cells	CUTA	27.2207	0.19585	0	0	0.59002	0.523185
B cells	IGKV1-9	27.188	2.76552	0	0	0.0669072	0.0071258
B cells	RPS6KA5	27.1689	0.658675	0	0	0.164442	0.104923
B cells	CEP128	27.1453	1.46474	0	0	0.0881722	0.0283602
B cells	U2AF1L4	27.1412	0.635705	0	0	0.158751	0.0985649
B cells	SLAMF6	27.1382	0.670328	0	0	0.115763	0.0536109
B cells	C12orf45	27.132	0.540419	0	0	0.191652	0.132562
B cells	MXD4	27.1282	0.345252	0	0	0.28803	0.227908
B cells	KAT6B	27.1209	0.300344	0	0	0.296998	0.234186
B cells	DNAAF2	27.1121	0.668969	0	0	0.166004	0.106895
B cells	NFKB1	27.0854	0.328551	0	0	0.313868	0.253786
B cells	IGKV1-17	27.0702	3.3959	0	0	0.0649509	0.00555594
B cells	CLINT1	27.0641	0.310883	0	0	0.376507	0.326069
B cells	PTP4A3	27.0577	0.603583	0	0	0.129826	0.0685676
B cells	UBA7	27.051	1.05567	0	0	0.129787	0.0720859
B cells	MAPRE2	27.0437	0.519009	0	0	0.215063	0.157092
B cells	KIF2A	27.0391	0.295583	0	0	0.269547	0.205849
B cells	EIF1B	27.0327	0.21767	0	0	0.524714	0.466527
B cells	TDP1	26.992	1.00918	0	0	0.114074	0.0546441
B cells	KMT2E-AS1	26.9917	0.662743	0	0	0.155981	0.0962564
B cells	DDX21	26.9528	0.219214	0	0	0.554134	0.499373
B cells	ANKRD28	26.9453	0.469602	0	0	0.240063	0.181608
B cells	UTP6	26.9448	0.671049	0	0	0.191728	0.136311
B cells	IGHV3-48	26.9415	3.95188	0	0	0.0637441	0.00470286
B cells	ING3	26.9375	0.603212	0	0	0.18281	0.124426
B cells	NFATC2	26.9235	0.512296	0	0	0.158903	0.0969664
B cells	ITGB2-AS1	26.9176	1.30577	0	0	0.0961751	0.0367799
B cells	CRIP1	26.8994	0.252272	0	0	0.362063	0.298875
B cells	ERICH1	26.8964	0.379686	0	0	0.303845	0.250017
B cells	MATN1-AS1	26.8611	2.36851	0	0	0.0737923	0.0150138
B cells	METTL23	26.8443	0.385757	0	0	0.259334	0.200559
B cells	MAN1A2	26.8387	0.330882	0	0	0.300339	0.242099
B cells	KDM6B	26.7178	0.383357	0	0	0.366459	0.31774
B cells	PNRC2	26.7134	0.292403	0	0	0.430254	0.390252
B cells	TXNDC15	26.7092	0.494956	0	0	0.243556	0.190585
B cells	NGDN	26.6727	0.472381	0	0	0.236405	0.180336
B cells	ANKZF1	26.6683	0.646421	0	0	0.165026	0.10671
B cells	FAM53B	26.6602	1.04563	0	0	0.133814	0.0775408
B cells	STAG1	26.6588	0.362582	0	0	0.249997	0.189863
B cells	ZNF736	26.6378	1.51675	0	0	0.0978138	0.0402477
B cells	ZMIZ2	26.6229	0.862881	0	0	0.143024	0.0858731
B cells	MON2	26.6128	0.445994	0	0	0.215013	0.155659
B cells	PAN3	26.6084	0.627189	0	0	0.185643	0.129178
B cells	LIMD1	26.5842	0.922923	0	0	0.122051	0.0637318
B cells	LUC7L	26.5813	0.407902	0	0	0.261671	0.205115
B cells	KPNA5	26.571	0.895038	0	0	0.140217	0.0833509
B cells	CD1D	26.5404	1.51293	0	0	0.0894425	0.0312576
B cells	RELT	26.5319	0.813541	0	0	0.138248	0.0803828
B cells	RNF41	26.5269	0.790839	0	0	0.17858	0.12535
B cells	TCF25	26.5181	0.192408	0	0	0.588293	0.525413
B cells	CDK5R1	26.4847	2.07537	0	0	0.0788481	0.0210644
B cells	CCNT1	26.4528	0.479448	0	0	0.215368	0.157892
B cells	SLC7A5	26.4513	0.324344	0	0	0.174274	0.110882
B cells	BRAF	26.4339	0.46027	0	0	0.229697	0.173175
B cells	DAZAP2	26.4266	0.181954	0	0	0.610638	0.548374
B cells	TLK2	26.4247	0.63539	0	0	0.177678	0.12107
B cells	SGPP1	26.3952	1.17934	0	0	0.129013	0.0742783
B cells	TRMT1	26.3851	0.5747	0	0	0.190203	0.133556
B cells	BEND4	26.3609	5.62812	0	0	0.0589169	0.00119128
B cells	EIF2AK4	26.311	0.454362	0	0	0.239606	0.183999
B cells	FAM117B	26.3044	1.21577	0	0	0.117859	0.0620475
B cells	CDYL	26.2726	0.524735	0	0	0.195145	0.137776
B cells	ZFC3H1	26.2683	0.362267	0	0	0.271681	0.214385
B cells	TAP2	26.2425	0.527921	0	0	0.190394	0.132881
B cells	NSMAF	26.2108	0.69179	0	0	0.173613	0.118517
B cells	KAT2A	26.1844	1.05942	0	0	0.127818	0.0723197
B cells	UBE2V1	26.1709	0.45682	0	0	0.211532	0.153133
B cells	WBP1	26.1675	0.853699	0	0	0.113045	0.0546558
B cells	LSM14A	26.164	0.269944	0	0	0.398382	0.346235
B cells	WHAMM	26.155	0.543509	0	0	0.195335	0.139004
B cells	PAOX	26.1509	1.39962	0	0	0.0958702	0.038836
B cells	MTMR14	26.1132	0.544326	0	0	0.208928	0.154466
B cells	TESK2	26.0962	1.50788	0	0	0.091729	0.0349644
B cells	C11orf80	26.0884	1.64832	0	0	0.0837134	0.0265396
B cells	NR1D2	26.0744	0.584266	0	0	0.195005	0.139831
B cells	CPNE1	26.07	0.292959	0	0	0.338194	0.281748
B cells	ACTR3	26.0549	0.17951	0	0	0.587327	0.529966
B cells	IRF1	25.9904	0.0674282	0	0	0.510652	0.410914
B cells	MRNIP	25.956	0.809813	0	0	0.144129	0.0882674
B cells	JSRP1	25.9558	1.90707	0	0	0.0725219	0.0153116
B cells	TRAPPC5	25.9428	0.479885	0	0	0.172521	0.113298
B cells	DNAJC9	25.899	0.540992	0	0	0.18483	0.128386
B cells	TRA2A	25.8581	0.267963	0	0	0.391382	0.338811
B cells	ARID4A	25.8466	0.411571	0	0	0.279023	0.226861
B cells	ITCH	25.8357	0.416444	0	0	0.225023	0.168068
B cells	PRKACB	25.8191	0.405521	0	0	0.21937	0.1616
B cells	ZNF814	25.8113	1.26436	0	0	0.0986141	0.0422198
B cells	MRPS31	25.7848	0.424683	0	0	0.228402	0.172608
B cells	CAPN12	25.7794	1.35103	0	0	0.0862159	0.0292301
B cells	NECAP1	25.7756	0.443535	0	0	0.198841	0.141099
B cells	KMO	25.7274	1.63621	0	0	0.0881976	0.0323951
B cells	ZNF800	25.7234	0.379738	0	0	0.274158	0.219693
B cells	KAT6A	25.6908	0.339324	0	0	0.297684	0.243031
B cells	BMI1	25.6769	0.576843	0	0	0.173778	0.117482
B cells	ZBTB40	25.6737	0.978615	0	0	0.120286	0.0645041
B cells	STARD5	25.6179	1.22805	0	0	0.104318	0.0485598
B cells	MGA	25.6078	0.655362	0	0	0.181387	0.128051
B cells	AC010761.1	25.5855	2.66857	0	0	0.0696002	0.0138394
B cells	DTNBP1	25.5778	0.676101	0	0	0.176865	0.123456
B cells	KRI1	25.5702	0.761036	0	0	0.145184	0.0897868
B cells	CNOT1	25.5637	0.360356	0	0	0.29461	0.242536
B cells	TAF3	25.5615	0.483114	0	0	0.209601	0.154141
B cells	SIPA1L1	25.5545	0.561479	0	0	0.178847	0.123387
B cells	WDR43	25.5457	0.410781	0	0	0.258101	0.205255
B cells	GBF1	25.5327	0.519061	0	0	0.17186	0.11513
B cells	TRAM1	25.4799	0.249732	0	0	0.477166	0.442034
B cells	N4BP2L1	25.455	0.507791	0	0	0.190318	0.134355
B cells	GALNTL6	25.4427	5.26498	0	0	0.0579261	0.00227319
B cells	CCNT2	25.4423	0.581391	0	0	0.187345	0.133265
B cells	C19orf48	25.4184	0.500818	0	0	0.184309	0.128379
B cells	CRTC2	25.4088	0.740695	0	0	0.159335	0.105487
B cells	ZNF638	25.3796	0.29422	0	0	0.329899	0.275349
B cells	GGA3	25.3795	0.861565	0	0	0.140128	0.0860161
B cells	U2SURP	25.3742	0.24056	0	0	0.427535	0.375827
B cells	AC008554.1	25.3338	2.08005	0	0	0.0767775	0.0216214
B cells	AC044849.1	25.284	0.631207	0	0	0.130842	0.0734589
B cells	HPS4	25.2587	0.705807	0	0	0.162714	0.109238
B cells	SEC23B	25.2535	0.460025	0	0	0.189403	0.133142
B cells	AC008105.3	25.2461	0.919649	0	0	0.105004	0.0487735
B cells	NT5DC1	25.2373	0.501967	0	0	0.203631	0.149435
B cells	IGHGP	25.218	5.27935	0	0	0.0575958	0.00239602
B cells	SEC24A	25.2023	0.647012	0	0	0.15527	0.100263
B cells	SLTM	25.2015	0.234462	0	0	0.444748	0.395601
B cells	ANP32A	25.2013	0.206372	0	0	0.423203	0.368063
B cells	HIST1H2AE	25.1933	1.29385	0	0	0.0880832	0.0325987
B cells	ZFX	25.1888	0.45736	0	0	0.216448	0.162022
B cells	SNX9	25.1704	0.520743	0	0	0.320042	0.288461
B cells	ING5	25.1486	0.585508	0	0	0.167706	0.11261
B cells	NOL8	25.1377	0.510894	0	0	0.211811	0.159021
B cells	PPIG	25.1272	0.220793	0	0	0.504706	0.457465
B cells	UBR5	25.0969	0.337584	0	0	0.268543	0.21336
B cells	BTN3A1	25.0707	0.530161	0	0	0.134119	0.0769822
B cells	ACAP2	25.0606	0.248633	0	0	0.392398	0.340013
B cells	ICE1	25.0515	0.403105	0	0	0.216969	0.161077
B cells	ZC3H7A	24.9885	0.333041	0	0	0.242947	0.185952
B cells	LINC02422	24.9823	4.76678	0	0	0.0568082	0.0020982
B cells	ASCC3	24.9787	0.390238	0	0	0.229507	0.174687
B cells	RICTOR	24.9355	0.350225	0	0	0.265685	0.211422
B cells	KRR1	24.9302	0.32583	0	0	0.32276	0.273119
B cells	ZNF827	24.9128	1.01485	0	0	0.111495	0.0571309
B cells	LIME1	24.8785	0.433257	0	0	0.110339	0.0523843
B cells	RBM4	24.8719	0.3754	0	0	0.246478	0.191936
B cells	DHTKD1	24.852	0.945383	0	0	0.126091	0.0726613
B cells	ADAMTS6	24.8347	1.63795	0	0	0.0847169	0.0307781
B cells	IGLV2-23	24.8115	1.89951	0	0	0.0708451	0.0161294
B cells	LMAN1	24.78	0.404867	0	0	0.403412	0.377588
B cells	ATG16L2	24.7789	0.593202	0	0	0.176446	0.123419
B cells	POU2F1	24.7632	0.628545	0	0	0.162943	0.109202
B cells	FO393401.1	24.7593	1.30864	0	0	0.0822017	0.0273961
B cells	AC022239.1	24.7554	7.39219	0	0	0.0545598	0.000351663
B cells	TOPBP1	24.7532	0.648726	0	0	0.159297	0.105909
B cells	ZC3H12D	24.7359	1.68266	0	0	0.078467	0.0242412
B cells	CDK17	24.726	0.317055	0	0	0.200899	0.142501
B cells	DDX3X	24.7108	0.191488	0	0	0.608478	0.564705
B cells	TNKS2	24.6856	0.378294	0	0	0.276508	0.225727
B cells	RASL11A	24.6261	1.36434	0	0	0.10428	0.0516911
B cells	RNF216	24.5909	0.480239	0	0	0.221555	0.170462
B cells	RABGGTB	24.5836	0.365429	0	0	0.293721	0.244949
B cells	CTR9	24.5481	0.394453	0	0	0.247202	0.195114
B cells	SYNE3	24.512	0.631268	0	0	0.135237	0.0802162
B cells	OXA1L	24.5101	0.288492	0	0	0.367018	0.319322
B cells	PDXP	24.5043	2.80386	0	0	0.0621943	0.00848702
B cells	DKC1	24.4819	0.447751	0	0	0.227487	0.176368
B cells	NIPSNAP3B	24.4654	2.5419	0	0	0.0675677	0.0142482
B cells	UCHL5	24.458	0.478046	0	0	0.200963	0.148725
B cells	THOC2	24.4345	0.290848	0	0	0.348789	0.299131
B cells	NLRC5	24.4195	0.567647	0	0	0.141309	0.0861305
B cells	NEK1	24.4034	0.704787	0	0	0.15607	0.103976
B cells	SYT1	24.4019	1.799	0	0	0.0775651	0.0243943
B cells	CEP95	24.385	0.633153	0	0	0.174032	0.122685
B cells	CCM2	24.3766	0.328849	0	0	0.227487	0.171349
B cells	WDR11	24.3515	0.599656	0	0	0.189479	0.139275
B cells	API5	24.3411	0.411971	0	0	0.224896	0.172446
B cells	TBRG1	24.3147	0.337432	0	0	0.295703	0.245476
B cells	GUCD1	24.2903	0.702768	0	0	0.174159	0.124448
B cells	MRE11	24.273	0.663237	0	0	0.154457	0.102029
B cells	ZNF460	24.2227	1.02801	0	0	0.105169	0.0521976
B cells	PAGR1	24.2158	0.759206	0	0	0.116627	0.0627104
B cells	WEE1	24.214	0.719182	0	0	0.167478	0.118093
B cells	LPAR5	24.1963	1.82794	0	0	0.0859999	0.034288
B cells	LINC01184	24.1957	0.696697	0	0	0.153974	0.102201
B cells	RCN2	24.1875	0.288377	0	0	0.344368	0.293591
B cells	HYOU1	24.1788	0.587592	0	0	0.178961	0.127694
B cells	GTF2I	24.1629	0.248388	0	0	0.328502	0.273555
B cells	SLC7A6	24.162	0.663929	0	0	0.138718	0.0853262
B cells	REPIN1	24.1545	0.608997	0	0	0.181146	0.130721
B cells	ARSA	24.1515	0.480799	0	0	0.177221	0.124014
B cells	RBM15	24.1199	0.968839	0	0	0.111508	0.0588825
B cells	MTMR1	24.1105	1.16521	0	0	0.100647	0.0481913
B cells	HIF1A	24.1091	0.159645	0	0	0.446793	0.388204
B cells	RSL1D1	24.0861	0.184344	0	0	0.534838	0.479411
B cells	POLE3	24.0778	0.374744	0	0	0.262738	0.213205
B cells	VPS36	24.0666	0.292407	0	0	0.308291	0.25731
B cells	CNOT7	24.0633	0.321342	0	0	0.307402	0.257964
B cells	KCNA3	24.0539	0.602242	0	0	0.0966705	0.0420532
B cells	XPO4	24.0523	0.697182	0	0	0.135504	0.0825785
B cells	EIF3L	24.042	0.173515	0	0	0.621384	0.558461
B cells	EPB41L4A-AS1	24.0281	0.290626	0	0	0.360006	0.315294
B cells	POM121	24.0162	0.48755	0	0	0.195081	0.143194
B cells	ZCCHC10	23.9237	0.579539	0	0	0.221758	0.17672
B cells	MCCC2	23.9178	0.62822	0	0	0.156426	0.104703
B cells	ESCO1	23.9036	0.487849	0	0	0.191842	0.140117
B cells	TGS1	23.8903	0.415481	0	0	0.224565	0.173422
B cells	PRRC2A	23.886	0.381832	0	0	0.268543	0.219879
B cells	THAP12	23.884	0.55176	0	0	0.188374	0.138187
B cells	NOC3L	23.8655	0.61024	0	0	0.170691	0.120035
B cells	SP4	23.8108	0.879117	0	0	0.118177	0.0661547
B cells	GNL3L	23.7981	0.607968	0	0	0.157315	0.105516
B cells	KCNN3	23.7709	1.07194	0	0	0.0701973	0.0173493
B cells	SPG7	23.7628	0.327665	0	0	0.280446	0.230391
B cells	PPP1R15A	23.7387	0.15079	0	0	0.703396	0.628163
B cells	HAX1	23.7241	0.246259	0	0	0.383494	0.338355
B cells	IGHV1-18	23.7117	2.55404	0	0	0.0621435	0.0100182
B cells	MBNL2	23.7015	0.274012	0	0	0.26303	0.20646
B cells	C12orf65	23.6972	0.436571	0	0	0.188895	0.136004
B cells	AEN	23.6836	0.869509	0	0	0.118075	0.0663499
B cells	HLTF	23.6576	0.628146	0	0	0.148016	0.0962598
B cells	SUCO	23.6134	0.370935	0	0	0.205358	0.15186
B cells	SETD5	23.5492	0.272195	0	0	0.307224	0.25472
B cells	MSL3	23.5292	0.389601	0	0	0.225429	0.174465
B cells	AC011481.1	23.4956	0.712445	0	0	0.134627	0.0831574
B cells	FNDC3A	23.4715	0.266058	0	0	0.275543	0.221679
B cells	ERCC5	23.4709	0.657237	0	0	0.128517	0.0761695
B cells	ZNF439	23.4412	1.78071	0	0	0.07834	0.0275054
B cells	HIST1H2BN	23.4198	0.933878	0	0	0.0878292	0.0356021
B cells	BFSP2	23.3775	4.82325	0	0	0.0524384	0.0012182
B cells	IRF3	23.3733	0.290935	0	0	0.257746	0.204658
B cells	AFF4	23.3693	0.22783	0	0	0.417614	0.368911
B cells	ZC3HAV1	23.3693	0.171693	0	0	0.361149	0.300386
B cells	COL9A2	23.3641	1.9251	0	0	0.0703624	0.0192641
B cells	DNAJC21	23.3561	0.311507	0	0	0.29099	0.241409
B cells	HEATR1	23.3162	0.686011	0	0	0.144155	0.0937392
B cells	NEIL1	23.3149	1.13631	0	0	0.107214	0.0572655
B cells	DEDD2	23.23	0.44041	0	0	0.207187	0.156892
B cells	QSOX2	23.2195	1.5297	0	0	0.0833577	0.0328948
B cells	HPS1	23.2179	0.379706	0	0	0.246237	0.197424
B cells	TRRAP	23.2166	0.597515	0	0	0.152437	0.101661
B cells	PHB2	23.2149	0.192834	0	0	0.500553	0.449457
B cells	CHERP	23.1988	0.644565	0	0	0.155029	0.10526
B cells	TENT4A	23.1958	0.79998	0	0	0.121683	0.0709282
B cells	SIN3A	23.1912	0.497686	0	0	0.193036	0.14364
B cells	TCP11L2	23.1619	0.915584	0	0	0.1243	0.0748722
B cells	PRPF40A	23.1387	0.206942	0	0	0.459369	0.412719
B cells	CBX5	23.1323	0.376639	0	0	0.253236	0.205442
B cells	TULP4	23.1259	0.482259	0	0	0.199464	0.150687
B cells	XPC	23.0787	0.421625	0	0	0.211633	0.161783
B cells	DOCK11	23.0649	0.492419	0	0	0.184309	0.134559
B cells	QRICH1	23.06	0.517807	0	0	0.186456	0.137268
B cells	B4GALT3	23.0314	0.453495	0	0	0.172991	0.121911
B cells	PTPN22	23.006	0.384765	0	0	0.140852	0.0869483
B cells	ATP6V1G1	22.9831	0.154997	0	0	0.741213	0.677976
B cells	CPSF6	22.9551	0.375197	0	0	0.255967	0.208866
B cells	WNT10A	22.9549	2.38522	0	0	0.0593488	0.00891272
B cells	MHENCR	22.953	0.866153	0	0	0.114302	0.0641575
B cells	AC106897.1	22.9505	2.88056	0	0	0.0566304	0.00629796
B cells	ZNF138	22.9446	1.02419	0	0	0.112219	0.0631109
B cells	SOCS1	22.9344	0.268	0	0	0.263145	0.20928
B cells	LINC00494	22.9229	7.24781	0	0	0.0505075	0.000309598
B cells	STT3A	22.9133	0.577234	0	0	0.185478	0.138596
B cells	IFNAR1	22.8928	0.244485	0	0	0.315316	0.263978
B cells	ATP6V0A2	22.8876	0.635177	0	0	0.138591	0.0883886
B cells	ANKRD36C	22.8749	0.344868	0	0	0.170132	0.11707
B cells	RNPC3	22.8699	0.486269	0	0	0.182569	0.132831
B cells	RSRC2	22.8532	0.190099	0	0	0.52136	0.479532
B cells	PPP1R3E	22.8472	0.985181	0	0	0.106935	0.0573177
B cells	INTS10	22.7944	0.3383	0	0	0.243899	0.194015
B cells	NAXE	22.776	0.267048	0	0	0.307859	0.258592
B cells	HIST1H4E	22.7364	1.11647	0	0	0.0829385	0.0326188
B cells	TIAL1	22.7306	0.258102	0	0	0.358062	0.31276
B cells	ZNF395	22.7018	0.916212	0	0	0.13633	0.0897229
B cells	RNF220	22.6985	0.473283	0	0	0.191067	0.14219
B cells	DUS2	22.6953	1.40728	0	0	0.0865335	0.0373318
B cells	IGLV3-25	22.6863	4.05842	0	0	0.0530608	0.00333659
B cells	ABHD6	22.6416	1.33651	0	0	0.0973565	0.0491689
B cells	USP10	22.607	0.278805	0	0	0.264466	0.213687
B cells	POLR2D	22.6058	0.574342	0	0	0.145476	0.0955867
B cells	RLF	22.5868	0.442669	0	0	0.209474	0.161312
B cells	IP6K1	22.5797	0.45945	0	0	0.16918	0.118923
B cells	SCAF8	22.5582	0.631976	0	0	0.162333	0.114888
B cells	ATAD5	22.5526	1.18312	0	0	0.0879181	0.0385567
B cells	RAP1GDS1	22.5517	0.460674	0	0	0.197673	0.149601
B cells	PRKRIP1	22.5358	0.526635	0	0	0.16998	0.120969
B cells	SRRT	22.5313	0.339556	0	0	0.226737	0.177157
B cells	SUGP2	22.5218	0.373967	0	0	0.221593	0.172677
B cells	LINC00909	22.5052	0.755622	0	0	0.125786	0.0768274
B cells	NUDT22	22.5013	0.328225	0	0	0.249031	0.200583
B cells	OSBP	22.4755	0.41483	0	0	0.198219	0.148833
B cells	EXOC6	22.4719	0.565205	0	0	0.138362	0.0884037
B cells	MAP3K8	22.4608	0.285283	0	0	0.335489	0.290852
B cells	MAP2K2	22.4429	0.218986	0	0	0.401024	0.355437
B cells	TINF2	22.4262	0.395971	0	0	0.236722	0.190297
B cells	PUM2	22.4211	0.325827	0	0	0.259054	0.210971
B cells	BMP8B	22.4015	2.70457	0	0	0.0549282	0.00575617
B cells	RINL	22.3957	0.803608	0	0	0.104534	0.0548561
B cells	BMP6	22.3933	1.68867	0	0	0.0612162	0.0118253
B cells	TRIP11	22.3924	0.284934	0	0	0.297544	0.248919
B cells	CREB1	22.3761	0.401422	0	0	0.244712	0.199533
B cells	RC3H1	22.3573	0.337203	0	0	0.243683	0.194803
B cells	USP9Y	22.3321	0.85259	0	0	0.123093	0.0751129
B cells	GPATCH8	22.3165	0.27221	0	0	0.301838	0.254227
B cells	PIK3CD	22.3165	0.650084	0	0	0.130524	0.0809279
B cells	LINC00996	22.3129	2.63097	0	0	0.0583707	0.00954538
B cells	H1FX	22.2999	0.376444	0	0	0.458048	0.450822
B cells	SNRNP25	22.2945	0.523339	0	0	0.189441	0.143731
B cells	ZDHHC2	22.2793	0.72782	0	0	0.134386	0.0864098
B cells	MTDH	22.2579	0.19604	0	0	0.636158	0.596343
B cells	NGRN	22.2436	0.542619	0	0	0.167363	0.119229
B cells	APOBEC3F	22.2316	1.61533	0	0	0.0751007	0.0265935
B cells	PIK3C2B	22.2304	1.22186	0	0	0.0879689	0.0395781
B cells	MED10	22.2017	0.223518	0	0	0.353934	0.305954
B cells	GTF2A1	22.1925	0.486797	0	0	0.174401	0.126143
B cells	DGLUCY	22.1897	0.477712	0	0	0.162727	0.113685
B cells	ARPC1B	22.1681	0.0944232	0	0	0.518083	0.44022
B cells	RAB3IP	22.1321	0.696923	0	0	0.122598	0.0738055
B cells	DNM2	22.1158	0.31764	0	0	0.262001	0.21506
B cells	NLRP1	22.0701	0.464362	0	0	0.173092	0.124295
B cells	DIP2B	22.0659	0.681386	0	0	0.163082	0.11832
B cells	BLM	22.065	1.41075	0	0	0.0707943	0.0221581
B cells	CELF2	22.0626	0.104934	0	0	0.463942	0.385443
B cells	IGKV1-39	22.0549	4.19789	0	0	0.0519429	0.00364282
B cells	RAB11FIP4	22.0289	1.11931	0	0	0.0941553	0.0462496
B cells	RBM19	22.0252	0.752918	0	0	0.123779	0.0758919
B cells	EXOG	22.0135	0.701096	0	0	0.12665	0.0785942
B cells	IGKV1-6	21.9657	3.04345	0	0	0.0535054	0.00529177
B cells	THUMPD3-AS1	21.9649	0.26461	0	0	0.310794	0.263838
B cells	MALAT1	21.9562	0.304848	0	0	0.991425	0.967472
B cells	VAV2	21.9359	1.4956	0	0	0.0819095	0.034532
B cells	UPF3B	21.9318	0.497582	0	0	0.191601	0.145814
B cells	IGHV6-1	21.9313	3.52913	0	0	0.051981	0.00389185
B cells	POLH	21.9104	1.37492	0	0	0.0795595	0.0316699
B cells	IGHV3-15	21.91	3.40482	0	0	0.0526543	0.00458003
B cells	GNG2	21.9037	0.180451	0	0	0.210185	0.154153
B cells	IMP4	21.9019	0.344833	0	0	0.265406	0.221472
B cells	RNASEH1	21.8942	0.468555	0	0	0.201916	0.156559
B cells	HIST1H4H	21.8731	1.2705	0	0	0.07928	0.0312341
B cells	GPATCH4	21.8272	0.449821	0	0	0.214047	0.169779
B cells	SHPRH	21.8083	0.466091	0	0	0.194065	0.147853
B cells	ELOA	21.7742	0.581697	0	0	0.192058	0.148691
B cells	CEP83	21.7728	0.746326	0	0	0.117465	0.0697386
B cells	IGKV1-27	21.7715	3.40258	0	0	0.052197	0.00443869
B cells	CHD6	21.7496	0.39434	0	0	0.233153	0.188409
B cells	IGKV1-16	21.7314	3.37232	0	0	0.0525146	0.00486103
B cells	POLR1E	21.7299	0.602666	0	0	0.147343	0.100436
B cells	SCPEP1	21.7298	0.210651	0	0	0.336009	0.285436
B cells	RNF111	21.72	0.675572	0	0	0.151014	0.105457
B cells	PHF12	21.6884	0.45716	0	0	0.156553	0.107791
B cells	DAXX	21.6802	0.488762	0	0	0.202868	0.158311
B cells	AKAP8L	21.6702	0.389917	0	0	0.218379	0.171802
B cells	BMS1	21.6661	0.466325	0	0	0.190851	0.145023
B cells	CDK5RAP2	21.6659	0.506735	0	0	0.161494	0.114407
B cells	MORC3	21.6628	0.5159	0	0	0.220145	0.179898
B cells	GCSAM	21.6608	1.72904	0	0	0.0659799	0.0183386
B cells	FAM53C	21.6514	0.344426	0	0	0.225861	0.178641
B cells	SRSF8	21.6372	0.3363	0	0	0.260426	0.215388
B cells	PARN	21.6117	0.623378	0	0	0.149096	0.102701
B cells	SLC25A19	21.5913	0.819067	0	0	0.110758	0.0636342
B cells	RMC1	21.5889	0.734644	0	0	0.125697	0.0789122
B cells	AC087500.1	21.5504	2.74416	0	0	0.0580023	0.011021
B cells	ZNF891	21.5486	1.29493	0	0	0.0925166	0.0463186
B cells	DNAJC15	21.5337	0.156464	0	0	0.411377	0.356798
B cells	BSCL2	21.5282	0.96252	0	0	0.0845137	0.0367749
B cells	ASTE1	21.4961	0.930242	0	0	0.099516	0.0524348
B cells	AL662844.4	21.4904	1.0948	0	0	0.0793816	0.031786
B cells	DHX36	21.49	0.183823	0	0	0.42723	0.380356
B cells	JUN	21.4719	0.171232	0	0	0.81639	0.7645
B cells	NUP98	21.4538	0.338685	0	0	0.230536	0.183778
B cells	TMEM62	21.4519	1.19479	0	0	0.0907128	0.0441934
B cells	MFSD8	21.4271	0.791329	0	0	0.113286	0.0664677
B cells	AC008014.1	21.4191	2.05744	0	0	0.0595013	0.0125034
B cells	KRT10	21.4063	0.151624	0	0	0.602076	0.533956
B cells	SESN1	21.4044	0.426923	0	0	0.211913	0.166873
B cells	UBL7	21.4006	0.458828	0	0	0.191817	0.146293
B cells	TTF2	21.3866	0.814576	0	0	0.116309	0.0699793
B cells	CASP3	21.3784	0.412545	0	0	0.193532	0.147291
B cells	IGHV3-11	21.3658	3.90979	0	0	0.0498342	0.00298829
B cells	ZFP36L1	21.3476	0.145199	0	0	0.678497	0.652883
B cells	CNR1	21.3439	2.68308	0	0	0.0578245	0.0112465
B cells	TBCC	21.3203	0.330283	0	0	0.20076	0.152447
B cells	NBPF15	21.2806	1.02801	0	0	0.0966578	0.0504005
B cells	SMARCE1	21.2687	0.308847	0	0	0.257454	0.211358
B cells	ATG5	21.2581	0.320373	0	0	0.23328	0.18678
B cells	PDXDC1	21.255	0.264464	0	0	0.235439	0.186587
B cells	DSN1	21.2035	1.00465	0	0	0.0892265	0.0426034
B cells	TIA1	21.1852	0.369579	0	0	0.223308	0.177958
B cells	FTSJ1	21.171	0.528389	0	0	0.145527	0.0990108
B cells	CEP135	21.1601	0.683141	0	0	0.121505	0.0750102
B cells	TTC19	21.1481	0.288939	0	0	0.277601	0.232675
B cells	EML6	21.1431	2.87374	0	0	0.0528067	0.00646118
B cells	CLMN	21.129	0.55525	0	0	0.129965	0.0831237
B cells	TMEM214	21.1209	0.479193	0	0	0.16279	0.116762
B cells	CLK2	21.1067	0.839703	0	0	0.111101	0.0652983
B cells	SMG7	21.1042	0.421339	0	0	0.180257	0.133857
B cells	CLNS1A	21.0993	0.240558	0	0	0.3651	0.323939
B cells	TRIM52	21.0625	0.600394	0	0	0.122407	0.075483
B cells	AL354733.3	21.062	1.42983	0	0	0.0740463	0.027916
B cells	DCLRE1C	21.0536	0.832626	0	0	0.127526	0.0832432
B cells	MTO1	21.053	0.638003	0	0	0.128276	0.0821259
B cells	ELP2	21.0276	0.383274	0	0	0.215089	0.170276
B cells	ISG20L2	21.0222	0.394536	0	0	0.206705	0.161546
B cells	ATF6B	21.0179	0.322495	0	0	0.255993	0.211873
B cells	LDB1	21.0172	0.856975	0	0	0.116741	0.0717594
B cells	RAPGEF6	20.9943	0.398312	0	0	0.149325	0.101353
B cells	GATAD2B	20.9735	0.42438	0	0	0.205485	0.161566
B cells	PPP1R35	20.9598	0.380615	0	0	0.195793	0.149637
B cells	SMC5	20.9581	0.291205	0	0	0.267972	0.222934
B cells	AC245060.5	20.9553	1.42001	0	0	0.0787592	0.0332532
B cells	ZNF451	20.9499	0.325732	0	0	0.233025	0.187255
B cells	OARD1	20.9496	0.41752	0	0	0.217363	0.174406
B cells	ZNF91	20.9212	0.469551	0	0	0.20029	0.157914
B cells	UBR2	20.9197	0.310873	0	0	0.217591	0.170375
B cells	ANKRD36B	20.8923	0.495594	0	0	0.118393	0.071041
B cells	DYRK1A	20.8816	0.371295	0	0	0.220475	0.17601
B cells	ZFYVE27	20.8775	0.726879	0	0	0.123118	0.0779699
B cells	GEMIN7	20.864	0.602972	0	0	0.133624	0.0879427
B cells	JARID2	20.8549	0.309394	0	0	0.219738	0.172932
B cells	ZNF592	20.8535	0.727552	0	0	0.128606	0.083822
B cells	PRIM1	20.8503	0.974718	0	0	0.0884262	0.0425209
B cells	GORASP2	20.8422	0.298408	0	0	0.27224	0.229813
B cells	ERGIC1	20.8275	0.228857	0	0	0.314973	0.269195
B cells	EIF4G3	20.8227	0.343699	0	0	0.24799	0.205326
B cells	ESR2	20.8159	2.88245	0	0	0.0520827	0.00644099
B cells	PHYKPL	20.815	0.28081	0	0	0.250086	0.203532
B cells	MCM3	20.7909	0.561994	0	0	0.161444	0.117704
B cells	TRABD	20.77	0.252184	0	0	0.295144	0.24974
B cells	BANP	20.7545	0.597646	0	0	0.135123	0.0897531
B cells	CD200	20.7421	1.67416	0	0	0.0728649	0.027953
B cells	DARS	20.7282	0.242521	0	0	0.362394	0.32354
B cells	TMEM273	20.6846	0.910306	0	0	0.0953113	0.0500506
B cells	OAS2	20.6698	0.570087	0	0	0.117402	0.071189
B cells	RFC4	20.6567	0.84784	0	0	0.10179	0.0566144
B cells	SCAMP3	20.6499	0.353899	0	0	0.216766	0.172493
B cells	COX18	20.6394	0.820307	0	0	0.0967594	0.0511846
B cells	SS18	20.6373	0.398356	0	0	0.226877	0.184806
B cells	NBPF14	20.6362	0.735347	0	0	0.158992	0.118366
B cells	NCAPD2	20.611	0.886481	0	0	0.0989444	0.0538684
B cells	GRAMD1C	20.6021	2.21692	0	0	0.06161	0.0167957
B cells	POLR3K	20.5961	0.560448	0	0	0.170247	0.12784
B cells	MEF2C-AS1	20.5769	2.50187	0	0	0.0538484	0.00875792
B cells	POM121C	20.5694	0.441578	0	0	0.185033	0.140919
B cells	SCAPER	20.5694	0.488225	0	0	0.166207	0.121723
B cells	PMS1	20.56	0.583459	0	0	0.137054	0.092097
B cells	MFSD4B	20.5341	1.13403	0	0	0.0868383	0.0421743
B cells	USF3	20.5334	0.657164	0	0	0.149147	0.106261
B cells	SFMBT2	20.5299	0.36197	0	0	0.117923	0.0704437
B cells	ICE2	20.5293	0.451989	0	0	0.179749	0.135675
B cells	CEP97	20.5271	0.927151	0	0	0.0899633	0.0447773
B cells	SUPV3L1	20.5107	0.510508	0	0	0.141055	0.0956658
B cells	DIDO1	20.5039	0.421103	0	0	0.190241	0.146093
B cells	ZNF148	20.4992	0.305284	0	0	0.282733	0.241778
B cells	MANEA	20.4837	0.515568	0	0	0.13107	0.0851512
B cells	SRCAP	20.4793	0.996537	0	0	0.0878165	0.0427817
B cells	IL5RA	20.4744	3.25757	0	0	0.0485766	0.00366975
B cells	EP400	20.4624	0.440251	0	0	0.171809	0.127122
B cells	IGKV1D-39	20.4473	4.16638	0	0	0.047662	0.00285705
B cells	CDKN2A	20.4466	0.894259	0	0	0.0788354	0.0334652
B cells	RAB39B	20.4275	1.33669	0	0	0.0641633	0.018978
B cells	STAMBPL1	20.4254	0.927859	0	0	0.0881849	0.0431368
B cells	ZNF275	20.3997	0.780696	0	0	0.0970516	0.0518745
B cells	OTUD6B-AS1	20.3978	0.250454	0	0	0.29306	0.248708
B cells	PELP1	20.3946	0.576952	0	0	0.141805	0.0976294
[truncated: 109,818 more rows]

## Sheet: Table S5
Table S5. Wilcoxon Rank Sum Test differential gene expression tables on vascular cell types
cell_type	names	scores	logfoldchanges	pvals	pvals_adj	pct_nz_group	pct_nz_reference
Arterial_EC	SRGN	84.3268	3.04831	0	0	0.916942	0.504392
Arterial_EC	PLPP1	67.1682	2.56933	0	0	0.810596	0.442086
Arterial_EC	TM4SF1	66.4449	2.29049	0	0	0.928779	0.63387
Arterial_EC	RAMP2	64.8671	2.26535	0	0	0.894819	0.480608
Arterial_EC	SRP14	63.9579	1.3551	0	0	0.939647	0.879242
Arterial_EC	SEMA3G	62.9936	4.00877	0	0	0.588201	0.0703433
Arterial_EC	SLC9A3R2	62.7062	2.27865	0	0	0.885115	0.551863
Arterial_EC	PALMD	62.4616	2.58357	0	0	0.727343	0.25523
Arterial_EC	PECAM1	61.4514	2.12369	0	0	0.905104	0.516301
Arterial_EC	PTPRB	60.7081	2.18756	0	0	0.798176	0.398455
Arterial_EC	TMSB10	60.3236	1.70252	0	0	0.989715	0.904994
Arterial_EC	IGFBP3	59.1288	4.1045	0	0	0.586843	0.149244
Arterial_EC	EPAS1	58.8405	1.6235	0	0	0.915389	0.727802
Arterial_EC	EFNB2	58.2105	2.42354	0	0	0.695129	0.290662
Arterial_EC	ICAM2	57.2892	2.01671	0	0	0.809625	0.438962
Arterial_EC	PODXL	56.9082	2.29682	0	0	0.712789	0.286563
Arterial_EC	CLEC14A	56.1232	2.09859	0	0	0.794683	0.394225
Arterial_EC	EDN1	55.4791	3.29425	0	0	0.578498	0.140101
Arterial_EC	FAM107A	55.009	2.20262	0	0	0.717058	0.319522
Arterial_EC	KCTD12	54.65	2.33858	0	0	0.686396	0.329494
Arterial_EC	CXCL12	54.4171	2.68805	0	0	0.625655	0.211209
Arterial_EC	IFITM1	53.0589	2.16947	0	0	0.760722	0.433089
Arterial_EC	SOX17	51.9584	2.37511	0	0	0.626625	0.219668
Arterial_EC	ATP1A1	51.3062	1.78366	0	0	0.729478	0.455442
Arterial_EC	ARL15	51.0588	3.64519	0	0	0.509412	0.110851
Arterial_EC	CLDN5	50.9595	2.0458	0	0	0.850767	0.48069
Arterial_EC	RNASE1	50.8125	1.88407	0	0	0.892296	0.497381
Arterial_EC	DEPP1	50.522	2.45825	0	0	0.658451	0.324597
Arterial_EC	GJA5	50.4214	4.14304	0	0	0.468659	0.0614283
Arterial_EC	ID1	50.0961	1.77165	0	0	0.867262	0.611095
Arterial_EC	CRIP2	49.8444	1.19085	0	0	0.888026	0.757914
Arterial_EC	MECOM	49.4714	2.66525	0	0	0.542014	0.162632
Arterial_EC	PLLP	48.9763	3.04376	0	0	0.496992	0.0983895
Arterial_EC	HEY1	48.7607	2.91195	0	0	0.515622	0.125411
Arterial_EC	STOM	48.5623	1.23583	0	0	0.86862	0.736375
Arterial_EC	CD34	48.3878	1.89861	0	0	0.688143	0.310623
Arterial_EC	TAGLN2	48.322	1.26128	0	0	0.870367	0.713372
Arterial_EC	DOCK9	48.2256	2.08496	0	0	0.623714	0.27184
Arterial_EC	FBLN2	48.105	3.66417	0	0	0.464002	0.0796486
Arterial_EC	GSN	47.9932	1.29871	0	0	0.91733	0.781715
Arterial_EC	MMRN2	47.6036	1.79476	0	0	0.679992	0.340833
Arterial_EC	A2M	47.2015	1.21696	0	0	0.90588	0.781487
Arterial_EC	LTBP4	46.5207	2.67969	0	0	0.515622	0.161558
Arterial_EC	SERPINE2	46.2576	4.50053	0	0	0.417815	0.0367334
Arterial_EC	PIK3R3	45.3278	1.8513	0	0	0.644867	0.31726
Arterial_EC	HEG1	44.51	1.85277	0	0	0.614982	0.298617
Arterial_EC	S100A6	44.3471	1.2081	0	0	0.931496	0.830112
Arterial_EC	S1PR1	44.2352	1.63666	0	0	0.688725	0.375272
Arterial_EC	NPDC1	43.7617	1.3973	0	0	0.79313	0.514869
Arterial_EC	JAG2	43.6617	2.97318	0	0	0.448283	0.0945827
Arterial_EC	EMP1	43.1097	1.71921	0	0	0.692024	0.391508
Arterial_EC	SOX18	43.0212	1.71789	0	0	0.676305	0.341581
Arterial_EC	MTUS1	42.9196	1.56855	0	0	0.67417	0.423572
Arterial_EC	PCSK5	42.8705	3.74964	0	0	0.40947	0.0636245
Arterial_EC	ASS1	42.8018	2.32739	0	0	0.505143	0.175663
Arterial_EC	FBLN5	42.7445	3.83779	0	0	0.40132	0.0505124
Arterial_EC	IFI27	42.6128	1.8673	0	0	0.954978	0.60244
Arterial_EC	MAST4	42.452	1.946	0	0	0.567048	0.27036
Arterial_EC	PPA1	41.7388	1.49072	0	0	0.665826	0.434846
Arterial_EC	LTC4S	41.5417	2.61051	0	0	0.458568	0.1313
Arterial_EC	ARGLU1	41.0945	1.18599	0	0	0.789831	0.636506
Arterial_EC	VIM	40.6201	0.979983	0	0	0.973608	0.902473
Arterial_EC	CD93	40.4786	1.58869	0	0	0.643509	0.33566
Arterial_EC	LPCAT2	40.3794	3.20592	0	0	0.399379	0.070083
Arterial_EC	NOTCH4	40.3674	1.64303	0	0	0.602368	0.268684
Arterial_EC	CDH5	40.1868	1.44422	0	0	0.685426	0.372328
Arterial_EC	CFH	39.6481	2.58581	0	0	0.434698	0.116805
Arterial_EC	HLA-E	39.5699	1.18777	0	0	0.966039	0.83239
Arterial_EC	CTTNBP2NL	39.3508	1.83612	0	0	0.533864	0.248446
Arterial_EC	PDCD4	39.1165	1.90052	0	0	0.531729	0.273109
Arterial_EC	ADAM15	39.0642	1.57158	0	0	0.604502	0.323735
Arterial_EC	VEGFC	38.4079	3.10118	0	0	0.386959	0.0743452
Arterial_EC	RHOB	38.4064	1.13792	0	0	0.855812	0.735708
Arterial_EC	FN1	38.2387	1.79078	0	0	0.562779	0.290093
Arterial_EC	JAM2	37.9908	1.71908	0	0	0.533282	0.230031
Arterial_EC	SNHG7	37.7378	1.38191	0	0	0.645837	0.416561
Arterial_EC	SMAD6	37.3959	2.52583	0	0	0.410441	0.104636
Arterial_EC	THSD7A	37.2163	2.61315	0	0	0.408112	0.111599
Arterial_EC	GIMAP4	36.8623	1.37752	0	0	0.645449	0.373841
Arterial_EC	TM6SF1	36.2912	3.1048	0	0	0.361343	0.0644867
Arterial_EC	KLF2	36.254	1.24634	0	0	0.81894	0.64817
Arterial_EC	IFITM3	36.23	0.738452	0	0	0.982534	0.964438
Arterial_EC	HLA-B	36.0797	1.20776	0	0	0.977489	0.856141
Arterial_EC	MYL12B	35.9892	0.748852	0	0	0.8791	0.812201
Arterial_EC	EGFL7	35.8115	1.23444	0	0	0.810984	0.522548
Arterial_EC	RNF144B	35.7985	2.44641	0	0	0.40132	0.110412
Arterial_EC	SYNPO	35.269	1.62782	0	0	0.520474	0.269204
Arterial_EC	HLA-C	35.1295	0.952777	0	0	0.955754	0.870555
Arterial_EC	CLEC3B	35.0517	1.85047	0	0	0.492529	0.216398
Arterial_EC	SWAP70	34.9984	1.30688	0	0	0.618475	0.383976
Arterial_EC	ENG	34.9496	1.18629	0	0	0.773142	0.535074
Arterial_EC	OCIAD2	34.8977	2.02952	0	0	0.438191	0.168912
Arterial_EC	CAPZA2	34.7931	0.971816	0	0	0.724044	0.595364
Arterial_EC	DLL4	34.5926	2.00582	0	0	0.435863	0.160387
Arterial_EC	HERPUD1	34.4776	1.27632	0	0	0.650689	0.475891
Arterial_EC	STMN1	34.4701	1.63114	0	0	0.510382	0.261184
Arterial_EC	ADD1	34.228	1.25137	0	0	0.625461	0.434179
Arterial_EC	GIMAP7	33.6699	1.24667	0	0	0.660392	0.394664
Arterial_EC	ITSN2	33.6231	1.65955	0	0	0.492335	0.257817
Arterial_EC	DUSP1	33.6039	0.960102	0	0	0.874442	0.787848
Arterial_EC	ASRGL1	33.5384	2.0846	0	0	0.406365	0.13631
Arterial_EC	BST2	33.4949	1.08014	0	0	0.797206	0.572263
Arterial_EC	MCTP1	33.4737	2.1856	0	0	0.411993	0.147064
Arterial_EC	IFI6	33.2721	1.28782	0	0	0.600621	0.353896
Arterial_EC	RDX	33.0964	1.12726	0	0	0.697264	0.527249
Arterial_EC	CFAP36	33.0576	1.79176	0	0	0.461285	0.232536
Arterial_EC	ESAM	32.8865	1.01012	0	0	0.745391	0.553896
Arterial_EC	BMX	32.7932	3.07021	0	0	0.329517	0.0611355
Arterial_EC	ADGRL4	32.6554	1.16456	0	0	0.694159	0.415113
Arterial_EC	SEC14L1	32.6234	1.16519	0	0	0.677663	0.425167
Arterial_EC	SAT1	32.2925	1.21211	0	0	0.702892	0.570164
Arterial_EC	TIMP3	32.2107	0.904991	0	0	0.904716	0.877371
Arterial_EC	CLU	32.2079	1.44753	0	0	0.618281	0.43893
Arterial_EC	TSPAN2	32.1536	2.67224	0	0	0.344654	0.0859281
Arterial_EC	LIMS2	31.8227	1.14928	0	0	0.617504	0.42341
Arterial_EC	SPTAN1	31.6632	1.19523	0	0	0.597128	0.4034
Arterial_EC	CYYR1	31.6431	1.18704	0	0	0.605473	0.345551
Arterial_EC	ALPL	31.0687	2.87096	0	0	0.3268	0.0747356
Arterial_EC	PTTG1IP	31.0107	1.00314	0	0	0.667378	0.508053
Arterial_EC	PTPRM	30.9076	1.36848	0	0	0.516398	0.287392
Arterial_EC	GNAI2	30.746	0.82915	0	0	0.756258	0.63444
Arterial_EC	ATP2A3	30.6714	3.40568	0	0	0.294003	0.0397755
Arterial_EC	GATA2	30.5892	1.63458	0	0	0.430041	0.182414
Arterial_EC	LMO2	30.4469	1.43503	0	0	0.490394	0.263576
Arterial_EC	FLNB	30.4239	1.42154	0	0	0.497186	0.280316
Arterial_EC	SYNJ2	30.412	2.63031	0	0	0.329517	0.0849683
Arterial_EC	LIMA1	30.3936	1.2292	0	0	0.557151	0.367968
Arterial_EC	ANXA3	30.1874	1.35908	0	0	0.466136	0.193054
Arterial_EC	FLT1	30.0971	1.09333	0	0	0.688143	0.426143
Arterial_EC	FUT8	29.9509	2.67688	0	0	0.320978	0.0784448
Arterial_EC	NUDT14	29.9366	2.0666	0	0	0.360567	0.118643
Arterial_EC	FGF2	29.6771	2.5285	0	0	0.329129	0.0917846
Arterial_EC	ITGA5	29.6389	1.415	0	0	0.480497	0.258093
Arterial_EC	TIE1	29.623	1.17949	0	0	0.54706	0.310525
Arterial_EC	ATP13A3	29.5791	1.98025	0	0	0.390452	0.168733
Arterial_EC	MAP4	29.5452	1.06113	0	0	0.614399	0.457443
Arterial_EC	ELN	29.516	2.04388	0	0	0.380167	0.1517
Arterial_EC	SHE	29.5009	1.44255	0	0	0.456627	0.226615
Arterial_EC	MGP	29.4164	1.34618	0	0	0.693965	0.567789
Arterial_EC	TACC1	29.3643	0.779815	0	0	0.782069	0.676769
Arterial_EC	GFOD1	29.1855	1.54369	0	0	0.442655	0.226615
Arterial_EC	ARHGAP4	29.1179	2.99194	0	0	0.289152	0.0471287
Arterial_EC	TSPO	29.0738	0.880255	0	0	0.669901	0.532683
Arterial_EC	AIF1L	29.0601	1.28668	0	0	0.484378	0.243989
Arterial_EC	SULF1	29.0554	2.71722	0	0	0.317873	0.0869855
Arterial_EC	KLF4	29.0403	1.05977	0	0	0.690083	0.493135
Arterial_EC	ADGRF5	28.8484	1.11813	0	0	0.630701	0.43457
Arterial_EC	TCF4	28.8075	0.840787	0	0	0.791772	0.655377
Arterial_EC	LAP3	28.7713	1.11194	0	0	0.571706	0.375028
Arterial_EC	GRASP	28.6273	1.20434	0	0	0.529012	0.303839
Arterial_EC	CD9	28.5563	0.859749	0	0	0.792548	0.64586
Arterial_EC	IFNGR1	28.5273	1.0666	0	0	0.603532	0.413747
Arterial_EC	ITPR2	28.5153	2.05165	0	0	0.356879	0.133968
Arterial_EC	EMP2	28.4896	0.890845	0	0	0.678634	0.526029
Arterial_EC	IFITM2	28.4724	0.73424	0	0	0.928779	0.852888
Arterial_EC	B2M	28.4004	0.683959	0	0	0.995148	0.989523
Arterial_EC	COL8A1	28.3749	2.29741	0	0	0.329129	0.0977713
Arterial_EC	BMPR2	28.2022	1.04539	0	0	0.620221	0.453099
Arterial_EC	PIK3C2B	28.1963	2.15895	0	0	0.330681	0.101659
Arterial_EC	DKK2	28.1706	7.69442	0	0	0.23792	0.00232634
Arterial_EC	CD74	28.0494	1.14097	0	0	0.824762	0.538816
Arterial_EC	FKBP1A	28.0056	0.771917	0	0	0.827091	0.715162
Arterial_EC	KIAA0355	27.9862	1.20027	0	0	0.514069	0.316512
Arterial_EC	ARHGAP31	27.4298	1.53272	0	0	0.407724	0.192029
Arterial_EC	EPHA4	27.4243	1.91755	0	0	0.350864	0.132601
Arterial_EC	CD46	27.2553	0.939015	0	0	0.621386	0.475923
Arterial_EC	THBD	27.1495	1.07538	0	0	0.587425	0.373418
Arterial_EC	WWTR1	27.1447	0.976496	0	0	0.60916	0.450854
Arterial_EC	GIMAP1	26.9673	1.16398	0	0	0.494081	0.279518
Arterial_EC	SULF2	26.9533	1.40293	0	0	0.428876	0.219668
Arterial_EC	GAS6	26.9285	1.07942	0	0	0.557927	0.378965
Arterial_EC	ADIPOR2	26.5905	1.36215	0	0	0.435863	0.233252
Arterial_EC	HSD17B12	26.5597	1.16331	0	0	0.513681	0.36055
Arterial_EC	LRRFIP1	26.5541	0.854363	0	0	0.649136	0.521523
Arterial_EC	TNFRSF1B	26.5468	1.56573	0	0	0.378032	0.163576
Arterial_EC	NEDD9	26.5319	1.004	0	0	0.5915	0.401578
Arterial_EC	CLIC3	26.4979	3.50975	0	0	0.252474	0.032585
Arterial_EC	ECE1	26.4749	1.01639	0	0	0.559674	0.393737
Arterial_EC	LIMCH1	26.4559	1.07274	0	0	0.535222	0.315617
Arterial_EC	EMP3	26.4455	1.18722	0	0	0.514069	0.329169
Arterial_EC	CD58	26.1515	1.5881	0	0	0.379973	0.17716
Arterial_EC	MALL	26.1353	1.74778	0	0	0.354745	0.146576
Arterial_EC	HYAL2	26.1154	0.926732	0	0	0.697264	0.476281
Arterial_EC	FRMD4B	26.0459	1.45058	0	0	0.392199	0.18274
Arterial_EC	PLCG2	25.9087	1.65955	0	0	0.346206	0.132845
Arterial_EC	S100A10	25.8772	0.950251	0	0	0.827479	0.587425
Arterial_EC	ORAI1	25.8652	1.7714	0	0	0.343877	0.138946
Arterial_EC	NEBL	25.8109	3.98529	0	0	0.236561	0.0219945
Arterial_EC	APOL3	25.389	1.29489	0	0	0.41568	0.212185
Arterial_EC	C19orf33	25.3454	2.37614	0	0	0.274791	0.0633642
Arterial_EC	CDC42EP3	25.1819	1.14529	0	0	0.473122	0.274313
Arterial_EC	MMP28	24.9166	2.32321	0	0	0.279255	0.0754514
Arterial_EC	TSPAN7	24.9069	0.970396	0	0	0.552106	0.352432
Arterial_EC	IFI44L	24.8154	1.46132	0	0	0.369688	0.165528
Arterial_EC	PKN3	24.6483	1.94014	0	0	0.301572	0.0993493
Arterial_EC	PREX1	24.6304	1.76772	0	0	0.323307	0.123003
Arterial_EC	UTRN	24.5999	0.83736	0	0	0.651853	0.539336
Arterial_EC	ACE	24.5346	2.24332	0	0	0.267999	0.0619001
Arterial_EC	MET	24.4424	1.97162	0	0	0.302348	0.104441
Arterial_EC	ERG	24.3956	1.07379	0	0	0.498739	0.317635
Arterial_EC	SH3BGRL3	24.3848	0.707481	0	0	0.716088	0.613649
Arterial_EC	FXYD5	24.3499	0.859774	0	0	0.607025	0.423605
Arterial_EC	AFDN	24.3362	0.974732	0	0	0.51698	0.32341
Arterial_EC	TMTC1	24.2844	1.05011	0	0	0.516592	0.352383
Arterial_EC	ABLIM1	24.2831	1.11241	0	0	0.452746	0.251863
Arterial_EC	TEK	24.2768	1.10384	0	0	0.452552	0.256662
Arterial_EC	ELMO1	24.2037	1.37348	0	0	0.386959	0.193444
Arterial_EC	JCAD	24.1898	1.39215	0	0	0.377062	0.183976
Arterial_EC	PRKX	24.1854	1.83723	0	0	0.307394	0.110119
Arterial_EC	TSC22D1	24.0999	0.761981	0	0	0.774112	0.672247
Arterial_EC	SLCO4A1	23.8188	1.24158	0	0	0.392393	0.191004
Arterial_EC	CALM1	23.7779	0.500099	0	0	0.886862	0.840931
Arterial_EC	HBEGF	23.5696	1.55776	0	0	0.349893	0.164226
Arterial_EC	CDC42BPA	23.5342	1.10017	0	0	0.476422	0.321002
Arterial_EC	ENTPD1	23.5326	1.34538	0	0	0.383272	0.201367
Arterial_EC	ITGB4	23.5168	1.46891	0	0	0.343295	0.150057
Arterial_EC	CYP1B1	23.5055	1.6378	0	0	0.31535	0.117293
Arterial_EC	GABARAPL2	23.4963	0.648352	0	0	0.691636	0.617293
Arterial_EC	CDK17	23.4493	1.22472	0	0	0.418785	0.242509
Arterial_EC	CD55	23.4266	1.18178	0	0	0.45818	0.293542
Arterial_EC	TNFSF10	23.2868	0.868342	0	0	0.584514	0.383781
Arterial_EC	ADAMTS1	23.2321	0.970911	0	0	0.629924	0.502489
Arterial_EC	PELI1	23.1895	1.31074	0	0	0.407336	0.240687
Arterial_EC	GIMAP8	23.1691	1.1822	0	0	0.408694	0.222157
Arterial_EC	SPTBN1	23.0947	0.705143	0	0	0.785368	0.649715
Arterial_EC	ABI3BP	23.0408	2.70507	0	0	0.253056	0.067903
Arterial_EC	SSTR1	22.9625	4.11396	0	0	0.205899	0.0136489
Arterial_EC	PREX2	22.7894	1.28423	0	0	0.388317	0.210216
Arterial_EC	ADAMTS6	22.667	2.99733	0	0	0.229963	0.0429966
Arterial_EC	ACVRL1	22.6341	0.950929	0	0	0.467495	0.281894
Arterial_EC	TPM3	22.6258	0.730598	0	0	0.687367	0.536554
Arterial_EC	F11R	22.6234	1.30875	0	0	0.361925	0.178445
Arterial_EC	MYCT1	22.5385	0.915257	0	0	0.493887	0.311241
Arterial_EC	IL33	22.4336	1.23287	0	0	0.400543	0.221279
Arterial_EC	GJA4	22.3998	1.09955	0	0	0.44052	0.263543
Arterial_EC	FNIP2	22.3609	1.2945	0	0	0.394333	0.232764
Arterial_EC	LRRC32	22.3351	0.925615	0	0	0.531923	0.382821
Arterial_EC	GNAQ	22.2967	1.02907	0	0	0.46439	0.312689
Arterial_EC	ABL2	22.2429	1.6943	0	0	0.323307	0.153115
Arterial_EC	RGS3	22.2168	1.21467	0	0	0.39705	0.229331
Arterial_EC	PLXNA2	22.1801	1.30042	0	0	0.369493	0.19577
Arterial_EC	WSB1	22.1056	0.618643	0	0	0.72288	0.647243
Arterial_EC	PLCB4	21.9722	1.67691	0	0	0.337473	0.171352
Arterial_EC	ENPP2	21.9438	1.50044	0	0	0.344654	0.173223
Arterial_EC	HPCAL1	21.9001	1.07869	0	0	0.418397	0.248495
Arterial_EC	NRN1	21.8583	0.951662	0	0	0.465942	0.302017
Arterial_EC	CAV1	21.786	0.502255	0	0	0.861828	0.837368
Arterial_EC	GLUL	21.7858	0.925212	0	0	0.57908	0.486807
Arterial_EC	EXOC6	21.6839	1.53643	0	0	0.328741	0.161266
Arterial_EC	FGF18	21.6798	3.97623	0	0	0.198331	0.0178949
Arterial_EC	LDB2	21.6755	0.784539	0	0	0.61013	0.432292
Arterial_EC	CRYBG3	21.667	1.22868	0	0	0.389676	0.225232
Arterial_EC	AKR1B1	21.6004	1.49958	0	0	0.332234	0.167008
Arterial_EC	EVA1C	21.3517	0.99284	0	0	0.445372	0.285603
Arterial_EC	AAK1	21.3114	1.07354	0	0	0.431981	0.288433
Arterial_EC	KCNN3	21.2471	2.41554	0	0	0.231322	0.0555881
Arterial_EC	MX1	21.2073	1.26611	0	0	0.356685	0.188775
Arterial_EC	SYNGR2	21.1884	0.892364	0	0	0.500485	0.35427
Arterial_EC	LGALS3	21.1624	0.633775	0	0	0.705802	0.604279
Arterial_EC	PTPRG	21.0956	1.05453	0	0	0.485154	0.340003
Arterial_EC	SKIL	21.0595	1.0634	0	0	0.418009	0.264861
Arterial_EC	NES	21.0551	0.90407	0	0	0.481079	0.317033
Arterial_EC	CARD16	21.052	1.16636	0	0	0.366971	0.197722
Arterial_EC	TGM2	20.9318	0.771602	0	0	0.57714	0.428095
Arterial_EC	FGL2	20.9214	1.54619	0	0	0.299825	0.128518
Arterial_EC	JAG1	20.9089	1.01636	0	0	0.476616	0.352709
Arterial_EC	ID3	20.8804	0.682961	0	0	0.785368	0.6857
Arterial_EC	TJP1	20.872	0.707275	0	0	0.600815	0.499447
Arterial_EC	MAP3K11	20.7617	0.970987	0	0	0.429459	0.267659
Arterial_EC	EFNA1	20.7257	1.0151	0	0	0.422278	0.261005
Arterial_EC	PLXDC2	20.7121	1.20783	0	0	0.37745	0.220319
Arterial_EC	HLA-A	20.6934	0.606766	0	0	0.934795	0.874166
Arterial_EC	SMAD7	20.5504	1.40344	0	0	0.321948	0.160062
Arterial_EC	SSUH2	20.5228	5.90708	0	0	0.176402	0.0049455
Arterial_EC	HSPG2	20.5199	0.795693	0	0	0.589754	0.463397
Arterial_EC	IL3RA	20.4871	1.41569	0	0	0.302154	0.132227
Arterial_EC	SOS1	20.4607	1.46029	0	0	0.329129	0.176102
Arterial_EC	LSR	20.3786	1.35823	0	0	0.318649	0.15497
Arterial_EC	ELF1	20.1975	0.781472	0	0	0.529206	0.397202
Arterial_EC	HIP1R	20.1709	1.83893	0	0	0.253833	0.0881568
Arterial_EC	CD99	20.1144	0.71506	0	0	0.59771	0.497641
Arterial_EC	TMEM100	20.0936	1.7315	0	0	0.266835	0.10026
Arterial_EC	LCN6	20.057	1.46911	0	0	0.289928	0.123849
Arterial_EC	LEPR	19.9573	1.27071	0	0	0.324471	0.161298
Arterial_EC	CPAMD8	19.9344	2.19005	0	0	0.225694	0.0601269
Arterial_EC	PTPN14	19.9007	1.28702	0	0	0.337473	0.185505
Arterial_EC	ZFP36L2	19.8356	0.7006	0	0	0.622162	0.518334
Arterial_EC	WNK1	19.7266	0.80226	0	0	0.518727	0.4034
Arterial_EC	CD81	19.7013	0.540486	0	0	0.759363	0.682658
Arterial_EC	MSX1	19.6812	1.43496	0	0	0.303124	0.146527
Arterial_EC	PAXX	19.6403	1.0293	0	0	0.401126	0.256711
Arterial_EC	KCNJ2	19.5543	3.44208	0	0	0.186493	0.0239141
Arterial_EC	ADCY4	19.5243	0.994516	0	0	0.394916	0.239255
Arterial_EC	RAC1	19.472	0.351188	0	0	0.845915	0.829152
Arterial_EC	PCDH1	19.435	1.15605	0	0	0.337085	0.1796
Arterial_EC	MGST2	19.4312	0.662172	0	0	0.603532	0.469725
Arterial_EC	XAF1	19.3582	0.990423	0	0	0.383466	0.226842
Arterial_EC	IRF6	19.356	5.69805	0	0	0.166311	0.00444119
Arterial_EC	CEP68	19.3199	1.23778	0	0	0.336891	0.190434
Arterial_EC	PTPN12	19.2917	0.783853	0	0	0.506307	0.382382
Arterial_EC	TUSC3	19.2575	1.46281	0	0	0.287988	0.134049
Arterial_EC	VWF	19.2101	0.744899	0	0	0.699981	0.464666
Arterial_EC	MANSC1	19.1463	1.40145	0	0	0.291287	0.138311
Arterial_EC	SYNE2	19.0641	0.639687	0	0	0.662721	0.573109
Arterial_EC	ABCC4	18.9912	2.19645	0	0	0.218125	0.0617212
Arterial_EC	HLA-DRB1	18.9471	0.681691	0	0	0.605667	0.420579
Arterial_EC	PLSCR1	18.944	0.697965	0	0	0.562391	0.429429
Arterial_EC	PDGFD	18.8463	2.13362	0	0	0.216185	0.0599967
Arterial_EC	HDGFL3	18.7243	0.890065	0	0	0.427324	0.295998
Arterial_EC	GNAS	18.6964	0.441444	0	0	0.807297	0.76177
Arterial_EC	DAP	18.6176	1.22701	0	0	0.324859	0.183293
Arterial_EC	RBP7	18.6144	1.05739	0	0	0.376092	0.220059
Arterial_EC	IL32	18.5241	0.623844	0	0	0.556181	0.370278
Arterial_EC	RHOA	18.4949	0.377786	0	0	0.798758	0.773206
Arterial_EC	PNP	18.4895	0.943181	0	0	0.405589	0.260696
Arterial_EC	CHSY1	18.4227	1.07835	0	0	0.373957	0.240215
Arterial_EC	ARL6IP5	18.3458	0.718747	0	0	0.517174	0.418041
Arterial_EC	LRRC8A	18.2307	0.925569	0	0	0.403648	0.271157
Arterial_EC	POMP	18.181	0.456153	0	0	0.751989	0.711746
Arterial_EC	CPNE8	18.1691	0.965598	0	0	0.396662	0.262063
Arterial_EC	PTGIS	18.149	1.80517	0	0	0.247041	0.102245
Arterial_EC	CLDN15	18.1063	1.96034	0	0	0.223947	0.0761672
Arterial_EC	KLF3	18.0116	0.812913	0	0	0.442849	0.308199
Arterial_EC	EGFL8	18.0066	3.61348	0	0	0.171356	0.0221409
Arterial_EC	TES	17.9984	1.10544	0	0	0.328741	0.186628
Arterial_EC	SYT11	17.987	1.43066	0	0	0.272657	0.128729
Arterial_EC	SEC11C	17.9733	1.01682	0	0	0.368911	0.239857
Arterial_EC	TOX2	17.9611	1.79658	0	0	0.224918	0.0759558
Arterial_EC	TMOD3	17.936	0.687679	0	0	0.521638	0.406345
Arterial_EC	C4orf48	17.9074	1.40741	0	0	0.270328	0.124728
Arterial_EC	ABRACL	17.8944	1.38072	0	0	0.267223	0.120644
Arterial_EC	NDRG4	17.8878	1.58394	0	0	0.236367	0.0864812
Arterial_EC	TMEM109	17.8802	0.717526	0	0	0.500291	0.387913
Arterial_EC	KIAA1671	17.8719	1.39357	0	0	0.274597	0.131007
Arterial_EC	OCLN	17.8688	2.28638	0	0	0.193674	0.0442655
Arterial_EC	AZIN1	17.8626	1.20376	0	0	0.322531	0.187766
Arterial_EC	KRT10	17.7725	0.622268	0	0	0.563167	0.476102
Arterial_EC	MYOF	17.7672	1.27486	0	0	0.303901	0.167659
Arterial_EC	ST6GALNAC3	17.7311	1.56078	0	0	0.286629	0.147145
Arterial_EC	FGD5	17.719	1.00112	0	0	0.340966	0.196551
Arterial_EC	MRPL33	17.7114	0.578311	0	0	0.629924	0.556955
Arterial_EC	CXCL2	17.7047	0.929571	0	0	0.430623	0.286123
Arterial_EC	S100A13	17.676	0.613341	0	0	0.590918	0.474638
Arterial_EC	GNG5	17.6744	0.5713	0	0	0.643121	0.554579
Arterial_EC	AKAP13	17.6717	0.853105	0	0	0.444984	0.331885
Arterial_EC	FKBP9	17.6575	0.948315	0	0	0.382108	0.251944
Arterial_EC	CYB561	17.6443	2.17776	0	0	0.199107	0.0530015
Arterial_EC	PGRMC2	17.6211	0.981041	0	0	0.378614	0.25523
Arterial_EC	ATP6V0E1	17.5525	0.48461	0	0	0.66602	0.611925
Arterial_EC	CNOT6L	17.5341	0.926384	0	0	0.383854	0.249829
Arterial_EC	AGPAT1	17.5261	1.39069	0	0	0.272657	0.133659
Arterial_EC	APP	17.4936	0.472528	0	0	0.829032	0.743257
Arterial_EC	CFLAR	17.4385	0.607467	0	0	0.590142	0.474508
Arterial_EC	SH3BP4	17.4026	1.65063	0	0	0.235397	0.0933952
Arterial_EC	RPS6KA5	17.3809	2.02053	0	0	0.215603	0.0743615
Arterial_EC	SLFN5	17.3618	0.909007	0	0	0.395304	0.269937
Arterial_EC	SLCO2A1	17.3608	0.803663	0	0	0.414516	0.266829
Arterial_EC	NFKBIA	17.3589	0.546979	0	0	0.794295	0.719993
Arterial_EC	MSN	17.3368	0.531722	0	0	0.649913	0.56216
Arterial_EC	ABCB1	17.2773	1.77833	0	0	0.213856	0.0709452
Arterial_EC	CD320	17.2471	0.701417	0	0	0.458374	0.319148
Arterial_EC	ERC1	17.242	1.16741	0	0	0.313216	0.181487
Arterial_EC	LYST	17.2033	1.14116	0	0	0.323113	0.191362
Arterial_EC	NR4A1	17.1407	0.686448	0	0	0.617698	0.517911
Arterial_EC	RILPL2	17.0988	0.937033	0	0	0.367747	0.239743
Arterial_EC	HRH1	17.0897	2.34955	0	0	0.190375	0.0496177
Arterial_EC	RPS6KA2	17.0774	0.860957	0	0	0.380167	0.244347
Arterial_EC	CLDN10	17.0331	5.20608	0	0	0.148263	0.00595412
Arterial_EC	EMCN	17.0245	0.578858	0	0	0.505337	0.342948
Arterial_EC	GCHFR	17.0131	2.70705	0	0	0.178925	0.0387669
Arterial_EC	MAPK3	17.0031	0.838855	0	0	0.405977	0.283748
Arterial_EC	FES	16.9149	1.06231	0	0	0.308752	0.170132
Arterial_EC	CDC37	16.9119	0.498402	0	0	0.705802	0.623556
Arterial_EC	RAPGEF3	16.9002	1.03055	0	0	0.321948	0.18557
Arterial_EC	CYB5R3	16.8965	0.508333	0	0	0.6536	0.56896
Arterial_EC	SHROOM1	16.856	1.90664	0	0	0.203571	0.0637547
Arterial_EC	HSPA12B	16.7661	1.02188	0	0	0.304095	0.16369
Arterial_EC	PI16	16.762	5.5809	0	0	0.144188	0.00395315
Arterial_EC	DHRS3	16.7299	0.951458	0	0	0.330875	0.193916
Arterial_EC	SLC15A3	16.7213	1.59066	0	0	0.224335	0.0858956
Arterial_EC	CALCRL	16.6835	0.664652	0	0	0.554046	0.432504
Arterial_EC	BCR	16.678	1.28277	0	0	0.27809	0.146006
Arterial_EC	IL11RA	16.5752	2.32773	0	0	0.184553	0.0478119
Arterial_EC	MMP2	16.5019	2.36033	0	0	0.184747	0.0489995
Arterial_EC	DHH	16.4679	3.78949	0	0	0.151368	0.0139092
Arterial_EC	DDIT4	16.4282	0.684286	0	0	0.56472	0.462535
Arterial_EC	COBLL1	16.4272	0.959584	0	0	0.35785	0.234098
Arterial_EC	RAPGEF1	16.4044	1.00022	0	0	0.318067	0.187034
Arterial_EC	TGOLN2	16.3377	0.655865	0	0	0.490976	0.394534
Arterial_EC	RUNX1T1	16.2847	1.0416	0	0	0.320008	0.195006
Arterial_EC	AL590226.1	16.2628	1.82891	0	0	0.197167	0.0613958
Arterial_EC	RALB	16.2576	0.845022	0	0	0.380361	0.2585
Arterial_EC	RFTN1	16.238	1.1263	0	0	0.292839	0.162469
Arterial_EC	CGNL1	16.2114	2.2329	0	0	0.176402	0.0407353
Arterial_EC	PARVB	16.0756	0.900264	0	0	0.332234	0.201643
Arterial_EC	HERC2	16.0716	0.924017	0	0	0.369493	0.252936
Arterial_EC	NHSL2	16.0408	1.39362	0	0	0.246264	0.117423
Arterial_EC	BCAM	16.0382	0.50593	0	0	0.705414	0.600748
Arterial_EC	YBX3	16.0003	0.375412	0	0	0.79119	0.755442
Arterial_EC	CTSH	15.9617	0.830346	0	0	0.366777	0.233463
Arterial_EC	FZD6	15.9442	1.17224	0	0	0.279255	0.153018
Arterial_EC	PSMB9	15.9308	0.570074	0	0	0.529788	0.396388
Arterial_EC	NCKAP1	15.9093	0.642094	0	0	0.500097	0.404116
Arterial_EC	CCDC85B	15.9026	0.472671	0	0	0.680574	0.594859
Arterial_EC	ARAP3	15.8941	1.22818	0	0	0.256161	0.12489
Arterial_EC	TANC2	15.8854	2.14912	0	0	0.186881	0.0561737
Arterial_EC	PSIP1	15.8582	0.662172	0	0	0.477392	0.37986
Arterial_EC	RASGRF2	15.8229	1.42299	0	0	0.2255	0.0938669
Arterial_EC	NAA38	15.729	0.557948	0	0	0.572482	0.497283
Arterial_EC	UBE2J1	15.7263	0.756888	0	0	0.432952	0.328274
Arterial_EC	AMD1	15.7094	0.859202	0	0	0.424607	0.329494
Arterial_EC	SP100	15.6249	0.608929	0	0	0.513875	0.418237
Arterial_EC	GATA2-AS1	15.6202	1.32521	0	0	0.237143	0.108427
Arterial_EC	PPM1D	15.6136	1.23218	0	0	0.261595	0.136506
Arterial_EC	TCN2	15.6124	0.807421	0	0	0.348341	0.218399
Arterial_EC	FDPS	15.5783	0.614637	0	0	0.498739	0.396649
Arterial_EC	HIP1	15.5493	0.739295	0	0	0.42286	0.315666
Arterial_EC	IFNAR2	15.5386	1.20615	0	0	0.261789	0.136701
Arterial_EC	SOX13	15.4741	1.29525	0	0	0.248399	0.123442
Arterial_EC	IFI27L2	15.4458	0.722001	0	0	0.405201	0.288222
Arterial_EC	SERPINB6	15.4455	0.527818	0	0	0.583544	0.511469
Arterial_EC	TTC28	15.4243	1.03824	0	0	0.311275	0.192614
Arterial_EC	CDA	15.4155	1.51983	0	0	0.211527	0.0838458
Arterial_EC	FAT4	15.3098	1.34494	0	0	0.244906	0.122027
Arterial_EC	RPGR	15.286	0.819359	0	0	0.350087	0.225915
Arterial_EC	LRP6	15.2583	1.30139	0	0	0.246652	0.124272
Arterial_EC	CPNE2	15.2563	1.01859	0	0	0.291481	0.170164
Arterial_EC	ATP8A1	15.2532	2.02116	0	0	0.18203	0.0559948
Arterial_EC	AFAP1L2	15.2152	0.931741	0	0	0.270328	0.138881
Arterial_EC	TNFRSF10D	15.2105	1.01424	0	0	0.321948	0.206084
Arterial_EC	TSC22D3	15.1837	0.549962	0	0	0.592859	0.513584
Arterial_EC	FURIN	15.1475	0.971919	0	0	0.305453	0.186319
Arterial_EC	CNDP2	15.1346	0.914085	0	0	0.323307	0.20475
Arterial_EC	EFCAB14	15.0629	0.735393	0	0	0.411605	0.308752
Arterial_EC	FOXP1	15.0467	0.563341	0	0	0.535998	0.456629
Arterial_EC	RIN2	14.9933	0.819954	0	0	0.35261	0.235123
Arterial_EC	SLC35G2	14.965	1.38223	0	0	0.223171	0.100244
Arterial_EC	BTNL9	14.9457	0.671048	0	0	0.414904	0.284838
Arterial_EC	AHCTF1	14.9358	1.07638	0	0	0.291481	0.176704
Arterial_EC	AHNAK	14.9035	0.473816	0	0	0.675723	0.591036
Arterial_EC	SMARCA2	14.8846	0.757425	0	0	0.398991	0.296779
Arterial_EC	FRYL	14.8236	0.689476	0	0	0.424607	0.31796
Arterial_EC	SHROOM4	14.7991	1.0171	0	0	0.269164	0.145746
Arterial_EC	FLOT1	14.7863	0.516984	0	0	0.566272	0.483813
Arterial_EC	CNOT8	14.7802	1.01499	0	0	0.294586	0.18012
Arterial_EC	CP	14.7582	3.46103	0	0	0.13953	0.016382
Arterial_EC	HLA-F	14.7575	0.557019	0	0	0.518339	0.411079
Arterial_EC	MSI2	14.7544	1.09508	0	0	0.274403	0.158175
Arterial_EC	ELOVL7	14.6888	2.27292	0	0	0.165729	0.0441191
Arterial_EC	NUAK1	14.6663	0.880524	0	0	0.320784	0.204197
Arterial_EC	TUBA4A	14.6554	1.05874	0	0	0.278673	0.162827
Arterial_EC	SLC3A2	14.6386	0.62677	0	0	0.469435	0.372068
Arterial_EC	HDAC7	14.619	0.733662	0	0	0.382302	0.270734
Arterial_EC	TXNIP	14.5814	0.446025	0	0	0.816418	0.756629
Arterial_EC	GMDS	14.5795	1.10366	0	0	0.278479	0.164601
Arterial_EC	PLEC	14.5786	0.636945	0	0	0.452164	0.352009
Arterial_EC	GABARAPL1	14.567	0.644466	0	0	0.45294	0.35767
Arterial_EC	ADRB2	14.5306	1.35755	0	0	0.217931	0.0980804
Arterial_EC	CHRM3	14.4993	2.82543	0	0	0.1438	0.0224988
Arterial_EC	SRPX	14.4988	1.3839	0	0	0.259849	0.152269
Arterial_EC	NKTR	14.4435	0.554806	0	0	0.538521	0.44952
Arterial_EC	LYL1	14.421	1.18992	0	0	0.234815	0.115715
Arterial_EC	MIDN	14.3576	0.543604	0	0	0.567825	0.485733
Arterial_EC	USHBP1	14.3565	1.19035	0	0	0.225306	0.104962
Arterial_EC	HHEX	14.3385	0.97737	0	0	0.271492	0.153067
Arterial_EC	UNC5B	14.3344	1.57027	0	0	0.187075	0.0668293
Arterial_EC	GPR146	14.3109	0.930058	0	0	0.28857	0.16979
Arterial_EC	CSNK1A1	14.3027	0.489234	0	0	0.584514	0.521848
Arterial_EC	VOPP1	14.2996	0.990462	0	0	0.285659	0.173418
Arterial_EC	NDRG1	14.2809	0.546914	0	0	0.49835	0.388124
Arterial_EC	CNKSR3	14.2712	0.914639	0	0	0.290122	0.17223
Arterial_EC	RAD21	14.2452	0.575663	0	0	0.483214	0.392256
Arterial_EC	ACACB	14.2044	1.12469	0	0	0.247817	0.132504
Arterial_EC	DOCK1	14.181	0.948882	0	0	0.311857	0.20584
Arterial_EC	CMTM8	14.1757	0.768309	0	0	0.293809	0.170018
Arterial_EC	DENND3	14.1751	0.923333	0	0	0.282748	0.165902
Arterial_EC	ADRA2C	14.1609	1.97417	0	0	0.171356	0.054368
Arterial_EC	KIF13B	14.1546	1.36873	0	0	0.227828	0.114902
Arterial_EC	PDZD2	14.1449	1.67091	0	0	0.179895	0.0617049
Arterial_EC	PSMB8	14.1276	0.532018	0	0	0.504172	0.400862
Arterial_EC	GCH1	14.1272	1.56638	0	0	0.196779	0.0810151
Arterial_EC	PLCB1	14.0706	0.988224	0	0	0.272463	0.158549
Arterial_EC	VASH1	14.0664	1.63921	0	0	0.190569	0.0752562
Arterial_EC	NPTN	14.0422	0.728675	0	0	0.383272	0.28518
Arterial_EC	DOCK4	13.9813	1.08031	0	0	0.265865	0.154124
Arterial_EC	PARP14	13.9775	0.656837	0	0	0.410246	0.304653
Arterial_EC	USP54	13.9615	2.0354	0	0	0.160295	0.0441028
Arterial_EC	GNB1	13.9601	0.502275	0	0	0.539686	0.469302
Arterial_EC	MAP2	13.958	1.21324	0	0	0.232098	0.118367
Arterial_EC	ABR	13.9123	0.997455	0	0	0.281972	0.173076
Arterial_EC	INPP5K	13.9067	1.09279	0	0	0.25034	0.138067
Arterial_EC	NOS3	13.9018	0.948927	0	0	0.267611	0.151814
Arterial_EC	ANXA2	13.8704	0.353042	0	0	0.781875	0.730584
Arterial_EC	NTHL1	13.8426	1.15854	0	0	0.254803	0.146966
Arterial_EC	SOCS2	13.8297	0.712413	0	0	0.387347	0.281894
Arterial_EC	IKBKB	13.8263	1.04262	0	0	0.259849	0.149292
Arterial_EC	XPR1	13.7866	1.27358	0	0	0.229187	0.118676
Arterial_EC	NOTCH1	13.7764	0.793488	0	0	0.336309	0.230356
Arterial_EC	IQGAP1	13.7714	0.476015	0	0	0.562197	0.48583
Arterial_EC	FEZ2	13.7645	0.593872	0	0	0.466718	0.38204
Arterial_EC	LMCD1	13.6989	0.57297	0	0	0.451388	0.343647
Arterial_EC	RPS12	13.6868	0.256391	0	0	0.948768	0.933903
Arterial_EC	PLXND1	13.6807	0.689204	0	0	0.372987	0.268359
Arterial_EC	FBLIM1	13.6464	0.932681	0	0	0.288182	0.180283
Arterial_EC	DDX5	13.6169	0.241595	0	0	0.909567	0.897218
Arterial_EC	DOCK6	13.5936	0.792463	0	0	0.304095	0.191264
Arterial_EC	MLLT1	13.5768	1.16702	0	0	0.239084	0.130633
Arterial_EC	ST8SIA6	13.5651	1.71507	0	0	0.164758	0.050366
Arterial_EC	TRABD2A	13.5519	3.19975	0	0	0.130021	0.0168375
Arterial_EC	CX3CL1	13.532	0.890564	0	0	0.312633	0.207435
Arterial_EC	CMIP	13.524	0.762164	0	0	0.328158	0.219652
Arterial_EC	PHACTR4	13.5229	0.75574	0	0	0.350475	0.250285
Arterial_EC	SPAG9	13.5007	0.54144	0	0	0.498739	0.416919
Arterial_EC	LINC00840	13.4906	4.27587	0	0	0.121289	0.00862209
Arterial_EC	GIT1	13.4644	0.954673	0	0	0.26276	0.15266
Arterial_EC	AC004540.2	13.4256	2.43041	0	0	0.138172	0.0254433
Arterial_EC	AKR1C3	13.3945	0.857587	0	0	0.297885	0.190776
Arterial_EC	CCDC68	13.3718	0.829124	0	0	0.284883	0.173418
Arterial_EC	MYH9	13.3667	0.371754	0	0	0.754318	0.682398
Arterial_EC	RAPGEF2	13.3662	0.83033	0	0	0.340966	0.243192
Arterial_EC	HMCN1	13.3628	1.35832	0	0	0.203377	0.0935253
Arterial_EC	CASP4	13.3449	0.721797	0	0	0.349505	0.246153
Arterial_EC	C8orf33	13.3314	0.897602	0	0	0.294586	0.192777
Arterial_EC	SLC12A2	13.3117	0.947413	0	0	0.280419	0.176086
Arterial_EC	BHLHE40	13.2808	0.571988	0	0	0.495828	0.415926
Arterial_EC	PTMA	13.2638	0.177512	0	0	0.977489	0.979405
Arterial_EC	IFI44	13.2538	0.928662	0	0	0.265476	0.156873
Arterial_EC	DGKE	13.2382	1.01636	0	0	0.25228	0.144998
Arterial_EC	RHOC	13.2225	0.347108	0	0	0.714147	0.686075
Arterial_EC	PDGFB	13.2156	0.953804	0	0	0.251698	0.141158
Arterial_EC	PTPRJ	13.2045	2.66357	0	0	0.137202	0.0273955
Arterial_EC	AGRN	13.1689	1.36656	0	0	0.199301	0.091443
Arterial_EC	ITM2B	13.0622	0.196815	0	0	0.944692	0.937335
Arterial_EC	ARID5A	13.0561	0.70504	0	0	0.396468	0.314251
Arterial_EC	TNKS1BP1	13.0547	0.908987	0	0	0.286823	0.185896
Arterial_EC	DAZAP2	13.0373	0.462552	0	0	0.556181	0.490499
Arterial_EC	PRDM16	13.0083	1.79917	0	0	0.164564	0.0571336
Arterial_EC	CASKIN2	12.9675	0.671077	0	0	0.342519	0.235481
Arterial_EC	TSPAN9	12.9494	0.810899	0	0	0.304095	0.202749
Arterial_EC	COX17	12.9485	0.460712	0	0	0.585096	0.523133
Arterial_EC	MPZL2	12.898	1.19735	0	0	0.216573	0.110688
Arterial_EC	BNIP2	12.8772	0.533904	0	0	0.469435	0.389052
Arterial_EC	H3F3A	12.8673	0.198045	0	0	0.876965	0.881926
Arterial_EC	TMEM47	12.8673	0.595384	0	0	0.393169	0.289816
Arterial_EC	WARS	12.8638	0.451671	0	0	0.480691	0.362567
Arterial_EC	HNRNPA2B1	12.8255	0.232346	0	0	0.850378	0.837888
Arterial_EC	SDCBP	12.7793	0.380545	0	0	0.739181	0.66709
Arterial_EC	SLC44A2	12.7511	0.586125	0	0	0.418785	0.328762
Arterial_EC	ITPR3	12.7396	1.22164	0	0	0.202212	0.0964048
Arterial_EC	GIPC2	12.7161	0.776417	0	0	0.247623	0.136375
Arterial_EC	RASIP1	12.6466	0.520469	0	0	0.406365	0.294778
Arterial_EC	ITM2A	12.5996	0.400527	0	0	0.482826	0.345665
Arterial_EC	STK10	12.5871	1.28984	0	0	0.194062	0.0901903
Arterial_EC	SGK1	12.5791	0.537782	0	0	0.433922	0.327005
Arterial_EC	PCGF2	12.5768	0.71771	0	0	0.32777	0.230958
Arterial_EC	SLC48A1	12.5749	1.18806	0	0	0.215603	0.114804
Arterial_EC	SERINC3	12.5722	0.441456	0	0	0.540462	0.472735
Arterial_EC	WLS	12.5566	0.989093	0	0	0.259266	0.162421
Arterial_EC	LTA4H	12.5477	0.88718	0	0	0.287017	0.192094
Arterial_EC	NOVA2	12.5313	0.950731	0	0	0.232098	0.126728
Arterial_EC	KRTCAP2	12.5205	0.405965	0	0	0.59868	0.540638
Arterial_EC	CCDC88A	12.4779	0.850021	0	0	0.302736	0.210102
Arterial_EC	MCC	12.4626	0.907727	0	0	0.243353	0.138783
Arterial_EC	ANKRD28	12.4424	1.13553	0	0	0.235591	0.138425
Arterial_EC	SLC6A6	12.4183	1.60671	0	0	0.192703	0.0956239
Arterial_EC	SMAD2	12.4142	0.734729	0	0	0.33398	0.242134
Arterial_EC	KPNA2	12.3822	1.08799	0	0	0.241025	0.14464
Arterial_EC	MEF2A	12.3698	0.524866	0	0	0.463031	0.383049
Arterial_EC	TM9SF2	12.3458	0.604567	0	0	0.409858	0.328453
Arterial_EC	SLC25A29	12.3364	1.18972	0	0	0.203959	0.102554
Arterial_EC	CDH13	12.2837	0.98637	0	0	0.230933	0.129136
Arterial_EC	SIPA1L2	12.2584	1.1809	0	0	0.204735	0.1041
Arterial_EC	PPT2	12.2521	1.82883	0	0	0.154279	0.0531641
Arterial_EC	SIGIRR	12.1999	0.615034	0	0	0.383854	0.296275
Arterial_EC	WWC2	12.1924	0.946134	0	0	0.25752	0.161916
Arterial_EC	RIPOR1	12.1876	0.592899	0	0	0.384242	0.289019
Arterial_EC	CLIC4	12.1787	0.398788	0	0	0.608578	0.540394
Arterial_EC	TMEM173	12.1519	0.591677	0	0	0.402484	0.318302
Arterial_EC	TSPAN14	12.1503	0.48434	0	0	0.447894	0.350512
Arterial_EC	BMP6	12.0855	1.89419	0	0	0.15195	0.0520905
Arterial_EC	BCL2L1	12.0357	0.667282	0	0	0.352222	0.265333
Arterial_EC	GIMAP6	12.0306	0.568401	0	0	0.350087	0.246868
Arterial_EC	TMEM178A	12.0185	4.13248	0	0	0.10751	0.00693021
Arterial_EC	CD2AP	11.9455	0.72016	0	0	0.321172	0.230454
Arterial_EC	RUNDC3B	11.8993	1.82222	0	0	0.143023	0.0436148
Arterial_EC	ACTN4	11.8736	0.333928	0	0	0.719387	0.669709
Arterial_EC	RBM17	11.8611	0.465083	0	0	0.50456	0.437108
Arterial_EC	NOS1AP	11.8583	3.18691	0	0	0.116243	0.0174719
Arterial_EC	DACH1	11.8414	1.12044	0	0	0.199495	0.101204
Arterial_EC	TMBIM1	11.839	0.61758	0	0	0.365612	0.279502
Arterial_EC	MDK	11.838	0.724629	0	0	0.268775	0.168798
Arterial_EC	SERBP1	11.7842	0.325816	0	0	0.640598	0.604165
Arterial_EC	ADGRG1	11.7478	0.630358	0	0	0.289152	0.18531
Arterial_EC	PLPP2	11.7265	1.69491	0	0	0.154861	0.0581747
Arterial_EC	ASAP2	11.7262	0.867982	0	0	0.260431	0.16761
Arterial_EC	PCNX1	11.7139	0.950451	0	0	0.25034	0.158646
Arterial_EC	TAOK2	11.7112	0.764349	0	0	0.27091	0.174947
Arterial_EC	PCMTD1	11.6955	0.530929	0	0	0.435086	0.36042
Arterial_EC	AC097534.2	11.6886	1.45038	0	0	0.167087	0.0706849
Arterial_EC	ENPP4	11.6312	1.04038	0	0	0.209781	0.114283
Arterial_EC	ARHGEF2	11.6243	0.810338	0	0	0.27615	0.185993
Arterial_EC	LMBRD1	11.5804	0.695305	0	0	0.31438	0.226159
Arterial_EC	PIR	11.5762	0.9395	0	0	0.230157	0.135839
Arterial_EC	GCNT1	11.5716	2.44327	0	0	0.123423	0.02694
Arterial_EC	VAT1	11.561	0.563666	0	0	0.37648	0.287913
Arterial_EC	TMC7	11.5577	2.31942	0	0	0.123423	0.0267936
Arterial_EC	CHIC2	11.539	0.747249	0	0	0.309917	0.223816
Arterial_EC	SNX9	11.5144	0.686254	0	0	0.343101	0.262892
Arterial_EC	TNFRSF10A	11.5097	1.21953	0	0	0.180089	0.0842687
Arterial_EC	LIFR	11.4964	0.398416	0	0	0.516592	0.411436
Arterial_EC	CDK19	11.4775	1.34674	0	0	0.176596	0.0826094
Arterial_EC	NCK1	11.4476	0.677938	0	0	0.315932	0.227428
Arterial_EC	PPP1R16B	11.4423	1.21055	0	0	0.182418	0.0877501
Arterial_EC	UACA	11.4299	0.467389	0	0	0.500485	0.428306
Arterial_EC	SLFN11	11.4046	0.855253	0	0	0.25849	0.168115
Arterial_EC	GAS2L1	11.4026	0.867917	0	0	0.243547	0.151863
Arterial_EC	WNT2B	11.3905	1.80034	0	0	0.1438	0.0493574
Arterial_EC	PTGER4	11.3721	1.35067	0	0	0.16437	0.0694648
Arterial_EC	NEAT1	11.3549	0.275747	0	0	0.892102	0.885131
Arterial_EC	TPST2	11.3547	0.535603	0	0	0.373957	0.28274
Arterial_EC	ISG15	11.3349	0.452995	0	0	0.43955	0.350496
Arterial_EC	PIK3C2A	11.3055	0.505225	0	0	0.439356	0.366097
Arterial_EC	MRPL17	11.2727	0.74322	0	0	0.301572	0.21661
Arterial_EC	ZMIZ2	11.2712	1.29653	0	0	0.180477	0.0885147
Arterial_EC	GRB14	11.255	3.13163	0	0	0.109063	0.0150968
Arterial_EC	BAZ2B	11.2518	0.625043	0	0	0.377256	0.302977
Arterial_EC	SASH1	11.229	0.458754	0	0	0.458568	0.36966
Arterial_EC	MXD4	11.2287	0.533577	0	0	0.394527	0.315601
Arterial_EC	AC004889.1	11.2189	3.052	0	0	0.110421	0.0169026
Arterial_EC	ADAR	11.1968	0.490281	0	0	0.4281	0.351537
Arterial_EC	HLA-DRB5	11.1926	0.57051	0	0	0.314186	0.212852
Arterial_EC	FCHSD2	11.16	0.73628	0	0	0.316709	0.235302
Arterial_EC	CCNYL1	11.1442	1.13464	0	0	0.206482	0.11796
Arterial_EC	SHISA5	11.1098	0.521225	0	0	0.406753	0.330698
Arterial_EC	MT-ND6	11.0718	0.585047	0	0	0.434892	0.366374
Arterial_EC	KCNMB4	11.0626	1.3617	0	0	0.158548	0.0660485
Arterial_EC	S100A11	11.0622	0.266588	0	0	0.793324	0.761233
Arterial_EC	EIF2AK4	11.0412	0.785686	0	0	0.268193	0.182707
Arterial_EC	TCF7L1	11.021	0.900185	0	0	0.234038	0.146543
Arterial_EC	HIF3A	11.0161	0.54964	0	0	0.346012	0.255637
Arterial_EC	CCNY	11.0102	0.599236	0	0	0.346594	0.268196
Arterial_EC	S1PR4	10.9935	2.08482	0	0	0.125364	0.0337238
Arterial_EC	TMEM273	10.9923	0.943322	0	0	0.211721	0.121181
Arterial_EC	AGTPBP1	10.9767	1.32011	0	0	0.173491	0.0840898
Arterial_EC	LRRC8C	10.9723	0.724701	0	0	0.254609	0.162583
Arterial_EC	FGR	10.9399	1.49859	0	0	0.147681	0.0562876
Arterial_EC	NDUFC2	10.9195	0.38443	0	0	0.565496	0.541549
Arterial_EC	PTPRR	10.8747	3.88925	0	0	0.0983893	0.00738572
Arterial_EC	KBTBD2	10.8711	0.608384	0	0	0.324665	0.23919
Arterial_EC	EXOC6B	10.858	1.15703	0	0	0.200272	0.113503
Arterial_EC	CITED4	10.8481	0.730396	0	0	0.245682	0.154986
Arterial_EC	TAP2	10.8359	0.707045	0	0	0.273433	0.184903
Arterial_EC	GPER1	10.8221	1.83425	0	0	0.137784	0.0483813
Arterial_EC	GIMAP5	10.7875	0.871198	0	0	0.220454	0.130421
Arterial_EC	ATP8B1	10.7846	0.87927	0	0	0.255967	0.17511
Arterial_EC	FNBP1	10.7785	0.671847	0	0	0.298079	0.215308
Arterial_EC	SELENON	10.7665	0.633424	0	0	0.315932	0.232829
Arterial_EC	MT-ATP8	10.7552	0.665652	0	0	0.444207	0.388189
Arterial_EC	TBC1D8	10.7541	1.20504	0	0	0.181448	0.0938507
Arterial_EC	MTURN	10.7381	0.989391	0	0	0.215797	0.130551
Arterial_EC	FAM124B	10.7311	2.11048	0	0	0.11896	0.0291362
Arterial_EC	RAI2	10.7252	1.07122	0	0	0.189598	0.101464
Arterial_EC	MGAT1	10.7135	0.428031	0	0	0.457015	0.376916
Arterial_EC	SERINC1	10.6978	0.349479	0	0	0.57384	0.524467
Arterial_EC	SMURF2	10.6971	0.791669	0	0	0.267417	0.185294
Arterial_EC	AFF1	10.6675	0.554583	0	0	0.382302	0.306442
Arterial_EC	RAPGEF5	10.6655	0.414032	0	0	0.431011	0.338539
Arterial_EC	C1orf115	10.6534	0.650351	0	0	0.268581	0.178445
Arterial_EC	ARHGAP17	10.6331	0.644233	0	0	0.31535	0.234635
Arterial_EC	CAMK2D	10.6244	0.733531	0	0	0.278479	0.196128
Arterial_EC	SH3PXD2B	10.6143	2.00667	0	0	0.127499	0.0396454
Arterial_EC	S100A16	10.6119	0.351523	0	0	0.541626	0.434179
Arterial_EC	NSG1	10.6067	5.99076	0	0	0.0904328	0.00164308
Arterial_EC	MYCBP2	10.5965	0.528118	0	0	0.397244	0.327054
Arterial_EC	FLOT2	10.5824	0.732101	0	0	0.269746	0.187099
Arterial_EC	PRKCH	10.5704	0.552287	0	0	0.320396	0.232032
Arterial_EC	DAB2IP	10.542	0.750672	0	0	0.261013	0.177924
Arterial_EC	TRIM22	10.5003	0.753833	0	0	0.249951	0.164926
Arterial_EC	IL13RA1	10.4657	0.681785	0	0	0.292257	0.212624
Arterial_EC	ID2	10.4489	0.434418	0	0	0.502232	0.433463
Arterial_EC	ELK4	10.4244	0.738265	0	0	0.2647	0.182805
Arterial_EC	AQP1	10.4038	0.382322	0	0	0.488065	0.373711
Arterial_EC	ANKRD29	10.3873	0.884818	0	0	0.224723	0.141874
Arterial_EC	THSD4	10.369	1.89068	0	0	0.126334	0.0401497
Arterial_EC	TIMMDC1	10.3526	0.611397	0	0	0.339026	0.268277
Arterial_EC	ZEB1	10.3405	0.468439	0	0	0.438579	0.374166
Arterial_EC	GBP4	10.338	0.487749	0	0	0.325053	0.233707
Arterial_EC	PSMA6	10.3209	0.656042	0	0	0.300408	0.222792
Arterial_EC	PRMT1	10.3026	0.414001	0	0	0.506695	0.449048
Arterial_EC	MIR155HG	10.2704	2.95966	0	0	0.103047	0.0175207
Arterial_EC	AHR	10.2564	0.522548	0	0	0.359984	0.281048
Arterial_EC	RPS6KA3	10.2536	0.564004	0	0	0.341355	0.264991
Arterial_EC	TPD52	10.235	1.33	0	0	0.153309	0.068505
Arterial_EC	TMEM184B	10.2309	0.64267	0	0	0.289346	0.209452
Arterial_EC	ARHGEF3	10.2262	0.921278	0	0	0.204347	0.1204
Arterial_EC	PAPSS2	10.2156	0.820211	0	0	0.239278	0.158012
Arterial_EC	PBX2	10.1913	0.89364	0	0	0.22123	0.14041
Arterial_EC	SAMD12	10.1873	1.59809	0	0	0.147681	0.0644217
Arterial_EC	PDE4D	10.187	0.501782	0	0	0.238308	0.147633
Arterial_EC	TMEM30A	10.1868	0.501888	0	0	0.41471	0.355263
Arterial_EC	SPEN	10.1805	0.573874	0	0	0.360179	0.290142
Arterial_EC	SEMA3F	10.1719	0.688515	0	0	0.250922	0.166553
Arterial_EC	SELENOW	10.1183	0.242115	0	0	0.797206	0.782821
Arterial_EC	MYRIP	10.1078	1.33686	0	0	0.196585	0.119587
Arterial_EC	CNTNAP3B	10.0657	0.87245	0	0	0.216185	0.134033
Arterial_EC	ATRX	10.0626	0.348135	0	0	0.559092	0.511794
Arterial_EC	RPS28	10.0582	0.20788	0	0	0.966621	0.953278
Arterial_EC	EIF4G2	10.0418	0.242867	0	0	0.692024	0.676118
Arterial_EC	LUZP1	10.0406	0.459145	0	0	0.394333	0.318025
Arterial_EC	HLA-DRA	10.0384	0.29407	0	0	0.524355	0.39403
Arterial_EC	RFK	10.0228	0.680291	0	0	0.262954	0.183293
Arterial_EC	TMPO	9.95544	0.685048	0	0	0.277508	0.201415
Arterial_EC	MALT1	9.92916	0.821014	0	0	0.216961	0.135627
Arterial_EC	FAM135A	9.88251	1.29806	0	0	0.156996	0.0759883
Arterial_EC	OMD	9.87361	2.18383	0	0	0.109645	0.027184
Arterial_EC	GATA6	9.85445	0.924093	0	0	0.193285	0.112152
Arterial_EC	ARL6IP1	9.85225	0.427951	0	0	0.496022	0.449911
Arterial_EC	GNPTAB	9.84886	0.948621	0	0	0.19639	0.116463
Arterial_EC	RIMKLB	9.84256	0.723257	0	0	0.264312	0.188238
Arterial_EC	CTNNA1	9.83677	0.336421	0	0	0.564914	0.519213
Arterial_EC	TMEM87B	9.83632	0.852491	0	0	0.220066	0.141581
Arterial_EC	PFKL	9.83509	0.570779	0	0	0.330487	0.258728
Arterial_EC	CTNNB1	9.8315	0.377007	0	0	0.534834	0.490516
Arterial_EC	HS6ST1	9.83029	1.34698	0	0	0.150786	0.0699203
Arterial_EC	NAV1	9.82566	0.726128	0	0	0.225306	0.142704
Arterial_EC	KMT2E	9.82484	0.329348	0	0	0.569571	0.528274
Arterial_EC	CCM2L	9.82227	0.655169	0	0	0.2255	0.140719
Arterial_EC	ADAM17	9.81815	0.67505	0	0	0.265282	0.187457
Arterial_EC	CYSTM1	9.81547	0.376105	0	0	0.501844	0.452253
Arterial_EC	CSNK1G3	9.81394	0.799213	0	0	0.241025	0.164682
Arterial_EC	CD83	9.81173	1.69234	0	0	0.132544	0.0517976
Arterial_EC	WIPF3	9.79268	2.51396	0	0	0.102076	0.0202863
Arterial_EC	GCNT2	9.78608	1.84773	0	0	0.118184	0.0365381
Arterial_EC	ZMIZ1	9.78007	0.49822	0	0	0.343683	0.265902
Arterial_EC	ELK3	9.77061	0.36128	0	0	0.444401	0.350789
Arterial_EC	AC004947.1	9.76838	5.62937	0	0	0.0836406	0.00185456
Arterial_EC	CAPNS1	9.76331	0.343809	0	0	0.526683	0.475354
Arterial_EC	DDX60	9.76204	0.922283	0	0	0.194838	0.114625
Arterial_EC	DUSP5	9.72583	0.658012	0	0	0.284494	0.210591
Arterial_EC	CEP131	9.71928	1.85921	0	0	0.116825	0.0358224
Arterial_EC	ARL2BP	9.71202	0.50553	0	0	0.368523	0.302473
Arterial_EC	ODF3B	9.69669	0.803363	0	0	0.224335	0.146201
Arterial_EC	MYO1E	9.67646	0.773506	0	0	0.249369	0.1755
Arterial_EC	PLK3	9.66925	0.6981	0	0	0.250534	0.173125
Arterial_EC	RNF19A	9.65507	0.558231	0	0	0.334951	0.266374
Arterial_EC	NPR1	9.63913	0.61695	0	0	0.246458	0.164568
Arterial_EC	OR2A1-AS1	9.62582	2.98603	0	0	0.094314	0.0139092
Arterial_EC	GPR4	9.60562	0.693211	0	0	0.238308	0.159281
Arterial_EC	DDX60L	9.60354	1.16074	0	0	0.156414	0.0766878
Arterial_EC	ZDHHC20	9.57957	0.810598	0	0	0.215408	0.137775
Arterial_EC	PACS2	9.57448	0.855133	0	0	0.217349	0.141744
Arterial_EC	GADD45A	9.56572	0.531868	0	0	0.376674	0.316317
Arterial_EC	NOD1	9.5654	1.12588	0	0	0.159131	0.0796974
Arterial_EC	GLUD1	9.56192	0.5573	0	0	0.351834	0.2898
Arterial_EC	PTGS2	9.54175	1.58366	0	0	0.138366	0.0602082
Arterial_EC	CD109	9.52083	0.78885	0	0	0.21405	0.136424
Arterial_EC	CCDC88C	9.51296	1.45489	0	0	0.133709	0.0547096
Arterial_EC	CYBRD1	9.50137	0.666215	0	0	0.269358	0.197121
Arterial_EC	CASP1	9.49448	0.924745	0	0	0.174656	0.0952172
Arterial_EC	NASP	9.46948	0.378465	0	0	0.485931	0.431707
Arterial_EC	F8	9.46617	0.370514	0	0	0.414128	0.32476
Arterial_EC	SHOC2	9.45669	0.509836	0	0	0.356879	0.291459
Arterial_EC	BLOC1S5	9.41634	1.33457	0	0	0.14574	0.0684236
Arterial_EC	HLA-DPA1	9.41432	0.271892	0	0	0.5098	0.392305
Arterial_EC	LGALS9	9.4114	0.815036	0	0	0.187658	0.108102
Arterial_EC	CCSER2	9.38459	0.585956	0	0	0.324277	0.260338
Arterial_EC	MAPK14	9.3586	0.863261	0	0	0.206676	0.131137
Arterial_EC	GPIHBP1	9.34621	0.55053	0	0	0.26276	0.180608
Arterial_EC	SOX7	9.34576	0.421038	0	0	0.294586	0.208313
Arterial_EC	IRF7	9.34305	0.748021	0	0	0.227246	0.152253
Arterial_EC	ZBTB38	9.33146	0.41649	0	0	0.421696	0.36068
Arterial_EC	CRK	9.30257	0.432488	0	0	0.407724	0.346283
Arterial_EC	DRAM1	9.28158	1.02401	0	0	0.165341	0.088352
Arterial_EC	NPTXR	9.27336	1.92311	0	0	0.113138	0.0362453
Arterial_EC	FNDC3B	9.23824	0.525573	0	0	0.362507	0.29987
Arterial_EC	SH3RF2	9.228	4.09482	0	0	0.0830584	0.00587278
Arterial_EC	ATN1	9.22583	0.529652	0	0	0.355327	0.295477
Arterial_EC	CCDC12	9.20633	0.529032	0	0	0.323889	0.255604
Arterial_EC	DHRS7B	9.19172	0.862413	0	0	0.203377	0.129852
Arterial_EC	SEL1L3	9.19146	1.6441	0	0	0.117213	0.0404425
Arterial_EC	FGFR3	9.15865	2.21256	0	0	0.1013	0.0248902
Arterial_EC	GPRC5B	9.15321	0.459611	0	0	0.272851	0.19076
Arterial_EC	ARHGEF37	9.15271	1.71931	0	0	0.117019	0.0409468
Arterial_EC	SLPI	9.15174	1.68426	0	0	0.127887	0.0526924
Arterial_EC	HOMER2	9.15062	2.33119	0	0	0.0993596	0.0230844
Arterial_EC	SESTD1	9.14576	0.632945	0	0	0.27091	0.200439
Arterial_EC	FOXC1	9.14348	0.512024	0	0	0.317291	0.245892
Arterial_EC	SMAD3	9.13827	1.03006	0	0	0.17485	0.100797
Arterial_EC	IFIT3	9.13402	0.630207	0	0	0.23986	0.163917
Arterial_EC	SP110	9.1307	0.619025	0	0	0.265282	0.192598
Arterial_EC	NUP160	9.12857	0.969599	0	0	0.178537	0.104165
Arterial_EC	MAGT1	9.11959	0.5759	0	0	0.281389	0.21007
Arterial_EC	PDLIM4	9.11816	0.861932	0	0	0.206676	0.133756
Arterial_EC	ABHD17A	9.11145	0.48908	0	0	0.357656	0.295152
Arterial_EC	ANO6	9.10453	0.542383	0	0	0.311663	0.243371
Arterial_EC	PROCR	9.10173	0.642418	0	0	0.268387	0.197462
Arterial_EC	MX2	9.09626	1.31187	0	0	0.131962	0.0558972
Arterial_EC	LAMP2	9.08515	0.455429	0	0	0.378808	0.318058
Arterial_EC	TMEM132A	9.08366	1.35039	0	0	0.128275	0.0522369
Arterial_EC	FAM120B	9.08183	0.982629	0	0	0.178925	0.105417
Arterial_EC	PPP2R2A	9.07591	0.499284	0	0	0.343877	0.280218
Arterial_EC	MAP7D1	9.07026	0.567061	0	0	0.299243	0.231153
Arterial_EC	LDLR	9.05012	0.480294	0	0	0.342713	0.272621
Arterial_EC	YIF1B	9.04359	0.931524	0	0	0.182612	0.109143
Arterial_EC	ITGA9	9.0299	0.819347	0	0	0.199301	0.125606
Arterial_EC	PLCG1	9.02818	0.810372	0	0	0.204929	0.132195
Arterial_EC	NTPCR	9.01684	0.742548	0	0	0.226858	0.155474
Arterial_EC	CAPRIN2	9.007	1.40256	0	0	0.137008	0.0630389
Arterial_EC	RB1	8.99889	0.509977	0	0	0.324859	0.257231
Arterial_EC	MAP4K3	8.97608	0.940521	0	0	0.186493	0.114446
Arterial_EC	CLIC5	8.96718	0.540699	0	0	0.182224	0.100781
Arterial_EC	ARPC1B	8.96619	0.332022	0	0	0.508636	0.453376
Arterial_EC	LIMK2	8.94326	0.894931	0	0	0.180089	0.106458
Arterial_EC	CAMK1D	8.93798	1.34923	0	0	0.134097	0.0600456
Arterial_EC	NLRP1	8.92882	0.877585	0	0	0.178731	0.104815
Arterial_EC	KCNN4	8.92588	4.44823	0	0	0.0793712	0.00473402
Arterial_EC	MLLT3	8.92559	1.01824	0	0	0.165341	0.0919148
Arterial_EC	NXN	8.89286	0.681865	0	0	0.259655	0.192012
Arterial_EC	FAM89A	8.88273	0.652005	0	0	0.225694	0.152253
Arterial_EC	RAB30	8.86304	1.24645	0	0	0.139918	0.0666341
Arterial_EC	LIPA	8.86296	0.521294	0	0	0.297108	0.22668
Arterial_EC	EEF2K	8.85969	0.824076	0	0	0.205899	0.135464
Arterial_EC	LRRK2	8.83369	1.66333	0	0	0.114496	0.0410281
Arterial_EC	ICA1	8.82047	0.582007	0	0	0.249175	0.175614
Arterial_EC	ARHGEF15	8.81294	0.647962	0	0	0.210945	0.135871
Arterial_EC	PDCD6IP	8.81212	0.43656	0	0	0.379197	0.318773
Arterial_EC	MYO7B	8.79663	2.62902	0	0	0.0896565	0.0161217
Arterial_EC	ATP6AP1	8.77284	0.50884	0	0	0.328741	0.26639
Arterial_EC	MT-ND4L	8.75323	0.381687	0	0	0.689889	0.690857
Arterial_EC	PXDC1	8.75118	0.517892	0	0	0.30914	0.242785
Arterial_EC	AC004540.1	8.74571	2.10311	0	0	0.0970309	0.023849
Arterial_EC	MIB1	8.7345	0.708773	0	0	0.235397	0.168098
Arterial_EC	SENP7	8.73418	0.769773	0	0	0.217931	0.149113
Arterial_EC	KAZALD1	8.72263	1.90703	0	0	0.102853	0.0300309
Arterial_EC	CSRNP1	8.71685	0.408898	0	0	0.445954	0.394209
Arterial_EC	VEGFA	8.71403	0.988959	0	0	0.190569	0.122434
Arterial_EC	TNS2	8.71303	0.350526	0	0	0.476033	0.418562
Arterial_EC	ARC	8.69411	1.16876	0	0	0.143218	0.0710591
Arterial_EC	KIF26A	8.68056	1.36148	0	0	0.124782	0.0524321
Arterial_EC	RALGAPA2	8.66773	0.411706	0	0	0.3072	0.229868
Arterial_EC	ADPRH	8.62208	1.35159	0	0	0.13235	0.0614934
Arterial_EC	ARHGEF28	8.62105	1.6162	0	0	0.118766	0.0475191
Arterial_EC	PARP9	8.60701	0.624008	0	0	0.246652	0.177989
Arterial_EC	ZFP36	8.59465	0.275594	0	0	0.800893	0.813259
Arterial_EC	TANC1	8.59038	0.588362	0	0	0.301766	0.240817
Arterial_EC	DICER1	8.59016	0.548224	0	0	0.316321	0.256255
Arterial_EC	FMNL3	8.57646	0.876555	0	0	0.17679	0.106442
Arterial_EC	ADA2	8.57505	1.65403	0	0	0.109645	0.0381324
Arterial_EC	SH2D3C	8.56909	0.407158	0	0	0.295944	0.219001
Arterial_EC	GLG1	8.56294	0.445348	0	0	0.366971	0.308508
Arterial_EC	SH3BP2	8.54857	0.630549	0	0	0.22123	0.149943
Arterial_EC	MIER2	8.53727	0.559376	0	0	0.241025	0.169286
Arterial_EC	KRT19	8.51724	3.06162	0	0	0.0838347	0.0127705
Arterial_EC	IL15RA	8.50108	0.777768	0	0	0.178925	0.107792
Arterial_EC	ATP6V0C	8.49455	0.528947	0	0	0.274985	0.204962
Arterial_EC	TAF1C	8.4917	0.870375	0	0	0.18727	0.119099
Arterial_EC	SLC16A14	8.46814	1.40878	0	0	0.11993	0.0492923
Arterial_EC	TMEM9B	8.46633	0.50679	0	0	0.278479	0.209989
Arterial_EC	IL17RA	8.46081	1.02777	0	0	0.156608	0.0872295
Arterial_EC	TMEM120A	8.45463	0.633582	0	0	0.251116	0.185782
Arterial_EC	DGLUCY	8.45333	0.997087	0	0	0.158548	0.0891654
Arterial_EC	PAK4	8.44192	0.96865	0	0	0.15195	0.0816333
Arterial_EC	CYB5B	8.42902	0.526911	0	0	0.29478	0.231284
Arterial_EC	TMEM179B	8.42399	0.391352	0	0	0.391228	0.331544
Arterial_EC	SYT1	8.4209	2.32781	0	0	0.0927615	0.0226452
Arterial_EC	PEPD	8.41736	0.511815	0	0	0.314574	0.255409
Arterial_EC	DPY19L1	8.41333	0.932165	0	0	0.167087	0.0984057
Arterial_EC	RFX3	8.41301	1.07261	0	0	0.168252	0.101204
Arterial_EC	ITGAV	8.39793	0.559561	0	0	0.323889	0.268521
Arterial_EC	SERTAD4-AS1	8.39719	1.09822	0	0	0.152144	0.0834716
Arterial_EC	SLC20A1	8.3711	0.631679	0	0	0.226082	0.157524
Arterial_EC	NEIL1	8.35838	1.00492	0	0	0.153697	0.0845941
Arterial_EC	ALAS1	8.35622	0.839631	0	0	0.184553	0.116919
Arterial_EC	DDX58	8.33478	0.844837	0	0	0.190569	0.123849
Arterial_EC	FYN	8.32915	0.497173	0	0	0.286435	0.218887
Arterial_EC	SLC4A4	8.32591	2.80149	0	0	0.0863575	0.0170978
Arterial_EC	ITPR1	8.32529	0.597591	0	0	0.282942	0.222792
Arterial_EC	MCUB	8.31653	0.947474	0	0	0.166117	0.0983081
Arterial_EC	CXCL3	8.31452	0.967736	0	0	0.162236	0.0934928
Arterial_EC	CDIP1	8.31212	0.900563	0	0	0.158742	0.089442
Arterial_EC	HEY2	8.30803	0.882258	0	0	0.176208	0.108118
Arterial_EC	PLD1	8.30633	1.16843	0	0	0.135843	0.0670083
Arterial_EC	IFIH1	8.29803	0.805905	0	0	0.183194	0.115194
Arterial_EC	CMTM6	8.28475	0.436878	0	0	0.356297	0.299496
Arterial_EC	PRRT1	8.26451	2.39098	0	0	0.0888803	0.0199447
Arterial_EC	SLC45A4	8.25519	2.5711	0	0	0.0882981	0.0196844
Arterial_EC	CSGALNACT1	8.2508	0.795237	0	0	0.180283	0.112266
Arterial_EC	IGF1R	8.23856	0.662489	0	0	0.243547	0.18121
Arterial_EC	TLN2	8.22071	1.49408	0	0	0.11896	0.0512608
Arterial_EC	ICAM1	8.19863	0.24692	0	0	0.395498	0.308362
Arterial_EC	ARHGEF1	8.1929	0.639938	0	0	0.232486	0.167626
Arterial_EC	STAT1	8.18341	0.612197	0	0	0.254221	0.191882
Arterial_EC	KRAS	8.18295	0.426975	0	0	0.355521	0.298926
Arterial_EC	PEX3	8.18015	1.13427	0	0	0.1438	0.0770294
Arterial_EC	IER2	8.17629	0.259732	0	0	0.729672	0.716333
Arterial_EC	BMP4	8.1674	1.30197	0	0	0.123035	0.055035
Arterial_EC	SPATA13	8.16693	0.346761	0	0	0.239278	0.162974
Arterial_EC	SNTG2	8.1585	1.63232	0	0	0.113914	0.0467545
Arterial_EC	DST	8.15234	0.312099	0	0	0.505725	0.45375
Arterial_EC	FBXO34	8.14797	0.843284	0	0	0.186299	0.121035
Arterial_EC	LEPROT	8.13164	0.243422	0	0	0.605667	0.577485
Arterial_EC	CDC42EP5	8.12426	0.547934	0	0	0.241995	0.175386
Arterial_EC	CARD6	8.12379	0.807264	0	0	0.176984	0.110135
Arterial_EC	INSIG1	8.12273	0.567849	0	0	0.256744	0.191394
Arterial_EC	FOSL2	8.11578	0.337839	0	0	0.471958	0.42437
Arterial_EC	TCAF1	8.09465	0.658874	0	0	0.227634	0.164226
Arterial_EC	RBMS3	8.04757	0.583222	0	0	0.374927	0.333447
Arterial_EC	GTF2I	8.02323	0.447231	0	0	0.350864	0.295217
Arterial_EC	RPS21	8.02259	0.151548	0	0	0.874442	0.86408
Arterial_EC	NBEAL2	8.02136	1.25179	0	0	0.123229	0.0564178
Arterial_EC	APOL4	8.01996	2.3963	0	0	0.0857753	0.0188385
Arterial_EC	SDF4	8.01975	0.367024	0	0	0.421308	0.37171
Arterial_EC	PLEKHF2	8.01499	0.832613	0	0	0.176596	0.11155
Arterial_EC	KCTD15	8.01209	0.989434	0	0	0.148069	0.0815845
Arterial_EC	MCL1	7.99582	0.249855	0	0	0.626431	0.598747
Arterial_EC	VAMP8	7.99488	0.58855	0	0	0.191927	0.123068
Arterial_EC	TAP1	7.98569	0.379029	0	0	0.334562	0.266
Arterial_EC	AC020916.1	7.97898	0.494773	0	0	0.331457	0.27794
Arterial_EC	APLP1	7.97769	2.84646	0	0	0.0793712	0.0127054
Arterial_EC	TIMP2	7.95802	0.324601	0	0	0.499903	0.452042
Arterial_EC	MTRNR2L12	7.94965	0.490915	0	0	0.383272	0.330259
Arterial_EC	KTN1	7.93143	0.183707	0	0	0.713177	0.703042
Arterial_EC	SKI	7.92522	0.514482	0	0	0.296138	0.237726
Arterial_EC	BTBD6	7.90695	0.836399	0	0	0.183582	0.120791
Arterial_EC	IFNAR1	7.89308	0.408384	0	0	0.350281	0.293721
Arterial_EC	MAP3K6	7.88932	0.555256	0	0	0.243159	0.179242
Arterial_EC	ARL4A	7.87663	0.287405	0	0	0.369299	0.295917
Arterial_EC	NQO1	7.87563	0.514595	0	0	0.263536	0.200569
Arterial_EC	SULT1B1	7.86817	2.07113	0	0	0.0888803	0.023117
Arterial_EC	SFT2D2	7.86411	0.670243	0	0	0.229187	0.16927
Arterial_EC	PSAP	7.85532	0.200661	0	0	0.702892	0.689605
Arterial_EC	ZDHHC9	7.85131	1.02747	0	0	0.142441	0.0776802
Arterial_EC	RAVER2	7.8409	1.4429	0	0	0.116243	0.0516512
Arterial_EC	CMPK2	7.82281	1.03041	0	0	0.125752	0.0596714
Arterial_EC	DECR1	7.81904	0.450166	0	0	0.320202	0.263641
Arterial_EC	ANK1	7.81896	2.08775	0	0	0.0846109	0.0190337
Arterial_EC	ARHGAP26	7.81041	0.53459	0	0	0.227052	0.161624
Arterial_EC	STARD3	7.80682	0.561158	0	0	0.244712	0.182561
Arterial_EC	APOL1	7.80027	0.475656	0	0	0.248399	0.182073
Arterial_EC	FOXO1	7.77936	0.522177	0	0	0.264506	0.203449
Arterial_EC	NOS1	7.77368	3.7826	0	0	0.0706385	0.00557996
Arterial_EC	FBXO7	7.76994	0.436613	0	0	0.318649	0.26068
Arterial_EC	TMED10	7.76353	0.336936	0	0	0.450805	0.410233
Arterial_EC	AHNAK2	7.75957	1.35252	0	0	0.116243	0.0520091
Arterial_EC	TCF12	7.75887	0.573065	0	0	0.281972	0.227574
Arterial_EC	NRARP	7.74318	0.607789	0	0	0.243159	0.184025
Arterial_EC	SLC25A37	7.74063	0.46277	0	0	0.287211	0.22585
Arterial_EC	IRF2BP2	7.73232	0.418333	0	0	0.374539	0.327672
Arterial_EC	LEPROTL1	7.71895	0.440894	0	0	0.313022	0.253847
Arterial_EC	MVP	7.70146	0.44968	0	0	0.310305	0.253099
Arterial_EC	NFAT5	7.68181	0.415207	0	0	0.351058	0.294664
Arterial_EC	PDLIM5	7.68015	0.2744	0	0	0.517757	0.469026
Arterial_EC	MARVELD2	7.67484	1.78099	0	0	0.0884921	0.0239629
Arterial_EC	IL18BP	7.67434	0.847638	0	0	0.156414	0.0927607
Arterial_EC	TSPAN6	7.67174	0.781104	0	0	0.183971	0.122287
Arterial_EC	MERTK	7.67036	1.09788	0	0	0.135843	0.0727672
Arterial_EC	BAG5	7.67011	0.52689	0	0	0.257132	0.197316
Arterial_EC	DIAPH1	7.66375	0.616768	0	0	0.236561	0.177566
Arterial_EC	ARRDC1	7.66238	0.727846	0	0	0.18727	0.124955
Arterial_EC	TMX4	7.65525	0.487229	0	0	0.298079	0.243078
Arterial_EC	ITGA6	7.64456	0.217865	0	0	0.427324	0.337108
Arterial_EC	PAPSS1	7.64021	0.733715	0	0	0.184553	0.122678
Arterial_EC	AC010737.1	7.62278	2.9875	0	0	0.0758781	0.0122661
Arterial_EC	RPL22L1	7.61766	0.404527	0	0	0.376092	0.327021
Arterial_EC	IPO9	7.60571	0.651277	0	0	0.210169	0.149536
Arterial_EC	B4GALT1	7.59673	0.426771	0	0	0.312633	0.254514
Arterial_EC	UFD1	7.59268	0.420614	0	0	0.328935	0.274866
Arterial_EC	TPR	7.5906	0.298293	0	0	0.490976	0.449797
Arterial_EC	INPP5D	7.58966	0.889894	0	0	0.144382	0.0808199
Arterial_EC	ZNRF1	7.58	0.778862	0	0	0.183	0.122173
Arterial_EC	GNB2	7.5515	0.25018	0	0	0.560644	0.531934
Arterial_EC	NAA10	7.54726	0.426734	0	0	0.354551	0.307923
Arterial_EC	CYB5A	7.54569	0.295535	0	0	0.435863	0.38204
Arterial_EC	CTSZ	7.54295	0.396139	0	0	0.350281	0.296405
Arterial_EC	TMEM63A	7.53876	1.18192	0	0	0.123229	0.060859
Arterial_EC	GRN	7.51138	0.275253	0	0	0.518145	0.468895
Arterial_EC	CCPG1	7.50156	0.465595	0	0	0.306423	0.252172
Arterial_EC	GOLPH3	7.49143	0.474505	0	0	0.30293	0.249504
Arterial_EC	PTBP3	7.48875	0.476404	0	0	0.293615	0.237856
Arterial_EC	GNA11	7.45802	0.514693	0	0	0.261013	0.203107
Arterial_EC	AL133415.1	7.45731	1.13211	0	0	0.140501	0.0806898
Arterial_EC	PCTP	7.45099	1.09221	0	0	0.1209	0.0585814
Arterial_EC	DPP7	7.44799	0.425612	0	0	0.332816	0.280722
Arterial_EC	ZDHHC2	7.43717	1.01866	0	0	0.141083	0.0802831
Arterial_EC	PLCD3	7.42861	1.40158	0	0	0.108675	0.0470961
Arterial_EC	TECPR1	7.42636	0.713907	0	0	0.178537	0.117504
Arterial_EC	SHANK3	7.41995	0.313041	0	0	0.331846	0.262421
Arterial_EC	SERPINE1	7.41934	0.588267	0	0	0.220648	0.159427
Arterial_EC	TNFRSF8	7.41711	2.86216	0	0	0.0731613	0.0111274
Arterial_EC	B3GALNT1	7.41603	0.846217	0	0	0.130992	0.0680983
Arterial_EC	ZNFX1	7.40668	0.535543	0	0	0.258684	0.201773
Arterial_EC	HMGB3	7.40579	1.32723	0	0	0.109063	0.047389
Arterial_EC	SMG1	7.40505	0.448111	0	0	0.329323	0.276899
Arterial_EC	PRRC2C	7.40199	0.230388	0	0	0.601979	0.568635
Arterial_EC	RSAD2	7.38872	0.950836	0	0	0.122259	0.0595575
Arterial_EC	ZNF664	7.38338	0.755502	0	0	0.183388	0.124109
Arterial_EC	TBC1D10A	7.3757	0.763501	0	0	0.160101	0.0989588
Arterial_EC	TM7SF3	7.37289	0.694926	0	0	0.197555	0.139304
Arterial_EC	CEBPG	7.36521	0.480145	0	0	0.268581	0.210298
Arterial_EC	APBB2	7.3553	0.443079	0	0	0.335533	0.284675
Arterial_EC	TMEM245	7.34996	0.454008	0	0	0.301572	0.247096
Arterial_EC	MAPK11	7.34373	0.812723	0	0	0.159325	0.0988938
Arterial_EC	RNF8	7.33741	0.830556	0	0	0.162624	0.102977
Arterial_EC	TRIM56	7.33154	0.385572	0	0	0.348535	0.295787
Arterial_EC	PPP3CA	7.32318	0.457642	0	0	0.331069	0.282235
Arterial_EC	APH1A	7.31871	0.356203	0	0	0.359402	0.303221
Arterial_EC	TMEM233	7.31713	1.61827	0	0	0.0925674	0.0313161
Arterial_EC	BTG2	7.31418	0.27542	0	0	0.591306	0.55946
Arterial_EC	TEAD1	7.29434	0.595588	0	0	0.228217	0.171596
Arterial_EC	FBN1	7.28359	0.724201	0	0	0.182612	0.124012
Arterial_EC	STX12	7.2829	0.369107	0	0	0.374539	0.32655
Arterial_EC	MGAT4A	7.27795	0.494479	0	0	0.222201	0.160208
Arterial_EC	SDC3	7.27373	0.708312	0	0	0.167281	0.106702
Arterial_EC	CRYBG1	7.25876	1.37736	0	0	0.10557	0.0452253
Arterial_EC	NUMB	7.25713	0.425099	0	0	0.3072	0.252416
Arterial_EC	ALS2CL	7.25671	1.04056	0	0	0.124199	0.0635595
Arterial_EC	NMI	7.25502	0.558385	0	0	0.218125	0.159411
Arterial_EC	TMEM243	7.25472	0.542247	0	0	0.218319	0.1585
Arterial_EC	WDFY3	7.22334	0.628455	0	0	0.209975	0.152725
Arterial_EC	SHKBP1	7.20975	0.668864	0	0	0.189986	0.132048
Arterial_EC	SH3GLB1	7.20894	0.274427	0	0	0.496992	0.459753
Arterial_EC	RALGAPA1	7.20609	0.52651	0	0	0.256356	0.201529
Arterial_EC	ATF6B	7.20389	0.501342	0	0	0.252086	0.195364
Arterial_EC	RBM22	7.19214	0.480111	0	0	0.272463	0.218497
Arterial_EC	ANXA2R	7.15778	0.859533	0	0	0.137396	0.0772084
Arterial_EC	SRSF11	7.15345	0.240157	0	0	0.555211	0.527705
Arterial_EC	CPPED1	7.14226	1.06063	0	0	0.137008	0.0792582
Arterial_EC	AC005332.6	7.14106	1.09858	0	0	0.125752	0.0671547
Arterial_EC	CHN2	7.13492	2.58307	0	0	0.0752959	0.0158451
Arterial_EC	LINC00639	7.12789	3.44749	0	0	0.066175	0.00650724
Arterial_EC	GABARAP	7.12219	0.32085	0	0	0.416456	0.364048
Arterial_EC	CASP10	7.1161	0.752475	0	0	0.15719	0.0977875
Arterial_EC	CD59	7.107	0.181395	0	0	0.783233	0.763202
Arterial_EC	ADAM10	7.09919	0.327388	0	0	0.369688	0.312169
Arterial_EC	CASD1	7.09494	0.78975	0	0	0.162236	0.104311
Arterial_EC	WWC3	7.09101	0.543103	0	0	0.231322	0.175517
Arterial_EC	HMGN1	7.08283	0.280174	0	0	0.476227	0.433545
Arterial_EC	SIDT1	7.08247	4.0209	0	0	0.0632641	0.00395315
Arterial_EC	SNHG8	7.07105	0.302385	0	0	0.476033	0.441646
Arterial_EC	LSM7	7.06788	0.336265	0	0	0.424801	0.387734
Arterial_EC	NFIA	7.0481	0.335397	0	0	0.496604	0.477615
Arterial_EC	PCDH11Y	7.04279	3.46168	0	0	0.0663691	0.00749959
Arterial_EC	PPP1R9B	7.03176	0.792013	0	0	0.164952	0.108069
Arterial_EC	LAPTM5	7.02909	0.328012	0	0	0.186687	0.121214
Arterial_EC	RPL28	7.02466	0.116788	0	0	0.928779	0.926159
Arterial_EC	CARD10	7.02205	0.738169	0	0	0.156414	0.0978363
Arterial_EC	RICTOR	7.01129	0.510036	0	0	0.259072	0.207093
Arterial_EC	SAP30BP	7.00102	0.394354	0	0	0.328741	0.278445
Arterial_EC	XRN1	7.00068	0.475881	0	0	0.285465	0.234944
Arterial_EC	GRPEL2	6.97586	1.03732	0	0	0.120124	0.062014
Arterial_EC	SLC2A1	6.97357	1.70337	0	0	0.0972249	0.0398406
Arterial_EC	GLIPR2	6.97303	0.872311	0	0	0.15001	0.0932487
Arterial_EC	MLLT6	6.94107	0.453319	0	0	0.275374	0.222466
Arterial_EC	TRIM2	6.94085	0.735817	0	0	0.165341	0.108199
Arterial_EC	SSBP4	6.93832	0.456882	0	0	0.292451	0.242753
Arterial_EC	ARAP2	6.92485	1.23956	0	0	0.11178	0.0544493
Arterial_EC	ABCC1	6.91485	1.18074	0	0	0.116049	0.0590044
Arterial_EC	BTBD1	6.89053	0.757157	0	0	0.166893	0.111225
Arterial_EC	PARP12	6.87177	0.799635	0	0	0.145158	0.0880267
Arterial_EC	QKI	6.86938	0.261131	0	0	0.489036	0.44952
Arterial_EC	PGM2L1	6.86394	0.856278	0	0	0.15622	0.101122
Arterial_EC	COMMD2	6.86003	0.515369	0	0	0.242383	0.18897
Arterial_EC	PICALM	6.82561	0.296811	0	0	0.473511	0.439109
Arterial_EC	PCDH11X	6.82201	3.10801	0	0	0.0673394	0.0104116
Arterial_EC	SLC39A10	6.81797	0.392155	0	0	0.245876	0.188254
Arterial_EC	UHMK1	6.81085	0.521822	0	0	0.241995	0.18967
Arterial_EC	SCNN1B	6.809	1.3557	0	0	0.105181	0.0489995
Arterial_EC	NPR3	6.78764	1.16165	0	0	0.123811	0.0687815
Arterial_EC	EEF1E1	6.78201	0.668293	0	0	0.200466	0.147731
Arterial_EC	ARHGEF12	6.77545	0.313555	0	0	0.426742	0.385928
Arterial_EC	STC1	6.76311	0.527676	0	0	0.157772	0.0987636
Arterial_EC	AL109741.1	6.75752	1.11705	0	0	0.11178	0.0555068
Arterial_EC	ELOVL1	6.75101	0.472431	0	0	0.246458	0.193216
Arterial_EC	STIM2	6.74483	0.494304	0	0	0.236755	0.182837
Arterial_EC	ARMH4	6.74065	1.64251	0	0	0.0884921	0.0324711
Arterial_EC	TCIRG1	6.73094	0.617733	0	0	0.2026	0.149618
Arterial_EC	TBC1D1	6.72773	0.393426	0	0	0.326218	0.279518
Arterial_EC	CASTOR1	6.7133	1.04156	0	0	0.11469	0.0586953
Arterial_EC	GPD2	6.70736	0.989275	0	0	0.12517	0.0695787
Arterial_EC	USP6NL	6.70542	1.01092	0	0	0.125558	0.0705222
Arterial_EC	ATP5PF	6.70256	0.165273	0	0	0.680186	0.677599
Arterial_EC	SH2D4A	6.7014	2.51813	0	0	0.0710266	0.0151456
Arterial_EC	BEX5	6.69772	1.04377	0	0	0.109839	0.0536522
Arterial_EC	TMSB4X	6.68599	0.193518	0	0	0.979429	0.971075
Arterial_EC	GMNN	6.67432	0.913153	0	0	0.139918	0.0854238
Arterial_EC	PDE3B	6.67184	1.59059	0	0	0.0898506	0.034407
Arterial_EC	DUSP11	6.65652	0.555053	0	0	0.205705	0.15196
Arterial_EC	RBM38	6.64813	0.929311	0	0	0.128275	0.0731576
Arterial_EC	GRB10	6.64328	0.439907	0	0	0.280031	0.227851
Arterial_EC	UBALD2	6.63638	0.468346	0	0	0.249563	0.197934
Arterial_EC	DNASE1L1	6.61056	0.679327	0	0	0.162624	0.10828
Arterial_EC	NKAIN2	6.60335	6.26928	0	0	0.0560838	0.000797137
Arterial_EC	MSL3	6.59679	0.673585	0	0	0.173685	0.120514
Arterial_EC	MYO5C	6.59138	0.769092	0	0	0.15622	0.102684
Arterial_EC	IRF9	6.58186	0.477116	0	0	0.245294	0.19359
Arterial_EC	SAV1	6.56361	0.437085	0	0	0.304095	0.25959
Arterial_EC	SETBP1	6.56291	0.748335	0	0	0.184165	0.133008
Arterial_EC	FNBP4	6.54765	0.401323	0	0	0.30914	0.262372
Arterial_EC	ATP10D	6.54739	0.655194	0	0	0.185911	0.133919
Arterial_EC	MYEF2	6.54444	0.911095	0	0	0.133514	0.0797462
Arterial_EC	MAGI3	6.53953	0.807164	0	0	0.159519	0.107256
Arterial_EC	ST6GALNAC1	6.53945	0.957025	0	0	0.115661	0.0608427
Arterial_EC	FIS1	6.52862	0.191131	0	0	0.618475	0.600976
Arterial_EC	PLA2G4A	6.52825	1.79107	0	0	0.0826703	0.0283553
Arterial_EC	IRAK3	6.51755	0.391727	0	0	0.267999	0.213942
Arterial_EC	CEP85L	6.51648	0.602514	0	0	0.190375	0.138279
Arterial_EC	RPL29	6.50804	0.091342	0	0	0.908791	0.91155
Arterial_EC	BZW1	6.48661	0.247196	0	0	0.494081	0.461981
Arterial_EC	STK24	6.48069	0.473273	0	0	0.2843	0.239873
Arterial_EC	YWHAB	6.47547	0.134721	0	0	0.688725	0.69307
Arterial_EC	ABCG1	6.47487	0.368623	0	0	0.258878	0.202635
Arterial_EC	GIT2	6.46442	0.653136	0	0	0.185911	0.134309
Arterial_EC	TRAM2	6.46135	0.786388	0	0	0.151368	0.0987311
Arterial_EC	TMEM181	6.44568	0.601104	0	0	0.213662	0.164422
Arterial_EC	DGKA	6.44007	1.49503	0	0	0.0921793	0.0388482
Arterial_EC	NCSTN	6.43392	0.589032	0	0	0.194644	0.143403
Arterial_EC	MOSMO	6.43072	0.615522	0	0	0.204347	0.155198
Arterial_EC	ITPRIP	6.41098	0.414195	0	0	0.262371	0.211062
Arterial_EC	PRR7	6.4066	1.45858	0	0	0.0884921	0.0350903
Arterial_EC	ABO	6.40305	1.35319	0	0	0.0927615	0.0393688
Arterial_EC	CYTH3	6.39888	0.625653	0	0	0.174073	0.121832
Arterial_EC	ROBO3	6.39799	0.908658	0	0	0.120706	0.0671384
Arterial_EC	PIP5K1C	6.38969	0.526991	0	0	0.20163	0.149667
Arterial_EC	CNTNAP3	6.38625	1.63218	0	0	0.0811178	0.0277046
Arterial_EC	FNBP1L	6.38299	0.300275	0	0	0.275568	0.217976
Arterial_EC	CCDC85A	6.38146	0.979937	0	0	0.113526	0.0601106
Arterial_EC	TMEM43	6.37974	0.407567	0	0	0.282748	0.235497
Arterial_EC	COX5A	6.378	0.266047	0	0	0.470017	0.440638
Arterial_EC	AQP7	6.34546	0.985888	0	0	0.11275	0.0597527
Arterial_EC	EVL	6.34318	0.643986	0	0	0.204735	0.157557
Arterial_EC	ANKRD17	6.33583	0.432974	0	0	0.320202	0.279762
Arterial_EC	ARRDC2	6.31796	0.376603	0	0	0.244518	0.191703
Arterial_EC	PTBP1	6.31675	0.291738	0	0	0.395692	0.353083
Arterial_EC	MYORG	6.31408	2.0903	0	0	0.0708325	0.0180576
Arterial_EC	HSPA2	6.3116	0.461662	0	0	0.220066	0.168651
Arterial_EC	CYTH1	6.30268	0.356387	0	0	0.260819	0.20571
Arterial_EC	JUND	6.28391	0.181924	0	0	0.723074	0.722613
Arterial_EC	C17orf49	6.28155	0.622902	0	0	0.177372	0.126663
Arterial_EC	SRPK2	6.26603	0.455155	0	0	0.27712	0.233317
Arterial_EC	MINK1	6.26458	0.675148	0	0	0.164952	0.113909
Arterial_EC	NUP93	6.26264	0.89311	0	0	0.129633	0.0782658
Arterial_EC	RCC2	6.2586	0.764591	0	0	0.143606	0.0920612
Arterial_EC	AGFG1	6.2586	0.510862	0	0	0.223947	0.1755
Arterial_EC	APMAP	6.2552	0.467324	0	0	0.218902	0.168228
Arterial_EC	SAMD9	6.24143	0.574148	0	0	0.177178	0.12546
Arterial_EC	GALNT10	6.23591	0.825923	0	0	0.136037	0.0848869
Arterial_EC	ABI1	6.22362	0.445123	0	0	0.255773	0.209061
Arterial_EC	NUCB1	6.22287	0.214049	0	0	0.536387	0.501236
Arterial_EC	RNF168	6.21764	0.520021	0	0	0.20687	0.157085
Arterial_EC	ZDHHC13	6.21452	1.48492	0	0	0.088104	0.0365219
Arterial_EC	HERC5	6.20794	0.755833	0	0	0.14574	0.0947779
Arterial_EC	DDX17	6.20589	0.177548	0	0	0.647002	0.633854
Arterial_EC	PFN2	6.20294	0.513463	0	0	0.204735	0.154677
Arterial_EC	NEDD4L	6.20262	0.991668	0	0	0.101688	0.0494713
Arterial_EC	TSC2	6.20059	0.670498	0	0	0.174073	0.124874
Arterial_EC	YWHAE	6.19786	0.147779	0	0	0.669707	0.66652
Arterial_EC	LAMA2	6.19664	1.96806	0	0	0.081894	0.0310233
Arterial_EC	VSIR	6.19451	0.280018	0	0	0.35164	0.301855
Arterial_EC	H3F3B	6.18448	0.0897078	0	0	0.940229	0.946527
Arterial_EC	EML3	6.17882	0.548819	0	0	0.193285	0.143403
Arterial_EC	PINK1	6.17242	0.419241	0	0	0.291675	0.250382
Arterial_EC	TDRD10	6.16678	1.40991	0	0	0.0844168	0.0327477
Arterial_EC	P2RY2	6.14794	2.60229	0	0	0.0644285	0.0131446
Arterial_EC	VPS37B	6.14396	0.523945	0	0	0.209975	0.16151
Arterial_EC	FAM214A	6.14395	0.52321	0	0	0.20784	0.158809
Arterial_EC	RFC3	6.14317	1.12972	0	0	0.103047	0.0520091
Arterial_EC	TP53I11	6.13841	0.476739	0	0	0.221618	0.172393
Arterial_EC	CDC27	6.13833	0.406925	0	0	0.278867	0.233724
Arterial_EC	STAT5A	6.12957	0.783715	0	0	0.145934	0.0961607
Arterial_EC	AP2B1	6.12826	0.335138	0	0	0.342713	0.301741
Arterial_EC	JMJD1C	6.12335	0.272694	0	0	0.504755	0.480852
Arterial_EC	KMT2A	6.1228	0.318257	0	0	0.355909	0.313519
Arterial_EC	KMT2C	6.12219	0.350884	0	0	0.354163	0.315813
Arterial_EC	AC020911.2	6.1106	1.62016	0	0	0.0803415	0.029429
Arterial_EC	CCDC47	6.105	0.297508	0	0	0.393945	0.358598
Arterial_EC	USP53	6.10346	0.49616	0	0	0.221036	0.173434
Arterial_EC	PPP1R21	6.0994	0.752875	0	0	0.143412	0.0931999
Arterial_EC	RAB11B	6.09364	0.300119	0	0	0.399961	0.36382
Arterial_EC	STK17B	6.09165	1.12401	0	0	0.100718	0.0500407
Arterial_EC	NEK7	6.08874	0.439371	0	0	0.272075	0.228274
Arterial_EC	ARPC5L	6.08202	0.321415	0	0	0.365224	0.325525
Arterial_EC	CADPS2	6.0705	0.540825	0	0	0.186105	0.13631
Arterial_EC	RAB6A	6.06911	0.306208	0	0	0.38269	0.344688
Arterial_EC	TXNDC12	6.06827	0.44824	0	0	0.228993	0.180381
Arterial_EC	IER3	6.06571	0.396161	0	0	0.381525	0.34747
Arterial_EC	ZFYVE21	6.06	0.340984	0	0	0.35785	0.323475
Arterial_EC	SH2B3	6.05977	0.51205	0	0	0.20066	0.151423
Arterial_EC	ZNF704	6.05251	0.517861	0	0	0.205511	0.157117
Arterial_EC	AGPAT2	6.04898	0.546189	0	0	0.191151	0.142427
Arterial_EC	PLS3	6.04646	0.216234	0	0	0.551135	0.518399
Arterial_EC	PLAT	6.0411	0.225296	0	0	0.244906	0.189946
Arterial_EC	LINC02185	6.02913	1.15672	0	0	0.0935377	0.0430617
Arterial_EC	ADARB1	6.0275	0.592647	0	0	0.19445	0.147275
Arterial_EC	CDKN2D	6.0255	0.547655	0	0	0.180089	0.130828
Arterial_EC	STK38L	6.02516	0.456001	0	0	0.241413	0.195152
Arterial_EC	SLC11A2	6.01486	0.919045	0	0	0.118378	0.0686839
Arterial_EC	PCAT19	6.01283	0.169166	0	0	0.468659	0.389572
Arterial_EC	ITGA10	6.00905	0.778664	0	0	0.13759	0.0883195
Arterial_EC	ARHGAP23	6.00794	0.428958	0	0	0.233068	0.184578
Arterial_EC	CUBN	6.00344	1.95302	0	0	0.0710266	0.020937
Arterial_EC	FSTL1	6.00225	0.372993	0	0	0.285465	0.240182
Arterial_EC	FAM20A	5.99265	1.25755	0	0	0.0873278	0.0370262
Arterial_EC	UBL7	5.99204	0.676731	0	0	0.163206	0.115129
Arterial_EC	PFDN1	5.98722	0.322169	0	0	0.346788	0.305417
Arterial_EC	GPD1L	5.98511	0.833347	0	0	0.123811	0.0743452
Arterial_EC	IFIT1	5.98376	0.608505	0	0	0.160877	0.111274
Arterial_EC	KCTD10	5.97633	0.52593	0	0	0.221424	0.176606
Arterial_EC	SELENOF	5.97299	0.225016	0	0	0.483796	0.454319
Arterial_EC	GRAMD1A	5.9705	0.378404	0	0	0.280225	0.234993
Arterial_EC	PWWP2B	5.96108	1.06634	0	0	0.0991655	0.0492923
Arterial_EC	RPSA	5.9568	0.100446	0	0	0.765185	0.773255
Arterial_EC	CLSTN1	5.92445	0.442875	0	0	0.236173	0.190695
Arterial_EC	SF3B1	5.91203	0.2051	0	0	0.535804	0.506247
Arterial_EC	CC2D1A	5.91034	0.805273	0	0	0.130798	0.0820888
Arterial_EC	AC025569.1	5.90229	1.50915	0	0	0.0764603	0.0269562
Arterial_EC	NDFIP1	5.88437	0.323215	0	0	0.485348	0.467675
Arterial_EC	SETD2	5.88279	0.367816	0	0	0.273821	0.228567
Arterial_EC	APOA1	5.87977	2.25319	0	0	0.0642344	0.0150968
Arterial_EC	AFTPH	5.8614	0.533461	0	0	0.196196	0.149764
Arterial_EC	RPL30	5.85411	0.109054	0	0	0.934019	0.927965
Arterial_EC	GULP1	5.84895	0.543868	0	0	0.210169	0.165674
Arterial_EC	KLHL5	5.83823	0.404009	0	0	0.219872	0.171645
Arterial_EC	SRP72	5.82835	0.321835	0	0	0.345624	0.307532
Arterial_EC	RIPOR2	5.82151	0.985079	0	0	0.102465	0.053701
Arterial_EC	TBCB	5.80857	0.264938	0	0	0.424219	0.392012
Arterial_EC	CACUL1	5.80453	0.481355	0	0	0.21405	0.168196
Arterial_EC	GON4L	5.80445	0.409939	0	0	0.249757	0.204555
Arterial_EC	NPAS2	5.80171	1.2926	0	0	0.0947021	0.0470148
Arterial_EC	SNED1	5.8002	0.806964	0	0	0.130604	0.0833415
Arterial_EC	SUN1	5.79685	0.307371	0	0	0.372793	0.338848
Arterial_EC	FAM126B	5.79546	0.624444	0	0	0.165341	0.11879
Arterial_EC	MBNL1	5.79388	0.212459	0	0	0.557151	0.542509
Arterial_EC	SLC44A1	5.79014	0.362957	0	0	0.267029	0.221897
Arterial_EC	LAMP1	5.78331	0.20015	0	0	0.528818	0.502278
Arterial_EC	EWSR1	5.77603	0.257274	0	0	0.438579	0.402945
Arterial_EC	TCF7L2	5.77117	0.44894	0	0	0.279837	0.241451
Arterial_EC	RPLP2	5.77051	0.0984175	0	0	0.936348	0.93797
Arterial_EC	PSME1	5.7653	0.169402	0	0	0.618669	0.601301
Arterial_EC	DPP8	5.76131	0.434977	0	0	0.233844	0.188889
Arterial_EC	PKN2	5.75609	0.320646	0	0	0.343101	0.303725
Arterial_EC	CCDC178	5.7536	1.42533	0	0	0.0861634	0.0386205
Arterial_EC	NFIX	5.73029	0.444421	0	0	0.215797	0.169579
Arterial_EC	SPTLC3	5.72907	2.28727	0	0	0.0617116	0.0138116
Arterial_EC	AC015912.3	5.72553	0.902411	0	0	0.117213	0.070083
Arterial_EC	FEM1C	5.72283	0.592911	0	0	0.172909	0.127135
Arterial_EC	RIPK3	5.72153	1.83942	0	0	0.0694741	0.0217342
Arterial_EC	UBE2L6	5.72067	0.316535	0	0	0.290316	0.244363
Arterial_EC	C6orf89	5.71883	0.434442	0	0	0.243353	0.200358
Arterial_EC	GP9	5.71024	3.93441	0	0	0.0531729	0.00553115
Arterial_EC	RASL10A	5.70432	2.01689	0	0	0.0622938	0.0144298
Arterial_EC	ZNF22	5.69875	0.347684	0	0	0.306812	0.26652
Arterial_EC	OAS2	5.69819	0.765175	0	0	0.127304	0.0799902
Arterial_EC	TNFRSF14	5.69535	0.354961	0	0	0.252862	0.206296
Arterial_EC	CDK2AP1	5.68978	0.408073	0	0	0.272269	0.232097
Arterial_EC	SF3A1	5.6766	0.435947	0	0	0.241801	0.198682
Arterial_EC	INPP1	5.67376	0.260548	0	0	0.320784	0.271628
Arterial_EC	ATP2B1	5.67221	0.417701	0	0	0.262371	0.221637
Arterial_EC	AIDA	5.67006	0.383148	0	0	0.281972	0.241565
Arterial_EC	AC007952.4	5.66878	1.13986	0	0	0.0966427	0.0497478
Arterial_EC	FAM171A1	5.65672	0.667088	0	0	0.156608	0.111079
Arterial_EC	FLII	5.65469	0.393774	0	0	0.263148	0.221409
Arterial_EC	RELA	5.64604	0.367166	0	0	0.283136	0.242525
Arterial_EC	SMC6	5.63936	0.547506	0	0	0.166117	0.119717
Arterial_EC	HYAL1	5.63552	0.363675	0	0	0.213274	0.164259
Arterial_EC	MFSD4A	5.6347	1.59979	0	0	0.0714147	0.0242557
Arterial_EC	UBE2E3	5.6345	0.334381	0	0	0.317679	0.279649
Arterial_EC	RAMP2-AS1	5.63069	1.41442	0	0	0.0768484	0.0297218
Arterial_EC	ERN1	5.62936	0.735516	0	0	0.151174	0.106654
Arterial_EC	LPGAT1	5.62208	0.42783	0	0	0.237143	0.194013
Arterial_EC	ANKRD37	5.61739	0.689376	0	0	0.188822	0.146689
Arterial_EC	TRAM1	5.60899	0.229717	0	0	0.46536	0.438832
Arterial_EC	RALGAPB	5.60706	0.599247	0	0	0.16961	0.124679
Arterial_EC	CTNND1	5.60569	0.25461	0	0	0.406753	0.367968
Arterial_EC	KCNT2	5.589	2.17521	0	0	0.0644285	0.0178786
Arterial_EC	TTC17	5.58793	0.395387	0	0	0.252474	0.209061
Arterial_EC	TMEM64	5.58151	0.935526	0	0	0.111391	0.0655279
Arterial_EC	TRAK1	5.56495	0.546305	0	0	0.178537	0.133707
Arterial_EC	SAMD8	5.56427	0.560042	0	0	0.189792	0.146364
Arterial_EC	IFI35	5.559	0.380748	0	0	0.230157	0.184708
Arterial_EC	FAM124A	5.54881	0.840568	0	0	0.123229	0.0778103
Arterial_EC	TEAD4	5.54133	0.534698	0	0	0.179701	0.134716
Arterial_EC	LCN10	5.53782	2.53172	0	0	0.0570541	0.0107532
Arterial_EC	PPP4R1	5.53196	0.544432	0	0	0.191927	0.148755
Arterial_EC	MFNG	5.53011	0.401872	0	0	0.188046	0.140442
Arterial_EC	SNAP23	5.51665	0.272326	0	0	0.354939	0.31539
Arterial_EC	KYNU	5.51499	3.51996	0	0	0.0514264	0.00528713
Arterial_EC	LINC00987	5.50845	1.07014	0	0	0.0898506	0.0437937
Arterial_EC	PKN1	5.50376	0.32735	0	0	0.307394	0.267415
Arterial_EC	HABP4	5.50352	0.577019	0	0	0.177178	0.133968
Arterial_EC	KCNJ2-AS1	5.50126	2.55052	0	0	0.0556957	0.00963071
Arterial_EC	BCL6B	5.4972	0.449972	0	0	0.167087	0.119619
Arterial_EC	PIEZO1	5.49057	0.363651	0	0	0.227828	0.181845
Arterial_EC	TM4SF1-AS1	5.48896	2.49276	0	0	0.0568601	0.0109484
Arterial_EC	MAATS1	5.47508	1.10884	0	0	0.0958665	0.0505124
Arterial_EC	PROSER2	5.47495	1.83051	0	0	0.0667572	0.0210509
Arterial_EC	ILF2	5.47406	0.287615	0	0	0.379003	0.349488
Arterial_EC	LTBP3	5.47161	0.380172	0	0	0.272463	0.233008
Arterial_EC	PUM1	5.46283	0.336398	0	0	0.326412	0.291573
Arterial_EC	C2CD4B	5.454	0.33552	0	0	0.21929	0.170604
Arterial_EC	CMKLR1	5.45302	1.463	0	0	0.0768484	0.031495
Arterial_EC	KIAA1211L	5.44671	0.582526	0	0	0.124588	0.0778591
Arterial_EC	TIFA	5.44399	0.598263	0	0	0.163788	0.119636
Arterial_EC	HMOX2	5.44035	0.377345	0	0	0.254609	0.213259
Arterial_EC	SNRK	5.43899	0.2552	0	0	0.377062	0.336636
Arterial_EC	MED30	5.43653	0.431614	0	0	0.219096	0.176818
Arterial_EC	CERS2	5.43092	0.348525	0	0	0.285271	0.246608
Arterial_EC	AL031666.1	5.43024	2.49565	0	0	0.0553076	0.00982593
Arterial_EC	UPF3A	5.4281	0.316943	0	0	0.323695	0.286758
Arterial_EC	PPP1R13B	5.42086	0.428041	0	0	0.215797	0.172247
Arterial_EC	KANSL3	5.41018	0.757603	0	0	0.126528	0.0820075
Arterial_EC	ZCCHC14	5.41005	0.667693	0	0	0.13953	0.0953148
Arterial_EC	PDE10A	5.39535	0.866544	0	0	0.11275	0.0681959
Arterial_EC	ECHDC1	5.39286	0.52518	0	0	0.181642	0.138669
Arterial_EC	OFD1	5.38804	0.438426	0	0	0.200272	0.156646
Arterial_EC	HILPDA	5.38651	0.971486	0	0	0.121871	0.0787376
Arterial_EC	TOX	5.38302	2.80365	0	0	0.0527848	0.00771108
Arterial_EC	MTM1	5.38264	0.837524	0	0	0.113138	0.0685212
Arterial_EC	WDR82	5.37476	0.385851	0	0	0.267029	0.22899
Arterial_EC	RIT1	5.37337	0.411773	0	0	0.219678	0.177013
Arterial_EC	AP3M2	5.37326	0.680087	0	0	0.133709	0.0894908
Arterial_EC	SLK	5.36948	0.302419	0	0	0.341549	0.305531
Arterial_EC	LINC00551	5.36494	2.8023	0	0	0.0529788	0.00806898
Arterial_EC	ASAP1	5.36239	0.215679	0	0	0.406559	0.359948
Arterial_EC	AC005332.7	5.3584	1.51063	0	0	0.0708325	0.0260127
Arterial_EC	SLC30A7	5.34024	0.465578	0	0	0.21405	0.172735
Arterial_EC	HSD17B11	5.31451	0.232871	0	0	0.357462	0.314755
Arterial_EC	MTRF1L	5.3102	0.373777	0	0	0.267805	0.229299
Arterial_EC	POLB	5.30556	0.753122	0	0	0.118766	0.0747194
Arterial_EC	TRIM7	5.3031	1.59399	0	0	0.0686978	0.0244021
Arterial_EC	STAU2	5.29876	0.548689	0	0	0.191345	0.150252
Arterial_EC	POGLUT1	5.29521	0.678009	0	0	0.144188	0.10148
Arterial_EC	CCNL1	5.29323	0.177314	0	0	0.602562	0.582382
Arterial_EC	CDC42BPB	5.29248	0.35121	0	0	0.278867	0.239841
Arterial_EC	AGA	5.29219	0.827609	0	0	0.11372	0.0700992
Arterial_EC	TMEM50B	5.28722	0.27612	0	0	0.331263	0.292712
Arterial_EC	TMEM14A	5.28354	0.425554	0	0	0.215603	0.174264
Arterial_EC	ATP6V1A	5.27277	0.478399	0	0	0.182612	0.139727
Arterial_EC	TPRKB	5.26631	0.350612	0	0	0.268581	0.229559
Arterial_EC	MTCH1	5.26038	0.215498	0	0	0.465554	0.439808
Arterial_EC	PPFIA3	5.25726	0.7009	0	0	0.116049	0.0719863
Arterial_EC	SCAMP3	5.25655	0.471608	0	0	0.200078	0.158858
Arterial_EC	MPPED2	5.25494	1.16121	0	0	0.0791772	0.0350089
Arterial_EC	LINC01695	5.23118	3.28334	0	0	0.0494857	0.0057101
Arterial_EC	CREB5	5.22727	0.525433	0	0	0.161653	0.118415
Arterial_EC	TMED9	5.22535	0.224242	0	0	0.442267	0.413324
Arterial_EC	PIAS3	5.21566	0.684321	0	0	0.126916	0.0837482
Arterial_EC	ZBED3	5.21531	0.91655	0	0	0.108869	0.0660973
Arterial_EC	LAMB2	5.2086	0.246198	0	0	0.416845	0.386937
Arterial_EC	RBBP8	5.20226	0.743749	0	0	0.124394	0.0818448
Arterial_EC	SCARB2	5.19963	0.24579	0	0	0.381137	0.345778
Arterial_EC	RPS13	5.19201	0.085083	0	0	0.919853	0.919261
Arterial_EC	BTC	5.18709	2.00242	0	0	0.0603532	0.0170327
Arterial_EC	RNASEK	5.18213	0.295295	0	0	0.313022	0.272458
Arterial_EC	SECISBP2L	5.16678	0.340842	0	0	0.27091	0.231999
Arterial_EC	GABPA	5.16569	0.487092	0	0	0.190375	0.149406
Arterial_EC	GNL1	5.1646	0.315085	0	0	0.273433	0.233789
Arterial_EC	CHST3	5.14975	0.770601	0	0	0.115079	0.0723768
Arterial_EC	SERINC5	5.14552	0.744928	0	0	0.152338	0.112868
Arterial_EC	HERC6	5.14263	0.915055	0	0	0.0947021	0.0516675
Arterial_EC	RLIM	5.13785	0.421462	0	0	0.224141	0.184985
Arterial_EC	CRIM1	5.13769	0.218574	0	0	0.558704	0.54682
Arterial_EC	CAMSAP2	5.12078	0.366982	0	0	0.274209	0.237596
Arterial_EC	TMEM140	5.11306	0.457498	0	0	0.169804	0.127184
Arterial_EC	DCHS1	5.10454	0.551648	0	0	0.157772	0.116105
Arterial_EC	EIF2AK2	5.10161	0.309726	0	0	0.325053	0.292533
Arterial_EC	TBC1D9	5.1005	0.379167	0	0	0.189404	0.14586
Arterial_EC	DBNL	5.10048	0.344507	0	0	0.28954	0.254563
Arterial_EC	KCNJ12	5.09736	1.85699	0	0	0.0607413	0.0181064
Arterial_EC	NDE1	5.09612	0.794794	0	0	0.113332	0.0713193
Arterial_EC	CD40	5.09091	0.368646	0	0	0.229187	0.188564
Arterial_EC	CRBN	5.08923	0.275537	0	0	0.348147	0.315162
Arterial_EC	CHD9	5.0816	0.230521	0	0	0.424995	0.395477
Arterial_EC	ZNF366	5.07985	0.669947	0	0	0.118184	0.0756467
Arterial_EC	NPIPB5	5.07933	0.619463	0	0	0.144576	0.103416
Arterial_EC	CLNS1A	5.07852	0.375797	0	0	0.253833	0.216951
Arterial_EC	ANO2	5.07591	1.21489	0	0	0.0888803	0.0472914
Arterial_EC	PYCARD	5.06706	0.566748	0	0	0.152921	0.111583
Arterial_EC	IRF2	5.06631	0.32994	0	0	0.271104	0.232699
Arterial_EC	WDFY1	5.06015	0.462446	0	0	0.187852	0.14747
Arterial_EC	EXOC2	5.05887	0.767705	0	0	0.113914	0.0721816
Arterial_EC	YPEL3	5.05401	0.277416	0	0	0.368135	0.339141
Arterial_EC	PRKD3	5.05335	0.363002	0	0	0.235591	0.195982
Arterial_EC	MTA1	5.04543	0.489983	0	0	0.179507	0.139125
Arterial_EC	PIK3IP1	5.04073	0.518678	0	0	0.1438	0.101594
Arterial_EC	TMEM223	5.0346	0.45632	0	0	0.172715	0.13104
Arterial_EC	MTRNR2L8	5.03289	0.760362	0	0	0.208422	0.175972
Arterial_EC	MOV10	5.02815	0.631901	0	0	0.129827	0.0880918
Arterial_EC	GNAZ	5.02408	1.2329	0	0	0.0752959	0.0332683
Arterial_EC	AP3B1	5.00579	0.419777	0	0	0.214632	0.176883
Arterial_EC	ANKRD36	5.0044	0.663915	0	0	0.13953	0.0990565
Arterial_EC	NOMO1	5.00305	0.969741	0	0	0.0980012	0.0568407
Arterial_EC	RAB1B	4.99652	0.288942	0	0	0.33825	0.307727
Arterial_EC	RAPH1	4.99636	0.384149	0	0	0.225112	0.185782
Arterial_EC	MVB12B	4.99285	1.23823	0	0	0.0803415	0.0388808
Arterial_EC	LCP2	4.97761	0.825251	0	0	0.0958665	0.0540264
Arterial_EC	ARID1A	4.97731	0.337818	0	0	0.260237	0.222369
Arterial_EC	HLA-DMA	4.97485	0.192805	0	0	0.281389	0.232992
Arterial_EC	PSME2	4.97405	0.201311	0	0	0.444595	0.415129
Arterial_EC	DIO3OS	4.9684	1.71362	0	0	0.0578304	0.0160891
Arterial_EC	CADM1	4.96345	1.14499	0	0	0.0782069	0.0366683
Arterial_EC	NUMA1	4.96181	0.320337	0	0	0.293227	0.258825
Arterial_EC	METTL21A	4.95304	0.659993	0	0	0.139142	0.0992191
Arterial_EC	CLCN3	4.94761	0.383211	0	0	0.206288	0.166048
Arterial_EC	AGPAT5	4.94753	0.638808	0	0	0.136814	0.0964698
Arterial_EC	SUN2	4.93246	0.247035	0	0	0.333786	0.295445
Arterial_EC	VANGL1	4.92868	0.856013	0	0	0.102076	0.0612494
Arterial_EC	DUSP22	4.92838	0.427442	0	0	0.216767	0.178917
Arterial_EC	ARL6IP6	4.9258	0.408859	0	0	0.19445	0.154368
Arterial_EC	PHF11	4.9194	0.399501	0	0	0.218902	0.180966
Arterial_EC	BCAP29	4.9149	0.218827	0	0	0.444401	0.427395
Arterial_EC	SRP9	4.91373	0.174139	0	0	0.536775	0.524158
Arterial_EC	VPS13C	4.9114	0.274243	0	0	0.359984	0.330486
Arterial_EC	CEP112	4.89553	0.501351	0	0	0.190957	0.153343
Arterial_EC	CC2D2B	4.89145	1.55299	0	0	0.0650107	0.0241419
Arterial_EC	MAP3K1	4.89108	0.472177	0	0	0.159907	0.11879
Arterial_EC	GINM1	4.88936	0.227612	0	0	0.414516	0.388531
Arterial_EC	LXN	4.88103	0.438025	0	0	0.163012	0.122125
Arterial_EC	STAG1	4.88101	0.346338	0	0	0.267805	0.232129
Arterial_EC	LRIG1	4.87817	0.675814	0	0	0.121095	0.0806572
Arterial_EC	APPBP2	4.87576	0.428239	0	0	0.209781	0.172279
Arterial_EC	GSE1	4.87346	0.449467	0	0	0.159325	0.118269
Arterial_EC	TUSC2	4.87204	0.374733	0	0	0.237143	0.200179
Arterial_EC	AC025175.1	4.87036	3.7068	0	0	0.0446342	0.00387181
Arterial_EC	FOXN2	4.85915	0.45311	0	0	0.188434	0.14978
Arterial_EC	ARL5A	4.85868	0.415698	0	0	0.234427	0.19974
Arterial_EC	DIP2A	4.84645	0.464231	0	0	0.177566	0.138263
Arterial_EC	ABCD3	4.84358	0.614634	0	0	0.147099	0.108264
Arterial_EC	IDO1	4.84197	1.51855	0	0	0.0655929	0.025183
Arterial_EC	UBC	4.83218	0.0561194	0	0	0.916553	0.925492
Arterial_EC	AHCYL2	4.83093	1.13894	0	0	0.08791	0.0481698
Arterial_EC	OS9	4.83022	0.225109	0	0	0.407336	0.379844
Arterial_EC	GATAD2B	4.82222	0.394117	0	0	0.218513	0.180918
Arterial_EC	C1QTNF5	4.81275	1.63699	0	0	0.0683097	0.0286481
Arterial_EC	NOX5	4.8065	3.12493	0	0	0.0477392	0.00764601
Arterial_EC	BIRC3	4.80475	0.50012	0	0	0.184359	0.146348
Arterial_EC	DNMT1	4.80032	0.433587	0	0	0.191927	0.154026
Arterial_EC	USP48	4.79932	0.367733	0	0	0.232098	0.19512
Arterial_EC	SHB	4.78542	0.65844	0	0	0.135067	0.0965349
Arterial_EC	MAP4K4	4.78397	0.28295	0	0	0.316127	0.281942
Arterial_EC	NOG	4.77715	5.34785	0	0	0.040947	0.00094355
Arterial_EC	SIRT5	4.77439	0.72578	0	0	0.103823	0.0639011
Arterial_EC	METTL9	4.76754	0.276055	0	0	0.33922	0.31103
Arterial_EC	IRAK4	4.76662	0.583546	0	0	0.145158	0.106475
Arterial_EC	WWP1	4.75595	0.447318	0	0	0.217737	0.182398
Arterial_EC	ABCB9	4.75561	1.71245	0	0	0.0599651	0.0202863
Arterial_EC	RIOK3	4.75296	0.339898	0	0	0.262565	0.227672
Arterial_EC	NGRN	4.74822	0.345403	0	0	0.242189	0.205108
Arterial_EC	CCDC25	4.74797	0.334506	0	0	0.265282	0.231332
Arterial_EC	NBEA	4.74566	0.735736	0	0	0.123229	0.084708
Arterial_EC	SMAP1	4.74332	0.321943	0	0	0.268775	0.233805
Arterial_EC	ZMYND11	4.74169	0.324409	0	0	0.283524	0.250805
Arterial_EC	GXYLT1	4.7397	0.606427	0	0	0.13235	0.0932975
Arterial_EC	SNX18	4.73148	0.426209	0	0	0.181836	0.143436
Arterial_EC	THSD1	4.73075	0.490704	0	0	0.130021	0.0897023
Arterial_EC	MGAT4B	4.72739	0.529134	0	0	0.161071	0.123605
Arterial_EC	FAR1	4.72251	0.422212	0	0	0.202794	0.166244
Arterial_EC	ARFGEF3	4.72174	0.742299	0	0	0.0966427	0.0568407
Arterial_EC	TTLL3	4.72132	0.811444	0	0	0.104405	0.0653978
Arterial_EC	DTD1	4.70158	0.435449	0	0	0.186105	0.14856
Arterial_EC	OAS3	4.69998	0.623789	0	0	0.118572	0.079307
Arterial_EC	CTSS	4.69711	0.403721	0	0	0.170192	0.130291
Arterial_EC	COL10A1	4.69661	4.6394	0	0	0.0417233	0.00244021
Arterial_EC	DYNLT3	4.69074	0.262965	0	0	0.304483	0.26831
Arterial_EC	GCC2	4.68552	0.264016	0	0	0.325441	0.292533
Arterial_EC	USP34	4.68455	0.267362	0	0	0.342519	0.311973
Arterial_EC	PARVA	4.67496	0.313324	0	0	0.255191	0.219684
Arterial_EC	IRAK2	4.67403	1.10837	0	0	0.0795653	0.0407028
Arterial_EC	PRRG4	4.67325	0.702679	0	0	0.0917912	0.0521067
Arterial_EC	SERPINA5	4.67146	0.757236	0	0	0.111391	0.0730763
Arterial_EC	CYFIP1	4.66703	0.287546	0	0	0.318261	0.288629
Arterial_EC	CIC	4.6658	0.529497	0	0	0.157578	0.120156
Arterial_EC	NOSIP	4.6638	0.247935	0	0	0.347953	0.317765
Arterial_EC	SULT1C4	4.66234	0.676326	0	0	0.10033	0.0608915
Arterial_EC	CLCF1	4.66027	1.63888	0	0	0.0622938	0.0235074
Arterial_EC	CDH24	4.65594	1.3496	0	0	0.0700563	0.0313486
Arterial_EC	ZNHIT1	4.65271	0.185924	0	0	0.48302	0.466146
Arterial_EC	ARFGEF2	4.648	0.45537	0	0	0.176402	0.139336
Arterial_EC	NME2	4.64126	0.247606	0	0	0.332428	0.296681
Arterial_EC	IMP3	4.64087	0.286559	0	0	0.290899	0.256694
Arterial_EC	KEAP1	4.64001	0.479041	0	0	0.179313	0.143192
Arterial_EC	STON1	4.63709	0.706684	0	0	0.117601	0.0796161
Arterial_EC	OTUD7B	4.63318	0.647361	0	0	0.139918	0.10314
Arterial_EC	KIAA2026	4.6236	0.349392	0	0	0.25034	0.216349
Arterial_EC	SLC37A1	4.62155	1.14286	0	0	0.0727731	0.0341142
Arterial_EC	SFR1	4.61537	0.740128	0	0	0.104987	0.0667317
Arterial_EC	ARPC2	4.61021	0.114584	0	0	0.669513	0.663869
Arterial_EC	RABGAP1	4.60797	0.318097	0	0	0.262565	0.229315
Arterial_EC	BIRC2	4.60394	0.332822	0	0	0.251116	0.216659
Arterial_EC	HAGLROS	4.59405	1.76152	0	0	0.0572482	0.0188873
Arterial_EC	PCM1	4.59266	0.226032	0	0	0.40947	0.384675
Arterial_EC	SMCHD1	4.58901	0.245728	0	0	0.345236	0.313242
Arterial_EC	AMFR	4.58437	0.442676	0	0	0.189986	0.154189
Arterial_EC	C1orf226	4.58064	2.93143	0	0	0.0450223	0.00670246
Arterial_EC	TMEM91	4.57203	0.657477	0	0	0.106346	0.0680983
Arterial_EC	TM2D3	4.56672	0.290784	0	0	0.278867	0.24477
Arterial_EC	CALU	4.56179	0.194808	0	0	0.426936	0.399951
Arterial_EC	SLC25A13	4.56128	0.501754	0	0	0.149428	0.112071
Arterial_EC	ZADH2	4.55709	0.485763	0	0	0.142635	0.104734
Arterial_EC	ABCA2	4.55584	1.09651	0	0	0.0784009	0.0405726
Arterial_EC	TLK1	4.55024	0.351726	0	0	0.231322	0.196421
Arterial_EC	MEX3C	4.5489	0.51915	0	0	0.161071	0.125053
Arterial_EC	TNRC6C	4.54779	0.399617	0	0	0.199107	0.163185
Arterial_EC	MTMR12	4.54665	0.507208	0	0	0.157384	0.120709
Arterial_EC	TLNRD1	4.54596	0.257794	0	0	0.260431	0.222304
Arterial_EC	ZBTB46	4.54264	0.525072	0	0	0.140501	0.102977
Arterial_EC	TACR1	4.53542	1.35323	0	0	0.0667572	0.0289409
Arterial_EC	CYP26B1	4.52486	1.26225	0	0	0.0640404	0.0260778
Arterial_EC	SLC29A1	4.51928	0.392737	0	0	0.191927	0.155718
Arterial_EC	PDXDC1	4.51309	0.378445	0	0	0.222589	0.18897
Arterial_EC	KIAA1549L	4.50543	3.26018	0	0	0.0438579	0.00621441
Arterial_EC	SPSB3	4.50052	0.307301	0	0	0.286823	0.256987
Arterial_EC	TAZ	4.49963	0.445073	0	0	0.152921	0.11552
Arterial_EC	STARD3NL	4.48949	0.332718	0	0	0.240248	0.205954
Arterial_EC	SPRED3	4.48732	2.53359	0	0	0.0475451	0.01007
Arterial_EC	SAMD9L	4.48178	0.360825	0	0	0.164564	0.12611
Arterial_EC	PRKD2	4.48124	0.358012	0	0	0.192509	0.155393
Arterial_EC	THEM6	4.48108	0.694487	0	0	0.101882	0.0643729
Arterial_EC	FIP1L1	4.4772	0.411717	0	0	0.213856	0.180332
Arterial_EC	FCN3	4.4766	-0.166519	0	0	0.281195	0.222645
Arterial_EC	PAQR4	4.47462	1.61122	0	0	0.0572482	0.0198308
Arterial_EC	SYTL4	4.46944	0.738159	0	0	0.103241	0.0662274
Arterial_EC	TTC13	4.46919	1.2054	0	0	0.072385	0.0352367
Arterial_EC	MAGEH1	4.459	0.381211	0	0	0.198913	0.163478
Arterial_EC	TMEM106B	4.45093	0.321231	0	0	0.264506	0.233073
Arterial_EC	HECA	4.44564	0.409406	0	0	0.195808	0.160826
Arterial_EC	TARBP1	4.43912	0.840237	0	0	0.0873278	0.0502847
Arterial_EC	APLP2	4.4377	0.141891	0	0	0.575393	0.554108
Arterial_EC	NFKB1	4.43318	0.3017	0	0	0.240831	0.205027
Arterial_EC	PDCD6	4.43276	0.261993	0	0	0.308364	0.276883
Arterial_EC	FPGS	4.43179	0.58199	0	0	0.149233	0.114706
Arterial_EC	SON	4.42907	0.0768139	0	0	0.751795	0.758549
Arterial_EC	CTBS	4.42783	0.37275	0	0	0.213662	0.179405
Arterial_EC	HLX	4.42741	0.506348	0	0	0.14574	0.109696
Arterial_EC	TMEM35B	4.42077	0.568329	0	0	0.128469	0.0920286
Arterial_EC	CDC123	4.41622	0.314808	0	0	0.24607	0.212901
Arterial_EC	LSM14A	4.41182	0.231096	0	0	0.36406	0.336603
Arterial_EC	LY75	4.40954	1.25109	0	0	0.06928	0.0326013
Arterial_EC	RAB7A	4.40683	0.160373	0	0	0.525325	0.521734
Arterial_EC	MTSS1	4.40489	0.318316	0	0	0.181448	0.143485
Arterial_EC	ADORA2A	4.39861	2.83352	0	0	0.044052	0.00728811
Arterial_EC	MSL1	4.39651	0.324734	0	0	0.223365	0.18832
Arterial_EC	SLTM	4.39639	0.230589	0	0	0.37124	0.346494
Arterial_EC	PUM2	4.39609	0.341931	0	0	0.2647	0.234456
Arterial_EC	RPL11	4.38738	0.0232214	0	0	0.942364	0.953555
Arterial_EC	RNF44	4.38478	0.599799	0	0	0.127887	0.0918822
Arterial_EC	ZNF276	4.38003	0.627627	0	0	0.110227	0.0736294
Arterial_EC	RNF145	4.37538	0.273122	0	0	0.305647	0.275549
Arterial_EC	EXT1	4.37381	0.420596	0	0	0.184359	0.149748
Arterial_EC	ENO2	4.37269	0.623799	0	0	0.115273	0.0789653
Arterial_EC	ARL13B	4.37132	0.408655	0	0	0.20066	0.16722
Arterial_EC	ANKRD33B	4.36635	0.680903	0	0	0.088104	0.050968
Arterial_EC	MAP1LC3B	4.36392	0.163548	0	0	0.506695	0.491492
Arterial_EC	HMGXB3	4.36379	0.47296	0	0	0.176402	0.142655
Arterial_EC	EXOSC6	4.36354	0.366739	0	0	0.216185	0.183163
Arterial_EC	SFXN3	4.3549	0.508325	0	0	0.152921	0.117993
Arterial_EC	BTBD3	4.351	0.437883	0	0	0.170774	0.135806
Arterial_EC	GAB2	4.34652	0.824558	0	0	0.0948962	0.0589719
Arterial_EC	SRPK1	4.34437	0.506092	0	0	0.16961	0.135757
Arterial_EC	CYB561D2	4.33771	0.733272	0	0	0.0970309	0.0608264
Arterial_EC	DEPTOR	4.33647	0.992024	0	0	0.0764603	0.0402473
Arterial_EC	CDC42EP1	4.3351	0.306055	0	0	0.268193	0.237026
Arterial_EC	CYB5D2	4.33003	0.461694	0	0	0.154473	0.119131
Arterial_EC	VANGL2	4.32996	1.68764	0	0	0.0514264	0.0150968
Arterial_EC	ARNT2	4.32983	1.43451	0	0	0.0603532	0.0241907
Arterial_EC	FOSL1	4.32661	0.57593	0	0	0.119736	0.0837156
Arterial_EC	PIAS2	4.31928	0.44695	0	0	0.161265	0.125817
Arterial_EC	ELFN1	4.31873	1.21633	0	0	0.0663691	0.0302587
Arterial_EC	PGS1	4.31702	0.462457	0	0	0.167475	0.133154
Arterial_EC	SIN3A	4.31213	0.370144	0	0	0.188822	0.153636
Arterial_EC	TCEAL2	4.31123	0.880942	0	0	0.0836406	0.047633
Arterial_EC	ACSL5	4.3045	0.406204	0	0	0.144382	0.107792
Arterial_EC	GNB4	4.30029	0.394546	0	0	0.246264	0.218497
Arterial_EC	PRPF40A	4.29616	0.216221	0	0	0.379197	0.354319
Arterial_EC	PHC1	4.29176	0.739624	0	0	0.105181	0.0700667
Arterial_EC	TIPARP	4.28968	0.31021	0	0	0.259072	0.227314
Arterial_EC	STX11	4.28835	0.417212	0	0	0.156996	0.121523
Arterial_EC	CA5B	4.28552	0.695353	0	0	0.110227	0.0749309
Arterial_EC	ARHGAP27	4.28012	0.587942	0	0	0.104599	0.0685212
Arterial_EC	RAB24	4.27128	0.722245	0	0	0.105376	0.0702945
Arterial_EC	ACAP2	4.26939	0.216643	0	0	0.342713	0.311827
Arterial_EC	SET	4.2581	0.137742	0	0	0.569183	0.56818
Arterial_EC	ITPKB	4.25586	0.413915	0	0	0.173491	0.139304
Arterial_EC	KLF7	4.25297	0.213696	0	0	0.294198	0.258061
Arterial_EC	CDKN1B	4.25253	0.241727	0	0	0.293809	0.262323
Arterial_EC	HSBP1L1	4.25081	0.424736	0	0	0.145546	0.109858
Arterial_EC	ITGA3	4.24975	0.37162	0	0	0.17485	0.140068
Arterial_EC	DDX21	4.24734	0.173263	0	0	0.488841	0.466244
Arterial_EC	BPTF	4.24516	0.208084	0	0	0.403648	0.379323
Arterial_EC	RPIA	4.24201	0.404126	0	0	0.158548	0.123426
Arterial_EC	PITPNM1	4.23868	1.13277	0	0	0.0706385	0.0353668
Arterial_EC	KANSL1	4.23726	0.305802	0	0	0.273045	0.243257
Arterial_EC	ZFAND3	4.22469	0.385077	0	0	0.253639	0.225801
Arterial_EC	ICE2	4.2204	0.427914	0	0	0.187075	0.15497
Arterial_EC	RARG	4.22032	0.843875	0	0	0.0917912	0.0569058
Arterial_EC	C9orf16	4.22012	0.171971	0	0	0.472346	0.454335
Arterial_EC	MPP3	4.21734	1.25617	0	0	0.0655929	0.030519
Arterial_EC	AATK	4.21633	1.55037	0	0	0.0553076	0.0200423
Arterial_EC	STARD8	4.21572	0.349183	0	0	0.153891	0.117456
Arterial_EC	ABCE1	4.21525	0.331485	0	0	0.249369	0.21944
Arterial_EC	PRELID2	4.21282	0.973644	0	0	0.0842228	0.0493899
Arterial_EC	TINF2	4.20798	0.331428	0	0	0.232098	0.200504
Arterial_EC	FAXDC2	4.2077	0.466419	0	0	0.132156	0.0969741
Arterial_EC	LFNG	4.20765	0.963667	0	0	0.0762663	0.0411746
Arterial_EC	TNFRSF10B	4.20326	0.332252	0	0	0.191927	0.157459
Arterial_EC	CNTRL	4.19757	0.601512	0	0	0.112556	0.077729
Arterial_EC	KDM2A	4.19441	0.319683	0	0	0.253445	0.222466
Arterial_EC	DAD1	4.18859	0.110547	0	0	0.625655	0.626338
Arterial_EC	RNF220	4.18523	0.551266	0	0	0.144188	0.111062
Arterial_EC	CAV2	4.17664	0.104422	0	0	0.631671	0.63252
Arterial_EC	HOXB4	4.16797	0.58751	0	0	0.122647	0.0885798
Arterial_EC	MCMBP	4.16573	0.305321	0	0	0.249175	0.21835
Arterial_EC	BIN3	4.16263	0.42234	0	0	0.162818	0.129478
Arterial_EC	SLC25A34-AS1	4.15961	2.42951	0	0	0.0456045	0.0108996
Arterial_EC	MAFK	4.15718	0.422011	0	0	0.184553	0.152318
Arterial_EC	CTDSP1	4.15693	0.248931	0	0	0.312439	0.284301
Arterial_EC	SF3B2	4.15665	0.18056	0	0	0.44576	0.426175
Arterial_EC	PAFAH1B2	4.15654	0.284006	0	0	0.273239	0.244558
Arterial_EC	NAPRT	4.15396	0.339537	0	0	0.22123	0.1898
Arterial_EC	TUBG1	4.15203	0.538499	0	0	0.130021	0.0960794
Arterial_EC	BCKDHA	4.14899	1.00238	0	0	0.0770425	0.0427038
Arterial_EC	PRDM5	4.14316	1.05655	0	0	0.07549	0.0411746
Arterial_EC	MAP3K14	4.1337	0.900668	0	0	0.0828644	0.0485928
Arterial_EC	ARRB1	4.12922	0.398593	0	0	0.153503	0.118936
Arterial_EC	NR4A2	4.12725	0.280222	0	0	0.255967	0.224174
Arterial_EC	RAB3GAP1	4.11631	0.312076	0	0	0.229769	0.197901
Arterial_EC	ANKRD12	4.11198	0.162023	0	0	0.507665	0.495022
Arterial_EC	CBX2	4.10586	1.22277	0	0	0.0603532	0.0259639
Arterial_EC	PAM	4.10502	0.228449	0	0	0.317873	0.287425
Arterial_EC	UBXN4	4.10275	0.155439	0	0	0.507665	0.494924
Arterial_EC	FEZ1	4.10229	0.540282	0	0	0.149622	0.117635
Arterial_EC	SPTLC1	4.10217	0.307114	0	0	0.222201	0.190255
Arterial_EC	STX6	4.09927	0.610794	0	0	0.1209	0.0875549
Arterial_EC	GOLIM4	4.0978	0.231095	0	0	0.320396	0.290841
Arterial_EC	MAP4K2	4.09529	0.392908	0	0	0.140695	0.105857
Arterial_EC	POLR2A	4.09378	0.277549	0	0	0.330293	0.306849
Arterial_EC	CDYL2	4.0897	1.21222	0	0	0.0593829	0.0250854
Arterial_EC	AMN1	4.08824	0.560983	0	0	0.109063	0.0748495
Arterial_EC	KAT6A	4.08782	0.224547	0	0	0.333592	0.305222
Arterial_EC	PLEKHG1	4.08635	0.0908433	0	0	0.290122	0.244314
Arterial_EC	ATP6V1C1	4.08335	0.379483	0	0	0.192897	0.161266
Arterial_EC	TRIP12	4.08016	0.238562	0	0	0.332428	0.305905
Arterial_EC	TIA1	4.07839	0.358303	0	0	0.212304	0.181162
Arterial_EC	HIST2H2AA4	4.07824	0.818394	0	0	0.0805356	0.0464129
Arterial_EC	CPNE5	4.07632	1.44186	0	0	0.0537551	0.0195543
Arterial_EC	SCP2	4.06843	0.164128	0	0	0.438191	0.41757
Arterial_EC	CAVIN1	4.06837	0.0664131	0	0	0.760722	0.770278
Arterial_EC	DYNC1LI2	4.06708	0.187123	0	0	0.42616	0.407874
Arterial_EC	NYNRIN	4.06444	0.629652	0	0	0.100136	0.0661461
Arterial_EC	RAB14	4.0617	0.196466	0	0	0.397244	0.375663
Arterial_EC	BOD1L1	4.05306	0.240783	0	0	0.339802	0.315308
Arterial_EC	SRI	4.05112	0.159882	0	0	0.449253	0.429689
Arterial_EC	RASA1	4.04989	0.485327	0	0	0.159713	0.127981
Arterial_EC	DMKN	4.03878	1.39342	0	0	0.0601591	0.0265983
Arterial_EC	LDLRAD4	4.03785	0.551071	0	0	0.126528	0.0936229
Arterial_EC	HOXB3	4.03697	0.624981	0	0	0.102271	0.0685212
Arterial_EC	TRIP11	4.03628	0.240893	0	0	0.317873	0.290158
Arterial_EC	KATNBL1	4.03462	0.307979	0	0	0.236755	0.206101
Arterial_EC	ST3GAL2	4.03053	0.566232	0	0	0.110421	0.0768505
Arterial_EC	UBE2Q1	4.01814	0.388059	0	0	0.185329	0.153766
Arterial_EC	WDR83OS	4.01775	0.176351	0	0	0.420726	0.396031
Arterial_EC	TRDMT1	4.00542	0.857093	0	0	0.0855812	0.0524483
Arterial_EC	A4GALT	4.0027	0.259698	0	0	0.283912	0.255913
Arterial_EC	SLC16A3	4.00254	0.371843	0	0	0.142441	0.108508
Arterial_EC	EIF4G1	4.00231	0.207414	0	0	0.363672	0.336733
Arterial_EC	AC018816.1	4.00132	1.61239	0	0	0.0574423	0.0243208
Arterial_EC	FKBP5	4.00121	0.153662	0	0	0.459538	0.435041
Arterial_EC	TNFRSF4	4	0.458341	0	0	0.132932	0.0996746
Arterial_EC	NEK3	3.99813	0.565094	0	0	0.120318	0.0877013
Arterial_EC	ADM5	3.99794	0.458004	0	0	0.12517	0.0916545
Arterial_EC	RC3H2	3.99317	0.341996	0	0	0.210169	0.179144
Arterial_EC	POLR3GL	3.99098	0.272394	0	0	0.282554	0.256223
Arterial_EC	NCOR2	3.98438	0.344559	0	0	0.205511	0.174492
Arterial_EC	KLF12	3.98251	0.697499	0	0	0.0966427	0.0636245
Arterial_EC	LSG1	3.97639	0.429742	0	0	0.164176	0.13252
Arterial_EC	DUSP2	3.974	0.974406	0	0	0.0873278	0.0549048
Arterial_EC	IFIT2	3.97064	0.490668	0	0	0.114302	0.0807386
Arterial_EC	CSPP1	3.96873	0.430777	0	0	0.148845	0.116593
Arterial_EC	DUSP18	3.96705	0.918443	0	0	0.0741316	0.0410119
Arterial_EC	MARK3	3.96611	0.270274	0	0	0.270134	0.241549
Arterial_EC	AC002480.2	3.96284	2.38313	0	0	0.0415292	0.0083618
Arterial_EC	APPL1	3.95874	0.246717	0	0	0.334562	0.31373
Arterial_EC	TJP2	3.95748	0.664899	0	0	0.111197	0.0791118
Arterial_EC	BLOC1S2	3.95697	0.345919	0	0	0.177566	0.145225
Arterial_EC	UBL7-AS1	3.95617	1.02863	0	0	0.06928	0.0363104
Arterial_EC	DCTPP1	3.9411	0.33191	0	0	0.191927	0.160046
Arterial_EC	RPS4Y1	3.94065	0.15248	0	0	0.436833	0.397348
Arterial_EC	MDM4	3.93975	0.2734	0	0	0.287211	0.261217
Arterial_EC	SGPP2	3.93649	2.54059	0	0	0.0405589	0.00762974
Arterial_EC	CDH23	3.93648	1.21962	0	0	0.0593829	0.0264682
Arterial_EC	VSIG10	3.93538	0.507944	0	0	0.128081	0.0958191
Arterial_EC	KLF11	3.92929	0.277201	0	0	0.233456	0.20244
Arterial_EC	TMEM87A	3.92646	0.245027	0	0	0.30293	0.276655
Arterial_EC	TNKS2	3.92643	0.258332	0	0	0.261983	0.231446
Arterial_EC	CCND3	3.92489	0.183821	0	0	0.331069	0.299431
Arterial_EC	WDR11	3.91919	0.386231	0	0	0.176596	0.145193
Arterial_EC	BACH2	3.91751	0.925412	0	0	0.0725791	0.0397755
Arterial_EC	LARP1	3.90892	0.296332	0	0	0.253445	0.225606
Arterial_EC	TLR3	3.90818	0.824949	0	0	0.0733553	0.040475
Arterial_EC	FAM111A	3.90779	0.36958	0	0	0.16243	0.130194
Arterial_EC	SLC26A2	3.90388	0.401203	0	0	0.158548	0.126794
Arterial_EC	PTGDR	3.89469	1.74698	0	0	0.0461867	0.0135513
Arterial_EC	RBKS	3.89309	0.718137	0	0	0.094314	0.0620465
Arterial_EC	RPF1	3.89257	0.334562	0	0	0.190569	0.159541
Arterial_EC	FGF12	3.88967	0.590609	0	0	0.102853	0.070148
Arterial_EC	GCA	3.88621	0.353025	0	0	0.180089	0.148918
Arterial_EC	INPP5F	3.88577	0.764363	0	0	0.0945081	0.0626484
Arterial_EC	RIMS2	3.88488	3.5499	0	0	0.0366777	0.00419717
Arterial_EC	ARHGEF5	3.87906	2.58097	0	0	0.0403648	0.00793883
Arterial_EC	ALDH16A1	3.87844	0.489145	0	0	0.129439	0.0976249
Arterial_EC	PPP4R3A	3.87527	0.334931	0	0	0.236173	0.208459
Arterial_EC	PIK3C3	3.87321	0.413057	0	0	0.159519	0.128258
Arterial_EC	DDHD1	3.87274	0.598488	0	0	0.118378	0.0870669
Arterial_EC	AKT1	3.87206	0.29305	0	0	0.234427	0.205564
Arterial_EC	TAPBP	3.87002	0.149301	0	0	0.405783	0.374719
Arterial_EC	PIM1	3.8698	0.485135	0	0	0.150592	0.120107
Arterial_EC	KAT2B	3.86775	0.560664	0	0	0.118184	0.0865951
Arterial_EC	MT-ND5	3.86626	0.0866222	0	0	0.804386	0.809257
Arterial_EC	ENTPD2	3.8648	1.88144	0	0	0.0428876	0.0104604
Arterial_EC	SOCS3	3.86285	0.141558	0	0	0.639821	0.640817
Arterial_EC	NTNG1	3.86251	3.59918	0	0	0.0353192	0.00297706
Arterial_EC	RNF5	3.85618	0.283665	0	0	0.286047	0.261347
Arterial_EC	ALPK1	3.85515	0.731536	0	0	0.0962546	0.0646332
Arterial_EC	MBD2	3.85317	0.305596	0	0	0.252086	0.22624
Arterial_EC	BMS1P14	3.85112	1.82015	0	0	0.0469629	0.0147714
Arterial_EC	HDGF	3.84201	0.266777	0	0	0.281001	0.255035
Arterial_EC	MIA2	3.84097	0.4894	0	0	0.141665	0.110883
Arterial_EC	PDCD2	3.8375	0.306871	0	0	0.238502	0.210883
Arterial_EC	CPXM2	3.8374	0.444824	0	0	0.147875	0.116919
Arterial_EC	SNRNP40	3.83727	0.324408	0	0	0.20881	0.178982
Arterial_EC	TEN1	3.83672	0.979762	0	0	0.0700563	0.0380999
Arterial_EC	PPP4R3B	3.83572	0.278413	0	0	0.269552	0.243843
Arterial_EC	TAF15	3.83133	0.250473	0	0	0.306229	0.282317
Arterial_EC	UTY	3.82191	0.736203	0	0	0.0985833	0.0675614
Arterial_EC	CHL1	3.81675	2.1629	0	0	0.0423055	0.010379
Arterial_EC	AL445426.1	3.81528	2.58334	0	0	0.0403648	0.00849195
Arterial_EC	DIP2B	3.80745	0.429966	0	0	0.150592	0.119749
Arterial_EC	SULT1A3	3.8062	1.03342	0	0	0.0710266	0.0395803
Arterial_EC	ZNF274	3.80058	0.474108	0	0	0.12711	0.0957052
Arterial_EC	DOK4	3.79885	0.92809	0	0	0.0820881	0.0508866
Arterial_EC	FDFT1	3.79872	0.305696	0	0	0.228217	0.199723
Arterial_EC	PNMT	3.79739	0.983105	0	0	0.0652047	0.0333984
Arterial_EC	BPGM	3.79488	0.561471	0	0	0.10848	0.0770132
Arterial_EC	HCLS1	3.78955	0.682498	0	0	0.0884921	0.0568733
Arterial_EC	PIBF1	3.78726	0.3975	0	0	0.16864	0.138734
Arterial_EC	TBC1D15	3.78672	0.226381	0	0	0.320396	0.294485
Arterial_EC	CCAR1	3.7745	0.280539	0	0	0.270134	0.244021
Arterial_EC	SCD5	3.77299	1.16045	0	0	0.059771	0.0282577
Arterial_EC	SLC18B1	3.77003	0.881179	0	0	0.0694741	0.0378884
Arterial_EC	FGGY	3.7698	0.879511	0	0	0.0681157	0.0364405
Arterial_EC	LINC01116	3.76816	0.50986	0	0	0.112944	0.0813242
Arterial_EC	PCBP2	3.7667	0.101238	0	0	0.647196	0.651472
Arterial_EC	IL27RA	3.76206	0.396842	0	0	0.125364	0.0934114
Arterial_EC	DDX24	3.76116	0.119055	0	0	0.588007	0.576818
Arterial_EC	SLC52A3	3.75813	1.05253	0	0	0.0578304	0.0262079
Arterial_EC	MAPK12	3.75802	0.599732	0	0	0.0983893	0.0669432
Arterial_EC	ASXL1	3.75601	0.220996	0	0	0.334174	0.310151
Arterial_EC	PEMT	3.75407	0.575276	0	0	0.124394	0.0944038
Arterial_EC	ACVR1	3.75357	0.723928	0	0	0.107122	0.0770132
Arterial_EC	TLE2	3.74408	0.513223	0	0	0.112168	0.0810477
Arterial_EC	ATP6V1C2	3.74332	2.55937	0	0	0.0386183	0.00730438
Arterial_EC	IMPDH1	3.74019	0.416776	0	0	0.137978	0.107012
Arterial_EC	MLKL	3.74016	0.365122	0	0	0.151562	0.120221
Arterial_EC	CASZ1	3.7389	0.641756	0	0	0.101688	0.070994
Arterial_EC	SLC2A6	3.7338	0.920406	0	0	0.0700563	0.0389784
Arterial_EC	TRIP10	3.73105	0.239217	0	0	0.265088	0.23727
Arterial_EC	ADRM1	3.72959	0.193791	0	0	0.389288	0.368472
Arterial_EC	MKLN1	3.72924	0.230775	0	0	0.325441	0.302408
Arterial_EC	ITLN1	3.72523	4.93537	0	0	0.034543	0.00343257
Arterial_EC	CXCL1	3.72504	0.794024	0	0	0.0822822	0.0513259
Arterial_EC	STAT6	3.72263	0.30734	0	0	0.223559	0.195168
Arterial_EC	STK17A	3.72177	0.371234	0	0	0.199884	0.172393
Arterial_EC	SCFD1	3.72115	0.302076	0	0	0.223365	0.195233
Arterial_EC	CNBP	3.7211	0.085954	0	0	0.673782	0.676297
Arterial_EC	HNRNPL	3.72056	0.23741	0	0	0.302154	0.276753
Arterial_EC	EOGT	3.7121	0.3384	0	0	0.19018	0.160778
Arterial_EC	PPP3R1	3.71161	0.314187	0	0	0.214438	0.186384
Arterial_EC	FBXO3	3.71067	0.286905	0	0	0.211139	0.181585
Arterial_EC	RPL19	3.70719	0.0622953	0	0	0.938871	0.939027
Arterial_EC	ZMAT1	3.7022	0.513399	0	0	0.108092	0.0770782
Arterial_EC	SSX2IP	3.70172	1.24164	0	0	0.0599651	0.0292338
Arterial_EC	PYURF	3.69966	0.160687	0	0	0.461867	0.449162
Arterial_EC	SLC35F2	3.69824	1.2295	0	0	0.0578304	0.0269888
Arterial_EC	FBXO38	3.69763	0.622419	0	0	0.104017	0.0735643
Arterial_EC	NIPAL3	3.69612	0.621369	0	0	0.0875218	0.056434
Arterial_EC	TRAF7	3.69539	0.404732	0	0	0.164758	0.135692
Arterial_EC	CMPK1	3.69432	0.181845	0	0	0.398991	0.382252
Arterial_EC	PSORS1C1	3.69223	2.28461	0	0	0.0403648	0.00950057
Arterial_EC	CDK5RAP3	3.69011	0.396008	0	0	0.159713	0.130405
Arterial_EC	DNAJC15	3.68891	0.202226	0	0	0.352998	0.329754
Arterial_EC	SENP6	3.67967	0.236405	0	0	0.330487	0.309452
Arterial_EC	GPR108	3.67707	0.284527	0	0	0.211721	0.183211
Arterial_EC	GNPTG	3.67111	0.292552	0	0	0.21308	0.184318
Arterial_EC	TMEM160	3.66966	0.242804	0	0	0.278284	0.251114
Arterial_EC	COX16	3.66476	0.341085	0	0	0.19542	0.167366
Arterial_EC	BBS2	3.6611	0.611038	0	0	0.102465	0.0722141
Arterial_EC	STX16	3.65626	0.310865	0	0	0.204735	0.176493
Arterial_EC	NFE2L2	3.65552	0.150468	0	0	0.480303	0.473581
Arterial_EC	TENT2	3.65243	0.36765	0	0	0.173297	0.144331
Arterial_EC	TRPM4	3.65176	0.564253	0	0	0.0970309	0.0664877
Arterial_EC	HSD17B4	3.64955	0.315569	0	0	0.213468	0.186497
Arterial_EC	DNAJC1	3.64761	0.200443	0	0	0.296138	0.268912
Arterial_EC	NUP214	3.64536	0.419152	0	0	0.160295	0.131528
Arterial_EC	DDR1	3.6407	1.29065	0	0	0.0556957	0.025362
Arterial_EC	RYR3	3.6387	1.58556	0	0	0.0489036	0.0185456
Arterial_EC	LRRC49	3.63263	0.922095	0	0	0.0704444	0.0401985
Arterial_EC	ZNF292	3.6315	0.234226	0	0	0.288376	0.262892
Arterial_EC	DIO3	3.62745	3.99765	0	0	0.0324083	0.00203351
Arterial_EC	BAHD1	3.62545	0.686756	0	0	0.0900446	0.060013
Arterial_EC	MPZL1	3.62393	0.33162	0	0	0.214244	0.187669
Arterial_EC	SLITRK4	3.62076	3.13928	0	0	0.0359014	0.00564503
Arterial_EC	GSTK1	3.61921	0.142286	0	0	0.449641	0.429722
Arterial_EC	DDX3Y	3.60935	0.245981	0	0	0.2451	0.217244
Arterial_EC	HOXD1	3.6023	1.41467	0	0	0.0525907	0.0225801
Arterial_EC	PUS7	3.59982	0.745828	0	0	0.0888803	0.0592321
Arterial_EC	RAP1B	3.59649	0.133728	0	0	0.5523	0.549357
Arterial_EC	PDE9A	3.59067	0.463502	0	0	0.113914	0.0837482
Arterial_EC	UBLCP1	3.5875	0.352494	0	0	0.18824	0.160599
Arterial_EC	SH3RF1	3.58425	0.403477	0	0	0.157578	0.128648
Arterial_EC	MBTPS1	3.57803	0.257715	0	0	0.248787	0.222173
Arterial_EC	MKNK2	3.5777	0.180382	0	0	0.355521	0.330356
Arterial_EC	VAMP4	3.57539	0.398389	0	0	0.155637	0.127038
Arterial_EC	RNF11	3.5744	0.183348	0	0	0.352998	0.330568
Arterial_EC	GNA14	3.57262	0.619754	0	0	0.0809237	0.0506914
Arterial_EC	LURAP1	3.56657	1.06886	0	0	0.0632641	0.0336099
Arterial_EC	MCM3	3.5584	0.313921	0	0	0.176014	0.147064
Arterial_EC	HLA-DPB1	3.55562	0.0726053	0	0	0.391811	0.34978
Arterial_EC	IQCK	3.55435	0.3504	0	0	0.146711	0.117
Arterial_EC	SMS	3.55357	0.320358	0	0	0.213274	0.186839
Arterial_EC	FAM219A	3.55105	0.425699	0	0	0.123229	0.0935578
Arterial_EC	SPCS3	3.54982	0.162605	0	0	0.405977	0.383813
Arterial_EC	TSC22D2	3.54268	0.344636	0	0	0.254027	0.232731
Arterial_EC	BEND7	3.5362	0.426683	0	0	0.143994	0.115617
Arterial_EC	TTL	3.5337	0.498664	0	0	0.124588	0.0958842
Arterial_EC	PPP1R10	3.53306	0.204623	0	0	0.354163	0.332813
Arterial_EC	PRKCE	3.53098	0.411967	0	0	0.140889	0.112315
Arterial_EC	PRMT2	3.52984	0.193275	0	0	0.374345	0.3558
Arterial_EC	KIAA1217	3.5272	0.175857	0	0	0.220842	0.188547
Arterial_EC	FOXN3	3.5234	0.19791	0	0	0.33922	0.315487
Arterial_EC	DTX3L	3.51725	0.35639	0	0	0.172909	0.144916
Arterial_EC	G3BP1	3.51085	0.174795	0	0	0.395886	0.376916
Arterial_EC	EPHB4	3.51049	0.115047	0	0	0.261789	0.226013
Arterial_EC	MTHFD2L	3.50961	0.41304	0	0	0.147487	0.11918
Arterial_EC	PPP1R9A	3.5012	0.494093	0	0	0.0917912	0.0619815
Arterial_EC	SLC7A6	3.49859	0.838889	0	0	0.078595	0.0498292
Arterial_EC	C14orf132	3.49182	0.925122	0	0	0.0685038	0.0395315
Arterial_EC	EDC3	3.49022	0.758898	0	0	0.0787891	0.0497804
Arterial_EC	LRCH1	3.48876	0.317178	0	0	0.211915	0.186449
Arterial_EC	YLPM1	3.48753	0.35682	0	0	0.18727	0.160664
Arterial_EC	CDC14B	3.48613	0.55765	0	0	0.11178	0.0834553
Arterial_EC	IFFO2	3.48544	0.920624	0	0	0.07549	0.0468359
Arterial_EC	NR2C2	3.48321	0.445735	0	0	0.129439	0.10096
Arterial_EC	NUP107	3.48178	0.450266	0	0	0.143606	0.116105
Arterial_EC	PLEKHG2	3.47571	0.326581	0	0	0.179507	0.151749
Arterial_EC	VTI1A	3.4749	0.537346	0	0	0.134485	0.10763
Arterial_EC	TAL1	3.47459	0.336479	0	0	0.118184	0.0882707
Arterial_EC	EDEM3	3.4711	0.355936	0	0	0.179701	0.152692
Arterial_EC	STX10	3.46796	0.328444	0	0	0.187464	0.160338
Arterial_EC	VMA21	3.46766	0.309042	0	0	0.187658	0.160355
Arterial_EC	UBA6	3.46388	0.297764	0	0	0.207646	0.181194
Arterial_EC	PPP1R15B	3.46235	0.262036	0	0	0.2451	0.21988
Arterial_EC	SLC12A6	3.45277	0.480817	0	0	0.117213	0.0888238
Arterial_EC	SLC16A5	3.45039	1.40838	0	0	0.0459926	0.0170815
Arterial_EC	AC008264.2	3.44952	1.49005	0	0	0.0459926	0.0171303
Arterial_EC	LINC01033	3.44875	3.88236	0	0	0.0324083	0.00359525
Arterial_EC	RANBP9	3.44839	0.409299	0	0	0.150592	0.12328
Arterial_EC	MRPS18A	3.44717	0.322195	0	0	0.191345	0.164682
Arterial_EC	EGR3	3.44438	0.425584	0	0	0.160101	0.13361
Arterial_EC	TNIP2	3.44201	0.268692	0	0	0.247429	0.223036
Arterial_EC	HIST1H2BD	3.43642	1.12195	0	0	0.0603532	0.0318204
Arterial_EC	HTRA3	3.43311	1.31965	0	0	0.0452164	0.0163657
Arterial_EC	EHMT1	3.43168	0.313828	0	0	0.205899	0.180202
Arterial_EC	PAK2	3.42507	0.122663	0	0	0.449835	0.42515
Arterial_EC	PDS5A	3.42495	0.274283	0	0	0.230351	0.204555
Arterial_EC	SPR	3.42295	0.516948	0	0	0.113526	0.0854075
Arterial_EC	UBA7	3.41531	0.543225	0	0	0.0999418	0.071661
Arterial_EC	NEMF	3.41316	0.221383	0	0	0.312051	0.292159
Arterial_EC	CXorf38	3.4127	0.575922	0	0	0.102659	0.0746055
Arterial_EC	NR1D1	3.41099	0.706107	0	0	0.0886862	0.0606475
Arterial_EC	PRRC2A	3.40654	0.254217	0	0	0.259655	0.236034
Arterial_EC	AK9	3.39959	0.594214	0	0	0.0923734	0.0640638
Arterial_EC	TMEM164	3.39818	1.14844	0	0	0.0591888	0.031007
Arterial_EC	DDX3X	3.39627	0.112676	0	0	0.582185	0.580657
Arterial_EC	METRNL	3.39152	0.4462	0	0	0.146711	0.120319
Arterial_EC	CD200	3.39054	0.4275	0	0	0.112556	0.0841549
Arterial_EC	LARP4B	3.38698	0.388268	0	0	0.17485	0.148918
Arterial_EC	QSOX1	3.38642	0.33508	0	0	0.223947	0.201122
Arterial_EC	OSGIN2	3.38599	0.816137	0	0	0.0760722	0.048056
Arterial_EC	CASP2	3.38587	0.528955	0	0	0.0950902	0.066748
Arterial_EC	RPS24	3.3854	0.0855887	0	0	0.933437	0.923816
Arterial_EC	SLC10A3	3.38506	0.446178	0	0	0.12614	0.0984057
Arterial_EC	AC087392.2	3.3846	2.55159	0	0	0.0349311	0.00662112
Arterial_EC	RSPO3	3.38224	0.887961	0	0	0.0568601	0.0283716
Arterial_EC	FKBP1B	3.38163	0.581698	0	0	0.0915971	0.063413
Arterial_EC	NMNAT3	3.38117	0.980394	0	0	0.0578304	0.0294941
Arterial_EC	SYNE3	3.3804	0.570736	0	0	0.1013	0.0735969
Arterial_EC	HIST1H4C	3.37636	0.184199	0	0	0.408694	0.397755
Arterial_EC	NISCH	3.3731	0.360028	0	0	0.148651	0.120905
Arterial_EC	NOVA1	3.37278	0.574274	0	0	0.0838347	0.0554254
Arterial_EC	PNPLA6	3.37109	0.454299	0	0	0.115855	0.0880755
Arterial_EC	GPRC5A	3.36813	0.513417	0	0	0.105376	0.0774687
Arterial_EC	MRPS28	3.36705	0.33029	0	0	0.170192	0.14355
Arterial_EC	FUT11	3.36393	0.351262	0	0	0.162236	0.134911
Arterial_EC	BECN1	3.3625	0.258388	0	0	0.23986	0.215064
Arterial_EC	KIAA1549	3.36051	0.897763	0	0	0.053367	0.0249878
Arterial_EC	AC241644.3	3.3559	4.83565	0	0	0.0291093	0.00100862
Arterial_EC	TCF20	3.35552	0.656121	0	0	0.0890743	0.0612657
Arterial_EC	NSMAF	3.35533	0.645803	0	0	0.101106	0.073906
Arterial_EC	GPR85	3.35439	1.32748	0	0	0.0438579	0.015715
Arterial_EC	ATP6V0A2	3.35347	0.498339	0	0	0.112944	0.0855539
Arterial_EC	SIRPA	3.35084	0.401585	0	0	0.112944	0.084529
Arterial_EC	MAX	3.35046	0.224984	0	0	0.272463	0.248284
Arterial_EC	LINC01184	3.35023	0.378811	0	0	0.144576	0.117326
Arterial_EC	PAFAH1B3	3.34935	0.467897	0	0	0.103435	0.0753376
Arterial_EC	ELF2	3.34814	0.175749	0	0	0.361149	0.338328
Arterial_EC	KCNK15	3.3417	1.24393	0	0	0.0518145	0.0239629
Arterial_EC	CEP135	3.34122	0.49625	0	0	0.114885	0.0875874
Arterial_EC	ATXN7L1	3.34003	0.835945	0	0	0.0706385	0.0428502
Arterial_EC	PSMB10	3.33994	0.299022	0	0	0.192703	0.166439
Arterial_EC	MAP3K5	3.3393	0.514381	0	0	0.131962	0.10571
Arterial_EC	MFSD1	3.33431	0.313449	0	0	0.175432	0.148934
Arterial_EC	CTSB	3.33288	0.152297	0	0	0.415874	0.396177
Arterial_EC	DPH6	3.32939	0.534763	0	0	0.115661	0.0887587
Arterial_EC	KLHL20	3.32873	0.310179	0	0	0.167475	0.140182
Arterial_EC	SRPRA	3.32463	0.220097	0	0	0.284689	0.262079
Arterial_EC	TICAM1	3.32412	0.48469	0	0	0.110809	0.0835204
Arterial_EC	PTGS1	3.31885	0.832828	0	0	0.0570541	0.0290874
Arterial_EC	KDM3A	3.31683	0.343015	0	0	0.156802	0.129787
Arterial_EC	PARP1	3.31265	0.221308	0	0	0.271686	0.248251
Arterial_EC	PRKAA1	3.30971	0.257229	0	0	0.258878	0.236587
Arterial_EC	FAM160B1	3.30918	0.380431	0	0	0.144964	0.118139
Arterial_EC	B3GNT8	3.30903	1.45133	0	0	0.0428876	0.0151456
Arterial_EC	NEDD4	3.30173	0.33627	0	0	0.177761	0.151993
Arterial_EC	NSUN6	3.30065	0.365312	0	0	0.166699	0.140865
Arterial_EC	HNRNPDL	3.29991	0.076907	0	0	0.655735	0.659216
Arterial_EC	SERTAD4	3.29825	1.56337	0	0	0.0454104	0.0179437
Arterial_EC	ZNF541	3.29315	1.94283	0	0	0.0374539	0.00987474
Arterial_EC	GPR107	3.29265	0.404188	0	0	0.124005	0.0966162
Arterial_EC	ZFYVE28	3.28687	0.769579	0	0	0.0725791	0.045144
Arterial_EC	ATP2B2	3.28481	5.47688	0	0	0.0281389	0.000634456
Arterial_EC	ZBTB17	3.28478	0.554836	0	0	0.100912	0.0740687
Arterial_EC	ZC3HAV1	3.27963	0.255203	0	0	0.299825	0.280137
Arterial_EC	SLFN12	3.27461	0.583666	0	0	0.0937318	0.0666829
Arterial_EC	SETD5	3.26715	0.211762	0	0	0.307394	0.286058
Arterial_EC	VRK2	3.2665	0.466424	0	0	0.119736	0.0930698
Arterial_EC	TUBB	3.26524	0.0950989	0	0	0.590142	0.580446
Arterial_EC	ZNF524	3.26448	0.328925	0	0	0.169804	0.143729
Arterial_EC	TRAPPC2L	3.26397	0.218353	0	0	0.289152	0.268521
Arterial_EC	ZCCHC17	3.26068	0.272349	0	0	0.213662	0.189149
Arterial_EC	ROM1	3.26012	0.684109	0	0	0.0834465	0.0565479
Arterial_EC	SNCAIP	3.25871	0.418138	0	0	0.101106	0.0734667
Arterial_EC	AFAP1	3.25761	0.393311	0	0	0.147681	0.121523
Arterial_EC	HEATR5B	3.25645	0.554189	0	0	0.101882	0.0752237
Arterial_EC	ARHGAP20	3.25586	1.38677	0	0	0.0465748	0.0193916
Arterial_EC	GMPR	3.25493	0.627033	0	0	0.0962546	0.0698227
Arterial_EC	NRROS	3.25475	0.951817	0	0	0.0591888	0.0320319
Arterial_EC	DENND5A	3.25105	0.329606	0	0	0.188628	0.164308
Arterial_EC	CDO1	3.25094	1.60189	0	0	0.0461867	0.0191638
Arterial_EC	ZNF407	3.24667	0.550448	0	0	0.114302	0.088108
Arterial_EC	RNF125	3.24436	0.212776	0	0	0.153503	0.124614
Arterial_EC	PABPN1	3.24434	0.179549	0	0	0.360955	0.34163
Arterial_EC	SLC50A1	3.24237	0.355388	0	0	0.159325	0.133675
Arterial_EC	PHF14	3.23828	0.198375	0	0	0.319232	0.299349
Arterial_EC	PHF3	3.23709	0.192242	0	0	0.325636	0.303709
Arterial_EC	CHRM3-AS2	3.23694	2.12509	0	0	0.0333786	0.00621441
Arterial_EC	NINJ2	3.23064	0.753069	0	0	0.0671454	0.0401171
Arterial_EC	EPB41L5	3.22866	0.546119	0	0	0.0888803	0.0619164
Arterial_EC	INKA1	3.22482	0.707722	0	0	0.0739375	0.0470636
Arterial_EC	SIK1B	3.21945	0.522634	0	0	0.0906268	0.0637059
Arterial_EC	EVI5	3.21888	0.28101	0	0	0.205705	0.181015
Arterial_EC	HES5	3.21644	1.68463	0	0	0.0428876	0.0160729
Arterial_EC	TNRC6A	3.21469	0.217924	0	0	0.262177	0.238279
Arterial_EC	PGD	3.21049	0.537739	0	0	0.0950902	0.0684887
Arterial_EC	AL365259.1	3.20875	1.88254	0	0	0.0374539	0.0105905
Arterial_EC	PROS1	3.20731	0.237159	0	0	0.252668	0.229462
Arterial_EC	ROR1	3.20136	1.27199	0	0	0.084805	0.0608264
Arterial_EC	RETREG1	3.20041	1.52815	0	0	0.0419173	0.0151456
Arterial_EC	PHF10	3.2002	0.295473	0	0	0.204153	0.180153
Arterial_EC	SCGB3A1	3.19968	0.667016	0	0	0.0766544	0.0499919
Arterial_EC	PTPN1	3.19619	0.268067	0	0	0.246846	0.224516
Arterial_EC	MYO5A	3.19369	0.827278	0	0	0.0766544	0.0505124
Arterial_EC	OXTR	3.19171	3.42664	0	0	0.0302736	0.00357898
Arterial_EC	KLHL2	3.18546	0.361366	0	0	0.141277	0.115129
Arterial_EC	PEX2	3.18282	0.31318	0	0	0.155055	0.129331
Arterial_EC	TUBB4B	3.18184	0.118042	0	0	0.540462	0.546299
Arterial_EC	PPP2R5B	3.17441	0.430416	0	0	0.12517	0.0995933
Arterial_EC	CYP1A1	3.16637	2.05923	0	0	0.0360955	0.00961445
Arterial_EC	AQR	3.16445	0.381862	0	0	0.163206	0.138718
Arterial_EC	SOX5	3.15264	0.331965	0	0	0.159131	0.132796
Arterial_EC	SP140L	3.15018	0.386612	0	0	0.130021	0.104262
Arterial_EC	PRODH	3.14733	1.8809	0	0	0.0360955	0.00972832
Arterial_EC	MRPL39	3.14447	0.357909	0	0	0.138172	0.112364
Arterial_EC	LRRC3B	3.1402	3.31272	0	0	0.0293033	0.0030096
Arterial_EC	SLC35E4	3.13961	0.821554	0	0	0.0688919	0.042899
Arterial_EC	RPL13	3.13855	0.0427296	0	0	0.958859	0.959688
Arterial_EC	RBL2	3.13579	0.249472	0	0	0.236367	0.213405
Arterial_EC	MEIS2	3.13513	0.339752	0	0	0.248981	0.233577
Arterial_EC	CERS5	3.13512	0.363147	0	0	0.138172	0.112575
Arterial_EC	STAT2	3.13395	0.341333	0	0	0.177955	0.153896
[truncated: 208,150+ more rows]

## Sheet: Table S6
Table S6. Wilcoxon Rank Sum Test differential gene expression tables on vascular cell states
cell_state	names	scores	logfoldchanges	pvals	pvals_adj	pct_nz_group	pct_nz_reference
adip_cap_ec	FABP4	71.4493	6.73155	0	0	0.997339	0.350133
adip_cap_ec	CD36	67.5824	4.60965	0	0	0.996275	0.399527
adip_cap_ec	CD300LG	65.0593	5.82108	0	0	0.911655	0.0850581
adip_cap_ec	BTNL9	64.8439	4.6205	0	0	0.962214	0.275531
adip_cap_ec	RBP7	62.3042	4.67023	0	0	0.938797	0.211618
adip_cap_ec	TXNIP	54.4618	2.69771	0	0	0.989356	0.754634
adip_cap_ec	GALNT15	54.2132	3.91286	0	0	0.830761	0.156447
adip_cap_ec	ADGRL4	53.5842	2.86843	0	0	0.947845	0.421861
adip_cap_ec	PALMD	53.3463	3.26377	0	0	0.896754	0.274188
adip_cap_ec	PPARG	52.6896	4.04582	0	0	0.787121	0.131163
adip_cap_ec	GSN	52.2266	2.23138	0	0	0.992017	0.786405
adip_cap_ec	IGFBP3	51.1641	3.98136	0	0	0.821714	0.164556
adip_cap_ec	SYNE2	49.9703	2.41613	0	0	0.937201	0.569674
adip_cap_ec	DSG2	49.561	5.51392	0	0	0.693986	0.0344125
adip_cap_ec	VWF	49.0234	3.01385	0	0	0.968068	0.468785
adip_cap_ec	KIAA1217	48.7498	3.44353	0	0	0.778073	0.174008
adip_cap_ec	ABLIM3	48.2142	3.62423	0	0	0.755189	0.136878
adip_cap_ec	GPIHBP1	48.1115	3.34121	0	0	0.7967	0.169267
adip_cap_ec	SGK1	47.8321	2.91554	0	0	0.870676	0.319736
adip_cap_ec	WNK1	47.5817	2.58426	0	0	0.8595	0.399342
adip_cap_ec	TACC1	47.2817	1.93822	0	0	0.947845	0.677283
adip_cap_ec	ADGRF5	47.2547	2.59447	0	0	0.921767	0.43604
adip_cap_ec	TSPAN13	47.1276	3.1584	0	0	0.784992	0.186318
adip_cap_ec	FABP5	46.1241	3.14979	0	0	0.952634	0.407744
adip_cap_ec	TCF4	45.9919	2.00457	0	0	0.946248	0.657791
adip_cap_ec	ACACB	45.235	3.6181	0	0	0.701437	0.12517
adip_cap_ec	SHANK3	44.9161	2.69847	0	0	0.815327	0.2519
adip_cap_ec	NOTCH4	44.1084	2.57811	0	0	0.843002	0.278574
adip_cap_ec	SPARCL1	43.5458	2.18553	0	0	0.998936	0.783609
adip_cap_ec	CYP4B1	43.3963	3.85856	0	0	0.661522	0.0783084
adip_cap_ec	APOLD1	43.2993	2.40773	0	0	0.879191	0.439655
adip_cap_ec	A2M	43.2236	1.74622	0	0	0.974987	0.785772
adip_cap_ec	CD320	43.1294	2.53815	0	0	0.812134	0.315921
adip_cap_ec	LGALS3	43.1005	1.98758	0	0	0.935604	0.602743
adip_cap_ec	RAPGEF3	42.9349	2.87881	0	0	0.733369	0.180526
adip_cap_ec	AHNAK	42.9296	1.9747	0	0	0.931879	0.587885
adip_cap_ec	SEMA3G	42.9279	3.51405	0	0	0.67802	0.0939238
adip_cap_ec	TIMP4	42.7415	3.68491	0	0	0.67323	0.137372
adip_cap_ec	OSBPL1A	42.699	2.49374	0	0	0.783928	0.309249
adip_cap_ec	LNX1	42.4245	3.81524	0	0	0.643427	0.0790961
adip_cap_ec	SEC14L1	42.4162	2.2344	0	0	0.901543	0.431438
adip_cap_ec	ANXA3	42.3941	2.93507	0	0	0.753592	0.19852
adip_cap_ec	ATOH8	42.3653	3.21745	0	0	0.689196	0.149002
adip_cap_ec	UACA	42.195	2.22682	0	0	0.842469	0.422031
adip_cap_ec	NOSTRIN	41.81	2.58772	0	0	0.77967	0.234508
adip_cap_ec	TGFBR2	41.5828	1.99767	0	0	0.92496	0.551016
adip_cap_ec	ABLIM1	41.5796	2.53419	0	0	0.771687	0.252765
adip_cap_ec	MXD4	41.5653	2.36249	0	0	0.772751	0.308615
adip_cap_ec	SPRY1	41.4099	2.5029	0	0	0.829697	0.339275
adip_cap_ec	MGLL	41.2701	2.11457	0	0	0.87174	0.450714
adip_cap_ec	LIPE	41.2468	4.28537	0	0	0.604577	0.0563141
adip_cap_ec	DHRS3	41.2035	2.84834	0	0	0.701969	0.190072
adip_cap_ec	FMO2	41.0028	3.31585	0	0	0.668973	0.13524
adip_cap_ec	EPAS1	40.9646	1.75122	0	0	0.9686	0.735744
adip_cap_ec	SPTBN1	40.8722	1.82417	0	0	0.952634	0.651721
adip_cap_ec	AKR1C3	40.7755	2.94048	0	0	0.698244	0.184573
adip_cap_ec	CA4	40.6201	3.11732	0	0	0.699308	0.140739
adip_cap_ec	CAV1	40.5703	1.51847	0	0	0.978712	0.835213
adip_cap_ec	FAM241A	40.5628	2.42624	0	0	0.757318	0.301603
adip_cap_ec	MCF2L	40.4326	2.69912	0	0	0.716338	0.183399
adip_cap_ec	LPL	40.4137	3.64176	0	0	0.638105	0.0950513
adip_cap_ec	CDKN1C	40.3269	2.37779	0	0	0.782331	0.332726
adip_cap_ec	CAPN2	39.9836	2.1298	0	0	0.798297	0.382136
adip_cap_ec	CDH5	39.9735	2.16011	0	0	0.863757	0.382985
adip_cap_ec	RDX	39.8772	1.95116	0	0	0.86429	0.530999
adip_cap_ec	KDR	39.8107	2.46414	0	0	0.767429	0.244857
adip_cap_ec	F8	39.7343	2.44926	0	0	0.814263	0.317667
adip_cap_ec	RGCC	39.7304	2.45674	0	0	0.87653	0.367864
adip_cap_ec	SYNE1	39.2412	2.11024	0	0	0.841405	0.431963
adip_cap_ec	GPX3	39.0556	2.03575	0	0	0.901543	0.451563
adip_cap_ec	GFOD1	38.7991	2.47894	0	0	0.710484	0.229766
adip_cap_ec	AQP7	38.6559	4.11389	0	0	0.56892	0.0491937
adip_cap_ec	DOCK9	38.6119	2.22826	0	0	0.77967	0.285108
adip_cap_ec	LPAR6	38.2871	2.26747	0	0	0.75785	0.258248
adip_cap_ec	KCTD12	38.2835	2.27395	0	0	0.800958	0.344217
adip_cap_ec	RNF125	38.2819	3.21828	0	0	0.613624	0.112721
adip_cap_ec	ITGA6	38.2322	2.19713	0	0	0.817456	0.330347
adip_cap_ec	MT1E	37.6754	2.33319	0	0	0.85471	0.44815
adip_cap_ec	LIFR	37.5282	2.13575	0	0	0.824375	0.407822
adip_cap_ec	MT1M	37.4979	2.33183	0	0	0.842469	0.398709
adip_cap_ec	EFNB1	37.494	2.68971	0	0	0.656732	0.162378
adip_cap_ec	ETS1	37.259	1.88433	0	0	0.848324	0.448659
adip_cap_ec	IFNGR1	37.194	1.98151	0	0	0.8281	0.416826
adip_cap_ec	SH3BGRL2	37.1491	2.79053	0	0	0.632783	0.151767
adip_cap_ec	NRP1	37.0424	1.94326	0	0	0.825439	0.404964
adip_cap_ec	PIK3R3	37.0052	2.07888	0	0	0.803087	0.329235
adip_cap_ec	NEDD9	36.9625	1.94038	0	0	0.846727	0.403775
adip_cap_ec	ADRB2	36.6523	3.44203	0	0	0.574242	0.0938002
adip_cap_ec	FLT1	36.3242	1.99006	0	0	0.899947	0.433245
adip_cap_ec	SOX17	36.3081	2.39962	0	0	0.709952	0.237829
adip_cap_ec	SLC9A3R2	35.7596	1.96969	0	0	0.930282	0.567404
adip_cap_ec	ROBO4	35.6316	2.02356	0	0	0.761043	0.297881
adip_cap_ec	EMP1	35.6005	1.95351	0	0	0.852581	0.402045
adip_cap_ec	CD34	35.3564	2.02995	0	0	0.792975	0.326671
adip_cap_ec	MT2A	35.1805	1.9623	0	0	0.980841	0.824972
adip_cap_ec	SOX18	35.0762	1.97584	0	0	0.834486	0.353917
adip_cap_ec	HSD17B11	35.0122	2.02811	0	0	0.723257	0.306299
adip_cap_ec	TMTC1	34.9284	1.92585	0	0	0.763704	0.353515
adip_cap_ec	PECAM1	34.73	1.94258	0	0	0.963278	0.534273
adip_cap_ec	FNBP1L	34.729	2.33716	0	0	0.651943	0.209965
adip_cap_ec	FAM107A	34.5518	1.97062	0	0	0.797233	0.337298
adip_cap_ec	FKBP5	34.5455	1.82553	0	0	0.805748	0.426233
adip_cap_ec	TM4SF18	34.4259	2.09427	0	0	0.723257	0.275655
adip_cap_ec	NQO1	34.306	2.47496	0	0	0.626397	0.193223
adip_cap_ec	PLPP1	34.1047	1.71098	0	0	0.861096	0.459255
adip_cap_ec	HRCT1	33.9887	2.68694	0	0	0.585418	0.136708
adip_cap_ec	CD59	33.8899	1.39071	0	0	0.957956	0.759144
adip_cap_ec	CAT	33.8661	2.26382	0	0	0.64396	0.233427
adip_cap_ec	BST2	33.7127	1.64553	0	0	0.919638	0.580085
adip_cap_ec	AIF1L	33.6999	2.0146	0	0	0.705695	0.249722
adip_cap_ec	DPYSL2	33.5489	1.70731	0	0	0.777009	0.429075
adip_cap_ec	HSPG2	33.5069	1.68346	0	0	0.853113	0.462143
adip_cap_ec	MTUS1	33.3393	1.73061	0	0	0.804151	0.432473
adip_cap_ec	ZFP36L2	33.1488	1.72996	0	0	0.820117	0.517839
adip_cap_ec	CRYBG3	33.0195	2.15143	0	0	0.65141	0.225951
adip_cap_ec	MLEC	32.9372	1.96532	0	0	0.695051	0.298746
adip_cap_ec	ADGRG1	32.8943	2.25213	0	0	0.625333	0.180804
adip_cap_ec	TIMP3	32.8419	1.29141	0	0	0.98297	0.876483
adip_cap_ec	FCN3	32.7858	2.07627	0	0	0.697712	0.213518
adip_cap_ec	HIF3A	32.4697	1.96047	0	0	0.680149	0.25051
adip_cap_ec	TNFRSF1B	32.4004	2.34888	0	0	0.59553	0.168108
adip_cap_ec	CDC42EP3	32.2063	1.95359	0	0	0.695583	0.27791
adip_cap_ec	PHLDA3	32.1987	2.70199	0	0	0.555082	0.140693
adip_cap_ec	PDE2A	32.1295	1.93226	0	0	0.674827	0.230168
adip_cap_ec	TCF15	32.0813	2.68386	0	0	0.548696	0.110852
adip_cap_ec	S1PR1	32.0644	1.69669	0	0	0.816392	0.387418
adip_cap_ec	CRIM1	32.0318	1.55376	0	0	0.839276	0.539278
adip_cap_ec	MEOX2	31.9402	2.85139	0	0	0.528473	0.101152
adip_cap_ec	GIMAP7	31.9322	1.73359	0	0	0.825439	0.403312
adip_cap_ec	LMCD1	31.858	1.79783	0	0	0.724854	0.341159
adip_cap_ec	ANKRD29	31.7287	2.6432	0	0	0.551357	0.136584
adip_cap_ec	DBI	31.7124	1.50621	0	0	0.798829	0.495722
adip_cap_ec	PTPRM	31.709	1.81011	0	0	0.715274	0.293201
adip_cap_ec	NFIB	31.6431	1.4034	0	0	0.861629	0.580903
adip_cap_ec	GNAI1	31.6181	2.41615	0	0	0.575838	0.174842
adip_cap_ec	COL15A1	31.4147	2.35175	0	0	0.583289	0.156771
adip_cap_ec	TNFSF10	31.2867	1.75106	0	0	0.773284	0.388453
adip_cap_ec	METTL7A	31.182	1.98411	0	0	0.63917	0.24966
adip_cap_ec	TPD52L1	31.1739	2.55245	0	0	0.546567	0.135889
adip_cap_ec	CPD	31.168	2.02499	0	0	0.634912	0.238153
adip_cap_ec	ZFP36L1	31.1179	1.31744	0	0	0.922831	0.705239
adip_cap_ec	PDK4	31.1143	1.67849	0	0	0.802022	0.436797
adip_cap_ec	GPR146	30.9432	2.2048	0	0	0.586482	0.167151
adip_cap_ec	MMRN2	30.9166	1.65197	0	0	0.775945	0.355199
adip_cap_ec	PLIN2	30.8852	2.01343	0	0	0.63438	0.247498
adip_cap_ec	MED13L	30.7799	1.84763	0	0	0.666312	0.295888
adip_cap_ec	TSPAN14	30.7533	1.68363	0	0	0.719532	0.347553
adip_cap_ec	GNG11	30.7435	1.43321	0	0	0.955828	0.718352
adip_cap_ec	ADAM15	30.7381	1.70587	0	0	0.741884	0.333946
adip_cap_ec	ITM2A	30.7078	1.65236	0	0	0.795636	0.343522
adip_cap_ec	PDGFB	30.6529	2.4096	0	0	0.551357	0.138051
adip_cap_ec	TPT1	30.4349	0.8447	0	0	0.99521	0.951069
adip_cap_ec	ARHGEF15	30.3801	2.42112	0	0	0.540181	0.130112
adip_cap_ec	TJP1	30.2971	1.41428	0	0	0.807344	0.498579
adip_cap_ec	PPFIBP1	30.1419	1.54587	0	0	0.788717	0.435855
adip_cap_ec	MT1X	30.1257	1.64848	0	0	0.839276	0.49461
adip_cap_ec	FADS3	30.086	1.96917	0	0	0.628526	0.253645
adip_cap_ec	MYO5C	30.0302	2.91828	0	0	0.493348	0.0956073
adip_cap_ec	MCC	30.0089	2.40276	0	0	0.536988	0.135549
adip_cap_ec	FLNB	29.8226	1.7768	0	0	0.674827	0.286127
adip_cap_ec	FGD4	29.7534	2.08688	0	0	0.579031	0.187029
adip_cap_ec	NMT2	29.718	2.81638	0	0	0.497605	0.107593
adip_cap_ec	PGRMC2	29.584	1.99021	0	0	0.609899	0.254757
adip_cap_ec	SWAP70	29.5794	1.54798	0	0	0.756786	0.39182
adip_cap_ec	SCARB1	29.5143	2.72818	0	0	0.49867	0.105122
adip_cap_ec	CALM1	29.4097	1.00883	0	0	0.957956	0.84119
adip_cap_ec	EPHA4	29.4069	2.35729	0	0	0.531666	0.138391
adip_cap_ec	CLEC14A	29.4042	1.62073	0	0	0.869611	0.412301
adip_cap_ec	HIP1R	29.3907	2.87624	0	0	0.482171	0.0899079
adip_cap_ec	AFF1	29.2855	1.7054	0	0	0.669505	0.301943
adip_cap_ec	PLVAP	29.2544	1.71357	0	0	0.754657	0.301248
adip_cap_ec	SRGN	29.0526	1.59905	0	0	0.92017	0.525161
adip_cap_ec	TMSB10	28.9914	1.41832	0	0	0.998403	0.909026
adip_cap_ec	BMP6	28.9067	3.51179	0	0	0.438531	0.0488231
adip_cap_ec	KIAA0355	28.8467	1.62377	0	0	0.686003	0.321512
adip_cap_ec	PRAG1	28.8031	3.58521	0	0	0.434806	0.0466916
adip_cap_ec	RPGR	28.552	1.88103	0	0	0.603513	0.224839
adip_cap_ec	PCAT19	28.4696	1.54434	0	0	0.766365	0.384931
adip_cap_ec	MGAT1	28.4658	1.54406	0	0	0.70942	0.373641
adip_cap_ec	CD93	28.3971	1.55989	0	0	0.76264	0.34777
adip_cap_ec	SCUBE2	28.3679	4.70543	0	0	0.403406	0.0215155
adip_cap_ec	DDX5	28.3344	0.845583	0	0	0.981373	0.895759
adip_cap_ec	FAM110D	28.3196	2.37584	0	0	0.526876	0.156401
adip_cap_ec	SPTLC2	28.2971	1.8313	0	0	0.605109	0.238061
adip_cap_ec	EMP2	28.2774	1.29262	0	0	0.815859	0.529763
adip_cap_ec	PODXL	28.2741	1.60365	0	0	0.714742	0.308059
adip_cap_ec	VAT1	28.2032	1.67888	0	0	0.643427	0.284644
adip_cap_ec	PIK3C2A	28.0516	1.52985	0	0	0.705695	0.362072
adip_cap_ec	SASH1	28.0487	1.49651	0	0	0.713677	0.366752
adip_cap_ec	GIMAP1	27.9688	1.62855	0	0	0.664183	0.285432
adip_cap_ec	PCDH1	27.9675	1.98154	0	0	0.557743	0.18116
adip_cap_ec	INHBB	27.8854	2.85636	0	0	0.461948	0.0881935
adip_cap_ec	FGL2	27.8604	2.16862	0	0	0.517296	0.130869
adip_cap_ec	CFLAR	27.8256	1.3712	0	0	0.805748	0.474098
adip_cap_ec	VSIR	27.808	1.63265	0	0	0.655136	0.295564
adip_cap_ec	AFDN	27.8044	1.51544	0	0	0.707291	0.327675
adip_cap_ec	NES	27.8016	1.61944	0	0	0.676956	0.319644
adip_cap_ec	CALCOCO2	27.6739	1.47919	0	0	0.700373	0.39894
adip_cap_ec	ASS1	27.6566	1.944	0	0	0.562533	0.190659
adip_cap_ec	CYYR1	27.6413	1.51016	0	0	0.74082	0.354766
adip_cap_ec	FRYL	27.5936	1.62105	0	0	0.654604	0.316678
adip_cap_ec	FOXN3	27.5636	1.60227	0	0	0.648749	0.307704
adip_cap_ec	IMPDH1	27.4728	2.73861	0	0	0.460883	0.0992061
adip_cap_ec	GMFG	27.4009	1.51772	0	0	0.697712	0.319597
adip_cap_ec	RAD21	27.3934	1.44881	0	0	0.700905	0.390538
adip_cap_ec	NCOA3	27.3535	1.67137	0	0	0.631187	0.288027
adip_cap_ec	SPARC	27.3391	1.26431	0	0	0.943055	0.703185
adip_cap_ec	HBEGF	26.9725	2.22204	0	0	0.517829	0.168742
adip_cap_ec	ITPKB	26.9637	2.29088	0	0	0.490687	0.131827
adip_cap_ec	RNF115	26.9309	1.5277	0	0	0.657797	0.325482
adip_cap_ec	MFSD6	26.9291	2.15146	0	0	0.50612	0.145141
adip_cap_ec	PLXDC2	26.807	1.77388	0	0	0.58116	0.222353
adip_cap_ec	RPS6KA2	26.7764	1.68487	0	0	0.599787	0.244841
adip_cap_ec	TUSC3	26.7267	2.17156	0	0	0.495476	0.135812
adip_cap_ec	TIE1	26.7219	1.46779	0	0	0.69239	0.318269
adip_cap_ec	CLDN5	26.6218	1.64278	0	0	0.918042	0.497452
adip_cap_ec	NNMT	26.575	1.39085	0	0	0.811602	0.445586
adip_cap_ec	ATP2B4	26.5177	1.53087	0	0	0.650346	0.326486
adip_cap_ec	EFNB2	26.4504	1.60245	0	0	0.657265	0.312214
adip_cap_ec	ADIPOR2	26.1953	1.64801	0	0	0.589143	0.239049
adip_cap_ec	CD2AP	26.1799	1.76721	0	0	0.564662	0.227975
adip_cap_ec	IQGAP1	26.1689	1.23498	0	0	0.772751	0.483581
adip_cap_ec	EMCN	26.1588	1.34158	0	0	0.749335	0.344078
adip_cap_ec	MIDN	26.123	1.37304	0	0	0.753592	0.484493
adip_cap_ec	ITGA1	26.0718	1.32388	0	0	0.7967	0.462251
adip_cap_ec	GNAI2	26.0374	1.1209	0	0	0.884513	0.636878
adip_cap_ec	CMTM8	26.0291	1.80203	0	0	0.533795	0.169313
adip_cap_ec	CARD8	26.0249	1.72676	0	0	0.565726	0.217765
adip_cap_ec	MCTP1	26.0238	1.81837	0	0	0.526344	0.157142
adip_cap_ec	KLF2	26.0174	1.34433	0	0	0.915381	0.654007
adip_cap_ec	SHROOM4	26.0085	2.03127	0	0	0.500798	0.145264
adip_cap_ec	MAP1LC3B	25.9895	1.28748	0	0	0.756253	0.485018
adip_cap_ec	SOCS1	25.9853	2.6492	0	0	0.443853	0.0989744
adip_cap_ec	SOCS2	25.9193	1.59092	0	0	0.618946	0.280505
adip_cap_ec	GNAS	25.8976	0.998221	0	0	0.938265	0.760271
adip_cap_ec	HIPK2	25.8518	1.56213	0	0	0.635444	0.329668
adip_cap_ec	ARHGAP29	25.6937	1.17776	0	0	0.868547	0.598357
adip_cap_ec	SOCS3	25.6874	1.35544	0	0	0.825439	0.635379
adip_cap_ec	QKI	25.6861	1.27886	0	0	0.739755	0.444242
adip_cap_ec	ENG	25.604	1.32218	0	0	0.87653	0.544112
adip_cap_ec	UTRN	25.5256	1.1943	0	0	0.825971	0.539973
adip_cap_ec	PITPNC1	25.4517	1.77437	0	0	0.533795	0.186766
adip_cap_ec	KCNQ1OT1	25.4281	1.95942	0	0	0.534859	0.204034
adip_cap_ec	PML	25.4039	1.62225	0	0	0.577967	0.240347
adip_cap_ec	MEOX1	25.3821	2.4373	0	0	0.435338	0.087761
adip_cap_ec	KLF7	25.3797	1.64595	0	0	0.576903	0.251684
adip_cap_ec	CDC42EP4	25.3195	1.53787	0	0	0.600319	0.273755
adip_cap_ec	SYN2	25.2832	4.24642	0	0	0.36562	0.0241567
adip_cap_ec	CTTNBP2NL	25.2457	1.54344	0	0	0.599787	0.260966
adip_cap_ec	ECE1	25.2437	1.30879	0	0	0.707823	0.397828
adip_cap_ec	EIF4EBP2	25.1991	1.7198	0	0	0.550293	0.235373
adip_cap_ec	RASGRF2	25.157	2.43888	0	0	0.43587	0.094418
adip_cap_ec	MINDY2	25.1473	1.63193	0	0	0.581692	0.2734
adip_cap_ec	MECOM	25.1397	1.77576	0	0	0.52794	0.182225
adip_cap_ec	FBXO31	24.98	2.70636	0	0	0.420436	0.0889194
adip_cap_ec	CASKIN2	24.9737	1.58174	0	0	0.576903	0.234091
adip_cap_ec	AKT3	24.9179	1.61323	0	0	0.572645	0.259406
adip_cap_ec	TMEM204	24.8636	1.35073	0	0	0.665247	0.320987
adip_cap_ec	LSM6	24.8229	1.573	0	0	0.583289	0.265862
adip_cap_ec	MAST4	24.808	1.51668	0	0	0.608302	0.284165
adip_cap_ec	NUAK1	24.758	1.86604	0	0	0.524747	0.204173
adip_cap_ec	GIMAP6	24.7096	1.52383	0	0	0.587014	0.245212
adip_cap_ec	RASIP1	24.6645	1.39427	0	0	0.638105	0.293695
adip_cap_ec	PREX1	24.6319	2.13888	0	0	0.46248	0.129093
adip_cap_ec	ACVRL1	24.5933	1.36977	0	0	0.634912	0.28642
adip_cap_ec	ELK3	24.5137	1.34086	0	0	0.684939	0.348542
adip_cap_ec	CCNY	24.5049	1.51413	0	0	0.578499	0.26543
adip_cap_ec	RALGAPA2	24.5022	1.54754	0	0	0.568387	0.226199
adip_cap_ec	CNTNAP3B	24.4934	2.05157	0	0	0.464077	0.130993
adip_cap_ec	CD109	24.4626	2.10438	0	0	0.464077	0.133093
adip_cap_ec	CTSH	24.4132	1.48121	0	0	0.587014	0.233813
adip_cap_ec	TCN2	24.4122	1.64901	0	0	0.550293	0.219109
adip_cap_ec	KLF4	24.3526	1.2707	0	0	0.81107	0.499583
adip_cap_ec	FRMD3	24.3503	1.96665	0	0	0.472592	0.140507
adip_cap_ec	RNASE1	24.3085	1.47073	0	0	0.922831	0.516465
adip_cap_ec	PREX2	24.302	1.58063	0	0	0.551357	0.214491
adip_cap_ec	IGFBP2	24.2913	1.27527	0	0	0.713677	0.37517
adip_cap_ec	XAF1	24.1288	1.55568	0	0	0.562001	0.229581
adip_cap_ec	RFLNB	24.1094	2.18371	0	0	0.444918	0.119779
adip_cap_ec	LRRC8C	24.1039	1.90187	0	0	0.483768	0.160586
adip_cap_ec	HMCN1	24.0945	2.56383	0	0	0.415114	0.0929353
adip_cap_ec	UVRAG	24.09	1.7611	0	0	0.51091	0.19642
adip_cap_ec	LRRC32	24.0296	1.2944	0	0	0.698776	0.385518
adip_cap_ec	HIPK3	24.0158	1.291	0	0	0.667376	0.362891
adip_cap_ec	HIP1	23.9973	1.41325	0	0	0.613092	0.315566
adip_cap_ec	TSPAN18	23.9084	1.80445	0	0	0.490687	0.16522
adip_cap_ec	COL4A1	23.8816	1.16469	0	0	0.817456	0.509669
adip_cap_ec	TPM3	23.8678	1.16217	0	0	0.835019	0.539896
adip_cap_ec	MYO1C	23.8391	1.29788	0	0	0.668973	0.377873
adip_cap_ec	RIMKLB	23.8255	1.81715	0	0	0.499734	0.185253
adip_cap_ec	SCAF11	23.8201	1.15085	0	0	0.741884	0.479257
adip_cap_ec	ADD3	23.7687	1.57039	0	0	0.544439	0.221874
adip_cap_ec	RPS11	23.6552	0.795614	0	0	0.955828	0.852141
adip_cap_ec	C2CD4B	23.6187	1.9574	0	0	0.487493	0.165282
adip_cap_ec	SPAAR	23.5947	2.65751	0	0	0.386908	0.063558
adip_cap_ec	RPN1	23.5871	1.28709	0	0	0.651943	0.35628
adip_cap_ec	ABCA1	23.5851	2.80477	0	0	0.392762	0.0803163
adip_cap_ec	FZD4	23.5549	1.50609	0	0	0.558276	0.242586
adip_cap_ec	GSE1	23.5348	2.18701	0	0	0.429484	0.112505
adip_cap_ec	SHE	23.5031	1.45708	0	0	0.564662	0.235111
adip_cap_ec	ID1	23.4604	1.276	0	0	0.896754	0.623193
adip_cap_ec	DDX3X	23.4335	1.09658	0	0	0.817988	0.573891
adip_cap_ec	PAPSS2	23.4115	1.79156	0	0	0.478446	0.15518
adip_cap_ec	MYC	23.3376	1.3129	0	0	0.679085	0.37015
adip_cap_ec	WASF2	23.3251	1.06712	0	0	0.765301	0.524342
adip_cap_ec	TSPAN6	23.319	2.19624	0	0	0.430016	0.118266
adip_cap_ec	CD46	23.106	1.1412	0	0	0.755721	0.47938
adip_cap_ec	SCNN1B	23.0714	3.1284	0	0	0.358169	0.0444983
adip_cap_ec	TMEM88	23.0709	1.21077	0	0	0.641831	0.284829
adip_cap_ec	FOXO3	23.0316	1.32134	0	0	0.616817	0.32786
adip_cap_ec	HEY1	22.9763	1.72628	0	0	0.473124	0.146376
adip_cap_ec	GIT1	22.9378	1.83995	0	0	0.461948	0.152447
adip_cap_ec	B3GNT5	22.8964	2.62206	0	0	0.386908	0.0782466
adip_cap_ec	DDX17	22.8567	1.01901	0	0	0.863757	0.628228
adip_cap_ec	MAP4K4	22.8458	1.44403	0	0	0.564662	0.276458
adip_cap_ec	NR1H3	22.7888	2.68577	0	0	0.375732	0.0681144
adip_cap_ec	RASAL2	22.7605	1.27546	0	0	0.615753	0.311303
adip_cap_ec	RAPGEF2	22.7568	1.45477	0	0	0.550293	0.242061
adip_cap_ec	HDAC7	22.753	1.37922	0	0	0.574774	0.27079
adip_cap_ec	DOC2B	22.7415	2.00323	0	0	0.433741	0.124459
adip_cap_ec	KANK3	22.7233	1.23991	0	0	0.642895	0.317033
adip_cap_ec	FGF2	22.6556	2.33639	0	0	0.40447	0.1016
adip_cap_ec	KAT6A	22.6386	1.35547	0	0	0.589675	0.299225
adip_cap_ec	CCDC68	22.6178	1.74192	0	0	0.480043	0.173391
adip_cap_ec	MPDZ	22.6105	1.61809	0	0	0.509313	0.213564
adip_cap_ec	BTG1	22.6014	0.925472	0	0	0.902076	0.764967
adip_cap_ec	CETP	22.5628	3.39182	0	0	0.351251	0.0489003
adip_cap_ec	NAV1	22.5351	1.93276	0	0	0.443321	0.140554
adip_cap_ec	ACTR2	22.5325	1.07257	0	0	0.725918	0.471426
adip_cap_ec	VAMP5	22.5247	1.08192	0	0	0.806812	0.543371
adip_cap_ec	GNAQ	22.5033	1.28261	0	0	0.615221	0.315983
adip_cap_ec	GIMAP8	22.4859	1.46131	0	0	0.54231	0.227712
adip_cap_ec	IFI27	22.4752	1.70461	0	0	0.979244	0.619563
adip_cap_ec	CTNNBIP1	22.4462	1.87735	0	0	0.44066	0.136322
adip_cap_ec	PIEZO1	22.4322	1.67167	0	0	0.481639	0.176804
adip_cap_ec	DST	22.4261	1.15816	0	0	0.730708	0.449849
adip_cap_ec	NPR1	22.407	1.72816	0	0	0.468866	0.162254
adip_cap_ec	KIAA1109	22.3921	1.44269	0	0	0.55455	0.261445
adip_cap_ec	DACH1	22.3884	2.20039	0	0	0.40447	0.100226
adip_cap_ec	PTPRB	22.383	1.16032	0	0	0.782863	0.419112
adip_cap_ec	SCN4A	22.3525	4.69396	0	0	0.316658	0.0147658
adip_cap_ec	GIMAP4	22.3443	1.18104	0	0	0.717935	0.385472
adip_cap_ec	AC129492.1	22.2778	2.40595	0	0	0.389569	0.0907111
adip_cap_ec	GRASP	22.2706	1.2078	0	0	0.646621	0.311813
adip_cap_ec	MAP3K6	22.1747	1.65614	0	0	0.47951	0.175615
adip_cap_ec	APOL3	22.1634	1.44297	0	0	0.526876	0.219248
adip_cap_ec	LRRFIP1	22.1112	1.04974	0	0	0.782331	0.52411
adip_cap_ec	RPL23	22.0845	0.845547	0	0	0.924428	0.791734
adip_cap_ec	TAOK1	22.0044	1.45298	0	0	0.539649	0.261661
adip_cap_ec	PTPN12	21.9018	1.16662	0	0	0.655668	0.384314
adip_cap_ec	HECW2	21.9004	1.7143	0	0	0.457158	0.151489
adip_cap_ec	TRIM56	21.794	1.37726	0	0	0.565194	0.292166
adip_cap_ec	JCAD	21.7858	1.56232	0	0	0.490687	0.190442
adip_cap_ec	CEBPD	21.7662	1.0262	0	0	0.931346	0.755236
adip_cap_ec	TEK	21.755	1.29912	0	0	0.574242	0.263036
adip_cap_ec	CEP68	21.7426	1.61876	0	0	0.481639	0.19364
adip_cap_ec	RPS6KA3	21.741	1.36278	0	0	0.552954	0.262712
adip_cap_ec	TRIB2	21.7082	1.50291	0	0	0.50133	0.206629
adip_cap_ec	CD82	21.7063	1.66455	0	0	0.466738	0.170471
adip_cap_ec	TNS2	21.6546	1.093	0	0	0.698244	0.415019
adip_cap_ec	CADM2	21.6543	5.59745	0	0	0.30016	0.0078154
adip_cap_ec	NPDC1	21.636	1.1097	0	0	0.847791	0.527354
adip_cap_ec	ANKRD12	21.6137	1.07533	0	0	0.725386	0.489343
adip_cap_ec	NKTR	21.562	1.14171	0	0	0.713145	0.448953
adip_cap_ec	CDC37	21.5478	0.953972	0	0	0.871208	0.622915
adip_cap_ec	EGFL7	21.5465	1.19188	0	0	0.900479	0.534536
adip_cap_ec	GJA1	21.5031	1.37634	0	0	0.542842	0.236856
adip_cap_ec	SLCO4A1	21.4035	1.33732	0	0	0.515168	0.197624
adip_cap_ec	TINAGL1	21.344	0.920761	0	0	0.892496	0.690365
adip_cap_ec	KALRN	21.2524	1.62973	0	0	0.464077	0.176279
adip_cap_ec	SELENON	21.2353	1.42023	0	0	0.515168	0.231249
adip_cap_ec	CLIC5	21.2044	1.9162	0	0	0.398084	0.0986346
adip_cap_ec	SLFN5	21.0904	1.35273	0	0	0.552954	0.271701
adip_cap_ec	SH3GLB1	21.0733	1.02524	0	0	0.698776	0.45578
adip_cap_ec	MYLIP	21.0513	1.34358	0	0	0.560404	0.294684
adip_cap_ec	HEG1	21.0107	1.14164	0	0	0.625333	0.314315
adip_cap_ec	HYAL2	20.9598	1.12228	0	0	0.810538	0.484168
adip_cap_ec	CPT1A	20.9388	1.52957	0	0	0.478978	0.201841
adip_cap_ec	NASP	20.9371	1.07729	0	0	0.688132	0.42858
adip_cap_ec	SLC35F6	20.8913	1.82231	0	0	0.416179	0.133433
adip_cap_ec	DSC2	20.866	4.1078	0	0	0.301756	0.0197084
adip_cap_ec	FERMT2	20.8458	1.01173	0	0	0.717935	0.465433
adip_cap_ec	AIDA	20.8267	1.38089	0	0	0.51091	0.236964
adip_cap_ec	MEF2A	20.7805	1.08245	0	0	0.658329	0.381425
adip_cap_ec	SUN1	20.7587	1.17686	0	0	0.603513	0.333869
adip_cap_ec	ADAM10	20.7415	1.18271	0	0	0.592869	0.3086
adip_cap_ec	WARS	20.7344	1.07711	0	0	0.667376	0.363122
adip_cap_ec	EPB41L2	20.7257	1.3496	0	0	0.573709	0.306052
adip_cap_ec	LRRC8A	20.6769	1.25847	0	0	0.552422	0.273539
adip_cap_ec	RPL37	20.6692	0.654913	0	0	0.984566	0.914803
adip_cap_ec	ARHGAP18	20.6552	1.6817	0	0	0.433741	0.150562
adip_cap_ec	NBL1	20.6503	1.16795	0	0	0.594465	0.316894
adip_cap_ec	EFCAB14	20.6129	1.2257	0	0	0.573709	0.309249
adip_cap_ec	TMOD3	20.5792	1.06757	0	0	0.670037	0.407868
adip_cap_ec	MYL12A	20.4931	0.732886	0	0	0.958489	0.852913
adip_cap_ec	IFI16	20.4872	0.964403	0	0	0.816392	0.567049
adip_cap_ec	ARL6IP1	20.48	1.04546	0	0	0.690261	0.446605
adip_cap_ec	ESAM	20.4758	0.959469	0	0	0.829697	0.561133
adip_cap_ec	FYN	20.4665	1.34111	0	0	0.501863	0.216051
adip_cap_ec	RBMS2	20.4404	1.29782	0	0	0.522618	0.242818
adip_cap_ec	DGKZ	20.4385	1.691	0	0	0.429484	0.154161
adip_cap_ec	S100A10	20.4121	1.17734	0	0	0.913252	0.597075
adip_cap_ec	LDB2	20.3949	1.05198	0	0	0.75785	0.436998
adip_cap_ec	DLC1	20.3592	1.04549	0	0	0.713145	0.486454
adip_cap_ec	LEPROT	20.3552	0.898437	0	0	0.7967	0.573366
adip_cap_ec	ST6GALNAC3	20.3536	1.43487	0	0	0.437467	0.149821
adip_cap_ec	HSPA12B	20.2956	1.48748	0	0	0.451836	0.166502
adip_cap_ec	PTPN14	20.1839	1.53111	0	0	0.459819	0.189639
adip_cap_ec	LPCAT2	20.1502	2.15051	0	0	0.362959	0.0877919
adip_cap_ec	SYBU	20.1292	2.59158	0	0	0.332624	0.0595731
adip_cap_ec	PLSCR4	20.013	1.25747	0	0	0.534859	0.264163
adip_cap_ec	OSTF1	19.9625	1.23764	0	0	0.532198	0.265554
adip_cap_ec	PARP14	19.9487	1.13637	0	0	0.584353	0.304939
adip_cap_ec	PICALM	19.8468	0.980311	0	0	0.696115	0.434388
adip_cap_ec	LIPA	19.5644	1.28458	0	0	0.494412	0.224515
adip_cap_ec	CTNND1	19.5558	1.05055	0	0	0.625865	0.36357
adip_cap_ec	MGST3	19.544	0.815639	0	0	0.872805	0.705332
adip_cap_ec	EPB41L4A	19.4703	1.56244	0	0	0.427355	0.16176
adip_cap_ec	RBMS3	19.4694	1.06804	0	0	0.589143	0.329328
adip_cap_ec	RCN1	19.4101	1.0301	0	0	0.623736	0.366876
adip_cap_ec	OCIAD2	19.4059	1.37856	0	0	0.454497	0.182055
adip_cap_ec	CYGB	19.4004	1.45622	0	0	0.397552	0.119579
adip_cap_ec	IFNAR1	19.3949	1.19603	0	0	0.541245	0.291039
adip_cap_ec	LRCH1	19.3903	1.51297	0	0	0.441724	0.181067
adip_cap_ec	AC118754.1	19.3863	2.59045	0	0	0.319319	0.0549549
adip_cap_ec	RHOU	19.3817	1.74266	0	0	0.413518	0.15759
adip_cap_ec	RUNX1T1	19.3808	1.39421	0	0	0.464077	0.197146
adip_cap_ec	ZMYND8	19.3605	1.64822	0	0	0.417775	0.158316
adip_cap_ec	ORAI2	19.3373	1.92549	0	0	0.370942	0.109987
adip_cap_ec	SLFN11	19.3344	1.55996	0	0	0.430016	0.167707
adip_cap_ec	RPS20	19.3332	0.761214	0	0	0.926557	0.806113
adip_cap_ec	CCDC50	19.2885	0.96231	0	0	0.689196	0.442064
adip_cap_ec	ZBTB46	19.2707	1.99056	0	0	0.36083	0.0984802
adip_cap_ec	MGAT4A	19.2674	1.51149	0	0	0.424694	0.157466
adip_cap_ec	SERINC1	19.229	0.900843	0	0	0.742948	0.522056
adip_cap_ec	ST6GAL1	19.2135	1.31775	0	0	0.458222	0.189021
adip_cap_ec	ITGB5	19.1728	1.43495	0	0	0.453965	0.194226
adip_cap_ec	SKAP2	19.146	1.22422	0	0	0.527408	0.272288
adip_cap_ec	GNAZ	19.1184	3.46879	0	0	0.287387	0.0292382
adip_cap_ec	CPM	19.1047	1.33973	0	0	0.447578	0.170657
adip_cap_ec	SP100	19.0836	0.981358	0	0	0.659925	0.418834
adip_cap_ec	ADCY4	19.0263	1.18143	0	0	0.516232	0.243606
adip_cap_ec	SRSF4	19.0115	0.941115	0	0	0.683342	0.464568
adip_cap_ec	CEP350	18.9981	1.21696	0	0	0.524215	0.277122
adip_cap_ec	NRN1	18.9948	1.09126	0	0	0.575306	0.307133
adip_cap_ec	MYO6	18.8985	1.24116	0	0	0.505056	0.251251
adip_cap_ec	NOVA2	18.89	1.64424	0	0	0.389569	0.127487
adip_cap_ec	FAM214A	18.8386	1.58428	0	0	0.410325	0.155412
adip_cap_ec	TMEM47	18.8195	1.11857	0	0	0.55455	0.290359
adip_cap_ec	STK10	18.8078	1.97024	0	0	0.34859	0.0909582
adip_cap_ec	DIAPH2	18.8046	1.61857	0	0	0.415114	0.166656
adip_cap_ec	DYNC1LI2	18.7743	0.998342	0	0	0.622139	0.403111
adip_cap_ec	GATA2	18.7663	1.29944	0	0	0.461416	0.194026
adip_cap_ec	MYH10	18.7578	1.48027	0	0	0.407131	0.146562
adip_cap_ec	FGF12	18.7475	2.37323	0	0	0.320915	0.0654732
adip_cap_ec	LYST	18.7213	1.3827	0	0	0.449175	0.194366
adip_cap_ec	IRAK3	18.7172	1.28557	0	0	0.470995	0.210784
adip_cap_ec	CNOT6L	18.7127	1.17663	0	0	0.51091	0.252919
adip_cap_ec	HMGB2	18.6459	1.11299	0	0	0.555615	0.315968
adip_cap_ec	LBR	18.6432	1.21248	0	0	0.49867	0.245876
adip_cap_ec	SNHG7	18.6227	0.951396	0	0	0.675891	0.427283
adip_cap_ec	PKN1	18.5818	1.1543	0	0	0.515168	0.263407
adip_cap_ec	ICAM2	18.5768	0.932878	0	0	0.787653	0.458344
adip_cap_ec	CCDC186	18.568	1.44667	0	0	0.442789	0.19676
adip_cap_ec	REV3L	18.5624	1.34297	0	0	0.480575	0.24047
adip_cap_ec	AHR	18.56	1.13456	0	0	0.539649	0.279825
adip_cap_ec	MAOA	18.5585	1.25466	0	0	0.473656	0.215896
adip_cap_ec	RTN4	18.5067	0.777044	0	0	0.861096	0.674117
adip_cap_ec	CCNL1	18.505	0.905037	0	0	0.783395	0.578154
adip_cap_ec	YWHAB	18.4879	0.722323	0	0	0.837147	0.688543
adip_cap_ec	GNB1	18.4796	0.885486	0	0	0.691857	0.468445
adip_cap_ec	MKNK2	18.4474	1.0445	0	0	0.573709	0.325297
adip_cap_ec	PLXNA2	18.4351	1.30847	0	0	0.456626	0.202026
adip_cap_ec	FTX	18.3887	1.26771	0	0	0.485897	0.238848
adip_cap_ec	TMEM245	18.3877	1.23822	0	0	0.490154	0.244378
adip_cap_ec	HERC1	18.3534	1.31253	0	0	0.460883	0.211634
adip_cap_ec	PPP3CA	18.3525	1.1481	0	0	0.522618	0.279146
adip_cap_ec	ACSL3	18.3457	1.1642	0	0	0.510378	0.260642
adip_cap_ec	HDGFL3	18.3287	1.09547	0	0	0.546567	0.299178
adip_cap_ec	PKP4	18.3241	1.32244	0	0	0.447578	0.194211
adip_cap_ec	TSHZ2	18.3195	1.35241	0	0	0.43587	0.176233
adip_cap_ec	MGST2	18.3128	0.888668	0	0	0.730176	0.472816
adip_cap_ec	SPTAN1	18.2882	0.916814	0	0	0.670037	0.411081
adip_cap_ec	MSX1	18.2466	1.59894	0	0	0.399148	0.151659
adip_cap_ec	CAVIN2	18.2104	1.02706	0	0	0.847791	0.547325
adip_cap_ec	SULF2	18.1975	1.11845	0	0	0.496541	0.228284
adip_cap_ec	RPL37A	18.1888	0.601451	0	0	0.981905	0.921923
adip_cap_ec	ANXA2	18.1881	0.775882	0	0	0.901011	0.72972
adip_cap_ec	LAP3	18.1614	0.923137	0	0	0.647685	0.382769
adip_cap_ec	PRPF4B	18.1258	0.989291	0	0	0.604045	0.366196
adip_cap_ec	PLCB1	18.0887	1.46152	0	0	0.409792	0.160324
adip_cap_ec	SLC29A1	18.0755	1.5324	0	0	0.39702	0.151597
adip_cap_ec	NLRP1	18.0561	1.86649	0	0	0.349122	0.103608
adip_cap_ec	TPM1	18.0451	1.02414	0	0	0.92496	0.631132
adip_cap_ec	ERG	18.0282	0.968878	0	0	0.594465	0.324015
adip_cap_ec	JAG2	17.992	1.54781	0	0	0.369345	0.11476
adip_cap_ec	SPAG9	17.9625	0.912455	0	0	0.661522	0.416332
adip_cap_ec	CRK	17.9049	1.0046	0	0	0.579564	0.344403
adip_cap_ec	WWP1	17.8845	1.4211	0	0	0.419372	0.178333
adip_cap_ec	MTPN	17.8812	0.946227	0	0	0.608302	0.380746
adip_cap_ec	ARHGAP31	17.874	1.1748	0	0	0.459287	0.20144
adip_cap_ec	ARGLU1	17.8708	0.790291	0	0	0.840873	0.642778
adip_cap_ec	CTBP2	17.8701	1.05304	0	0	0.539649	0.301202
adip_cap_ec	EML1	17.853	1.79784	0	0	0.353912	0.111578
adip_cap_ec	GAREM1	17.7795	3.42506	0	0	0.270889	0.0320647
adip_cap_ec	POLR2A	17.7721	1.03032	0	0	0.548164	0.301711
adip_cap_ec	SON	17.7508	0.68043	0	0	0.898882	0.753939
adip_cap_ec	FDPS	17.7394	0.905421	0	0	0.638105	0.397767
adip_cap_ec	AVPR2	17.7353	2.42557	0	0	0.295902	0.0537965
adip_cap_ec	TMPO	17.7091	1.30373	0	0	0.442257	0.200482
adip_cap_ec	RAPGEF1	17.708	1.28828	0	0	0.436402	0.190226
adip_cap_ec	KLHL5	17.6971	1.33926	0	0	0.414582	0.168433
adip_cap_ec	ATRX	17.6363	0.854673	0	0	0.714742	0.509669
adip_cap_ec	FAM43A	17.6359	1.14709	0	0	0.495476	0.243775
adip_cap_ec	SLC26A2	17.5929	1.75698	0	0	0.360298	0.122544
adip_cap_ec	THBD	17.5481	0.989039	0	0	0.640234	0.382707
adip_cap_ec	ESYT1	17.5477	1.4709	0	0	0.400213	0.164463
adip_cap_ec	CACHD1	17.5417	2.15034	0	0	0.315061	0.077567
adip_cap_ec	PXDN	17.5267	1.32282	0	0	0.424694	0.183708
adip_cap_ec	BOD1L1	17.5144	1.09738	0	0	0.534327	0.310901
adip_cap_ec	ABHD5	17.5109	1.38168	0	0	0.434806	0.202567
adip_cap_ec	RELL1	17.507	1.17265	0	0	0.469399	0.22589
adip_cap_ec	ECI2	17.4641	1.19791	0	0	0.460351	0.223727
adip_cap_ec	DYNC1H1	17.4263	0.881647	0	0	0.66578	0.435222
adip_cap_ec	GBP4	17.4247	1.03519	0	0	0.493348	0.233442
adip_cap_ec	USHBP1	17.4011	1.62856	0	0	0.349654	0.107439
adip_cap_ec	LITAF	17.3834	1.03247	0	0	0.574774	0.346256
adip_cap_ec	TNRC6B	17.3817	0.94481	0	0	0.608834	0.387001
adip_cap_ec	TUBB2A	17.3705	1.31861	0	0	0.425226	0.188543
adip_cap_ec	ANKRD11	17.369	0.972605	0	0	0.58116	0.356821
adip_cap_ec	BAZ2B	17.3623	1.05145	0	0	0.533262	0.302206
adip_cap_ec	PTBP3	17.3449	1.18818	0	0	0.469931	0.235559
adip_cap_ec	NEURL1B	17.3316	1.33025	0	0	0.410857	0.168942
adip_cap_ec	MAGI1	17.3303	1.17028	0	0	0.465141	0.222847
adip_cap_ec	HLA-E	17.3277	1.02506	0	0	0.991485	0.83841
adip_cap_ec	SCARF1	17.2904	1.20991	0	0	0.442257	0.197439
adip_cap_ec	GPRC5B	17.2619	1.11544	0	0	0.444385	0.189933
adip_cap_ec	SIRPA	17.2535	2.10918	0	0	0.313465	0.0801464
adip_cap_ec	BEND7	17.2291	1.76248	0	0	0.344864	0.111223
adip_cap_ec	LIMS2	17.2233	0.855497	0	0	0.675891	0.43153
adip_cap_ec	CX3CL1	17.2186	1.16997	0	0	0.451304	0.20873
adip_cap_ec	TLR4	17.2179	1.41357	0	0	0.384779	0.142453
adip_cap_ec	MYCBP2	17.2166	1.00396	0	0	0.552954	0.326084
adip_cap_ec	TRIM16	17.2159	1.94555	0	0	0.317722	0.0813975
adip_cap_ec	BPTF	17.2037	0.950754	0	0	0.594997	0.375
adip_cap_ec	EHD2	17.1863	0.863851	0	0	0.668973	0.444999
adip_cap_ec	ZNF385D	17.1568	1.24702	0	0	0.423097	0.178302
adip_cap_ec	MYO10	17.1553	1.21464	0	0	0.432145	0.189346
adip_cap_ec	PPP1R16B	17.1341	1.91621	0	0	0.322512	0.0884715
adip_cap_ec	DAB2	17.1259	0.946401	0	0	0.535923	0.281756
adip_cap_ec	BTG2	17.1084	0.846439	0	0	0.78925	0.555326
adip_cap_ec	CAVIN1	17.0844	0.662565	0	0	0.89835	0.765801
adip_cap_ec	ZNF366	17.0659	2.01154	0	0	0.307078	0.0723156
adip_cap_ec	APOL6	17.0646	1.38787	0	0	0.400745	0.167182
adip_cap_ec	FCHO2	17.0378	1.27722	0	0	0.43108	0.200621
adip_cap_ec	H2AFY	17.0298	0.916702	0	0	0.587547	0.364343
adip_cap_ec	BNIP2	17.0254	0.895252	0	0	0.613624	0.388932
adip_cap_ec	CEBPG	17.0238	1.20855	0	0	0.441192	0.208236
adip_cap_ec	C11orf96	17.0089	1.02651	0	0	0.757318	0.505174
adip_cap_ec	DPYSL3	17.0078	1.16378	0	0	0.464609	0.233288
adip_cap_ec	CD81	17.0077	0.814597	0	0	0.902076	0.682395
adip_cap_ec	HOXB7	16.9874	2.1914	0	0	0.300692	0.0702613
adip_cap_ec	ABHD17A	16.9706	0.990367	0	0	0.526344	0.293417
adip_cap_ec	PLXND1	16.9597	1.0028	0	0	0.511442	0.269631
adip_cap_ec	EPHB4	16.9494	1.07411	0	0	0.469399	0.221797
adip_cap_ec	ENPP2	16.873	1.20869	0	0	0.419904	0.179708
adip_cap_ec	IL27RA	16.8544	1.80006	0	0	0.32198	0.089321
adip_cap_ec	ATF4	16.8368	0.78109	0	0	0.724854	0.534088
adip_cap_ec	GATAD1	16.8109	1.24443	0	0	0.437999	0.213919
adip_cap_ec	SLC2A3	16.8028	0.945789	0	0	0.663651	0.450605
adip_cap_ec	SRP14	16.801	0.507645	0	0	0.948909	0.882028
adip_cap_ec	OGFRL1	16.7896	1.84792	0	0	0.325173	0.0975071
adip_cap_ec	ZBTB16	16.7882	0.816889	0	0	0.676956	0.431808
adip_cap_ec	KLF10	16.7692	0.918956	0	0	0.60777	0.380313
adip_cap_ec	MEF2C	16.7586	0.760294	0	0	0.787121	0.580424
adip_cap_ec	PLCG1	16.7387	1.55063	0	0	0.360298	0.131364
adip_cap_ec	SAMM50	16.7341	1.53928	0	0	0.367217	0.142685
adip_cap_ec	NDUFA12	16.7108	0.799543	0	0	0.714742	0.531401
adip_cap_ec	SRGAP2	16.6872	1.36193	0	0	0.387972	0.156323
adip_cap_ec	IGF2R	16.6713	1.17683	0	0	0.443853	0.215062
adip_cap_ec	IP6K2	16.6487	1.28861	0	0	0.410857	0.183955
adip_cap_ec	SMARCA2	16.6253	1.0002	0	0	0.523151	0.298344
adip_cap_ec	ATP1A1	16.6227	0.841408	0	0	0.696647	0.470252
adip_cap_ec	MT-ND3	16.6033	0.922362	0	0	0.987227	0.873224
adip_cap_ec	SH3BP5	16.6017	0.883615	0	0	0.575838	0.314871
adip_cap_ec	YES1	16.5908	0.902112	0	0	0.556147	0.308446
adip_cap_ec	ITPRIPL2	16.5471	1.36246	0	0	0.395955	0.173097
adip_cap_ec	SOX7	16.5278	1.09297	0	0	0.449707	0.208174
adip_cap_ec	SNAI1	16.5133	1.49461	0	0	0.367217	0.140229
adip_cap_ec	SP110	16.512	1.22316	0	0	0.419372	0.191802
adip_cap_ec	MBNL2	16.4825	0.95727	0	0	0.538052	0.308507
adip_cap_ec	SMAD5	16.4672	1.04148	0	0	0.49388	0.270527
adip_cap_ec	SERINC3	16.4657	0.799998	0	0	0.6876	0.471889
adip_cap_ec	IDI1	16.4645	1.01852	0	0	0.508781	0.285138
adip_cap_ec	C6orf62	16.4454	1.06183	0	0	0.493348	0.272427
adip_cap_ec	EEF2K	16.4404	1.50541	0	0	0.358701	0.134592
adip_cap_ec	RPS29	16.4215	0.647603	0	0	0.953699	0.857763
adip_cap_ec	AL583785.1	16.4205	2.4417	0	0	0.274082	0.0503985
adip_cap_ec	CEP112	16.3544	1.43753	0	0	0.372006	0.149991
adip_cap_ec	ICA1	16.3385	1.25028	0	0	0.402874	0.174873
adip_cap_ec	SEC62	16.3259	0.650754	0	0	0.848324	0.71219
adip_cap_ec	JAK1	16.3164	0.750837	0	0	0.720596	0.527555
adip_cap_ec	CAMSAP2	16.2692	1.15034	0	0	0.4529	0.234261
adip_cap_ec	NR5A2	16.2672	1.87724	0	0	0.306014	0.0824787
adip_cap_ec	KTN1	16.2535	0.658766	0	0	0.832358	0.700096
adip_cap_ec	RECQL	16.252	1.0986	0	0	0.458222	0.237149
adip_cap_ec	NRG2	16.252	3.07417	0	0	0.251197	0.0313079
adip_cap_ec	SRRM2	16.177	0.717016	0	0	0.829697	0.628413
adip_cap_ec	HSD17B4	16.1727	1.2645	0	0	0.402342	0.18238
adip_cap_ec	ARID1B	16.153	0.956891	0	0	0.531666	0.310222
adip_cap_ec	TUBA4A	16.148	1.37638	0	0	0.383715	0.165637
adip_cap_ec	RAB12	16.1384	1.69145	0	0	0.328366	0.109647
adip_cap_ec	ASAP1	16.1331	0.86501	0	0	0.589675	0.356991
adip_cap_ec	ERAP2	16.0959	1.47222	0	0	0.352315	0.129896
adip_cap_ec	MBD2	16.0734	1.1251	0	0	0.44066	0.222075
adip_cap_ec	TMCC3	16.0727	1.34608	0	0	0.364023	0.137464
adip_cap_ec	EBF3	16.0719	2.43702	0	0	0.269292	0.050831
adip_cap_ec	RSRP1	16.0672	0.826368	0	0	0.658329	0.457726
adip_cap_ec	DIS3	16.0596	1.25279	0	0	0.425226	0.213796
adip_cap_ec	TAOK2	16.0589	1.21187	0	0	0.400745	0.176032
adip_cap_ec	PHKB	16.0494	1.1743	0	0	0.43108	0.214738
adip_cap_ec	SRI	16.0461	0.802152	0	0	0.631719	0.425383
adip_cap_ec	CABP1	16.0372	2.07702	0	0	0.289516	0.0713425
adip_cap_ec	HNRNPA2B1	16.015	0.595709	0	0	0.938265	0.835969
adip_cap_ec	BZW1	16.0106	0.779943	0	0	0.677488	0.458282
adip_cap_ec	MSN	15.9755	0.741702	0	0	0.775412	0.562956
adip_cap_ec	NR3C1	15.9673	0.880283	0	0	0.566791	0.351461
adip_cap_ec	RBM5	15.9646	1.02104	0	0	0.480043	0.261244
adip_cap_ec	AFAP1L1	15.9324	1.2706	0	0	0.384779	0.16054
adip_cap_ec	TBC1D9	15.9196	1.32316	0	0	0.366152	0.142932
adip_cap_ec	DOCK1	15.9047	1.16578	0	0	0.424694	0.207927
adip_cap_ec	PRKAR2A	15.8965	1.14362	0	0	0.444385	0.235095
adip_cap_ec	NEAT1	15.8539	0.652259	0	0	0.937201	0.884175
adip_cap_ec	CCDC69	15.8429	1.05339	0	0	0.453965	0.231898
adip_cap_ec	SOS1	15.7871	1.25508	0	0	0.39702	0.18187
adip_cap_ec	KLF3	15.7422	0.879876	0	0	0.541245	0.312152
adip_cap_ec	VPS13C	15.7296	0.914685	0	0	0.538584	0.326795
adip_cap_ec	PTGER4	15.6975	2.11727	0	0	0.283662	0.0708019
adip_cap_ec	AKAP9	15.6955	0.866863	0	0	0.604577	0.414231
adip_cap_ec	RHBDF2	15.6808	2.07084	0	0	0.280468	0.0663382
adip_cap_ec	NSUN6	15.6566	1.49509	0	0	0.349654	0.136862
adip_cap_ec	CREB1	15.6535	1.13972	0	0	0.43587	0.228392
adip_cap_ec	TMC6	15.6387	1.6606	0	0	0.319319	0.105724
adip_cap_ec	PTP4A2	15.6374	0.834166	0	0	0.596594	0.401659
adip_cap_ec	SETX	15.6367	0.958104	0	0	0.503459	0.287795
adip_cap_ec	ZC3HAV1	15.6316	1.09902	0	0	0.481639	0.275856
adip_cap_ec	RALGDS	15.6253	1.0636	0	0	0.425226	0.199571
adip_cap_ec	CDK13	15.6208	1.15644	0	0	0.416711	0.203911
adip_cap_ec	PAK2	15.614	0.795784	0	0	0.633848	0.421058
adip_cap_ec	NUFIP2	15.6007	0.925418	0	0	0.549228	0.336927
adip_cap_ec	CPNE2	15.5536	1.19898	0	0	0.389569	0.173452
adip_cap_ec	BRI3	15.5133	0.718925	0	0	0.754125	0.552823
adip_cap_ec	KLF11	15.4881	1.1557	0	0	0.411389	0.198845
adip_cap_ec	AC087289.1	15.4782	2.26146	0	0	0.269292	0.059465
adip_cap_ec	TRIP12	15.4547	0.931325	0	0	0.512507	0.30202
adip_cap_ec	CDC42BPA	15.4532	0.872318	0	0	0.54231	0.326949
adip_cap_ec	OSMR	15.428	0.906183	0	0	0.524215	0.313141
adip_cap_ec	LAMA5	15.4084	0.959559	0	0	0.493348	0.280026
adip_cap_ec	MYCT1	15.3778	0.809049	0	0	0.565726	0.318392
adip_cap_ec	TRIM25	15.3744	1.59563	0	0	0.326237	0.117694
adip_cap_ec	SERBP1	15.3702	0.67719	0	0	0.771155	0.602218
adip_cap_ec	SF3B1	15.3551	0.722488	0	0	0.708356	0.502734
adip_cap_ec	ZADH2	15.3479	1.67949	0	0	0.310804	0.10177
adip_cap_ec	MACF1	15.3476	0.743461	0	0	0.722725	0.512125
adip_cap_ec	GALNT1	15.3295	1.20225	0	0	0.409792	0.205625
adip_cap_ec	MDFIC	15.3251	1.12754	0	0	0.396487	0.179075
adip_cap_ec	MYL12B	15.3173	0.600187	0	0	0.929218	0.814129
adip_cap_ec	HTATIP2	15.2894	1.24263	0	0	0.38265	0.17529
adip_cap_ec	DYNC1I2	15.2525	0.752851	0	0	0.646088	0.447084
adip_cap_ec	CNFN	15.2299	2.74	0	0	0.243214	0.0363586
adip_cap_ec	DOCK4	15.2211	1.22514	0	0	0.370942	0.156725
adip_cap_ec	STIM2	15.1965	1.16316	0	0	0.39223	0.181052
adip_cap_ec	SUN2	15.1809	0.900323	0	0	0.505588	0.292398
adip_cap_ec	RRBP1	15.1553	0.759685	0	0	0.648217	0.432241
adip_cap_ec	NCOA7	15.1553	0.751623	0	0	0.583821	0.344155
adip_cap_ec	LAMB1	15.1545	1.23084	0	0	0.368813	0.157219
adip_cap_ec	ASRGL1	15.1525	1.13701	0	0	0.37041	0.15101
adip_cap_ec	CHD7	15.1253	1.65287	0	0	0.308675	0.102017
adip_cap_ec	SLCO3A1	15.1238	1.12182	0	0	0.401809	0.191755
adip_cap_ec	TNMD	15.1066	5.16795	0	0	0.209686	0.0054368
adip_cap_ec	HEBP2	15.0971	0.911728	0	0	0.500266	0.296275
adip_cap_ec	SORBS2	15.0806	0.569625	0	0	0.670569	0.387403
adip_cap_ec	WWC3	15.0761	1.20019	0	0	0.381586	0.173978
adip_cap_ec	CDC42BPB	15.0741	1.01145	0	0	0.44545	0.236979
adip_cap_ec	TSHZ1	15.0654	1.5131	0	0	0.32677	0.122328
adip_cap_ec	RB1	15.046	0.949497	0	0	0.46727	0.256518
adip_cap_ec	YY1	15.0164	0.808982	0	0	0.582225	0.393565
adip_cap_ec	ADAMTS1	15.0018	0.863594	0	0	0.709952	0.506611
adip_cap_ec	SNX9	14.9963	0.948792	0	0	0.470463	0.263252
adip_cap_ec	PDZD2	14.9684	1.9916	0	0	0.270357	0.0650562
adip_cap_ec	NIPBL	14.951	0.86268	0	0	0.538052	0.337112
adip_cap_ec	ENPP4	14.9439	1.55392	0	0	0.319319	0.115934
adip_cap_ec	LRMP	14.9425	3.29314	0	0	0.22512	0.0226894
adip_cap_ec	TNFRSF10D	14.939	1.07598	0	0	0.419372	0.209116
adip_cap_ec	TSPAN15	14.9199	1.15206	0	0	0.360298	0.146608
adip_cap_ec	ARAP3	14.9122	1.36393	0	0	0.336349	0.129201
adip_cap_ec	FCGRT	14.8895	0.702694	0	0	0.724854	0.497946
adip_cap_ec	NCK1	14.888	0.968144	0	0	0.440128	0.228299
adip_cap_ec	LXN	14.8819	1.4174	0	0	0.325705	0.119471
adip_cap_ec	CCDC178	14.8791	2.7067	0	0	0.238425	0.0366057
adip_cap_ec	SRSF5	14.8628	0.611319	0	0	0.839276	0.693084
adip_cap_ec	NIPAL3	14.8573	2.37426	0	0	0.253858	0.0531787
adip_cap_ec	PSMB8	14.8568	0.727957	0	0	0.632783	0.402354
adip_cap_ec	GPR160	14.856	2.68742	0	0	0.238957	0.0373162
adip_cap_ec	RAC1	14.8339	0.503417	0	0	0.92017	0.827845
adip_cap_ec	SERTAD4-AS1	14.7642	1.84231	0	0	0.284194	0.0831119
adip_cap_ec	APOL1	14.7385	1.09082	0	0	0.390101	0.181314
adip_cap_ec	AP2B1	14.7186	0.838873	0	0	0.506652	0.299055
adip_cap_ec	SLK	14.7086	0.902042	0	0	0.500266	0.302746
adip_cap_ec	ZNF207	14.7076	0.774493	0	0	0.597126	0.396083
adip_cap_ec	TBX3	14.6882	1.09546	0	0	0.384247	0.174626
adip_cap_ec	ASPH	14.6851	0.851017	0	0	0.51091	0.30341
adip_cap_ec	CLIP1	14.6818	0.923987	0	0	0.486429	0.289525
adip_cap_ec	ELMO1	14.681	0.951041	0	0	0.418308	0.20232
adip_cap_ec	TGOLN2	14.6795	0.774567	0	0	0.594997	0.396392
adip_cap_ec	SMAD9	14.6769	1.47316	0	0	0.329963	0.13195
adip_cap_ec	MLLT6	14.6598	1.02978	0	0	0.422033	0.220885
adip_cap_ec	TRAK2	14.6247	1.363	0	0	0.34859	0.151597
adip_cap_ec	UGCG	14.6041	0.811338	0	0	0.554018	0.344387
adip_cap_ec	EXOC1	14.603	1.16485	0	0	0.383183	0.184372
adip_cap_ec	GLDN	14.6026	3.6544	0	0	0.222459	0.0272612
adip_cap_ec	EPB41	14.5967	1.83883	0	0	0.283129	0.0860775
adip_cap_ec	LUZP1	14.5858	0.807634	0	0	0.530069	0.317945
adip_cap_ec	CTNNA1	14.5785	0.676633	0	0	0.71421	0.517191
adip_cap_ec	RCAN1	14.5624	1.095	0	0	0.396487	0.192836
adip_cap_ec	EGR1	14.5456	0.847224	0	0	0.733369	0.570555
adip_cap_ec	PLEKHG1	14.5263	0.824074	0	0	0.46727	0.24149
adip_cap_ec	GATA2-AS1	14.5147	1.38726	0	0	0.315593	0.112659
adip_cap_ec	SIPA1L2	14.4932	1.49142	0	0	0.307078	0.106218
adip_cap_ec	DICER1	14.4872	0.978067	0	0	0.451304	0.255375
adip_cap_ec	ADAMTS9	14.4698	0.829946	0	0	0.565194	0.353222
adip_cap_ec	NUCB2	14.4646	0.850216	0	0	0.524215	0.330857
adip_cap_ec	FAM13C	14.4628	1.37534	0	0	0.338478	0.141001
adip_cap_ec	AQP1	14.4275	0.816928	0	0	0.623204	0.375571
adip_cap_ec	CERK	14.4245	1.61035	0	0	0.30016	0.104643
adip_cap_ec	TNRC6C	14.4212	1.26186	0	0	0.35604	0.160447
adip_cap_ec	ARHGEF1	14.4135	1.17243	0	0	0.366684	0.167012
adip_cap_ec	FGD5	14.4119	0.954823	0	0	0.412986	0.201764
adip_cap_ec	RPS21	14.3805	0.523362	0	0	0.952102	0.86235
adip_cap_ec	FAM89A	14.3802	1.23269	0	0	0.352847	0.152277
adip_cap_ec	HLA-DPA1	14.3701	0.720051	0	0	0.653007	0.394091
adip_cap_ec	PCNX1	14.3502	1.25043	0	0	0.35604	0.160216
adip_cap_ec	STK17B	14.3414	2.32876	0	0	0.243214	0.0484678
adip_cap_ec	CHD9	14.324	0.739875	0	0	0.586482	0.392283
adip_cap_ec	KIDINS220	14.3206	0.926446	0	0	0.458222	0.263206
adip_cap_ec	TPR	14.3041	0.738462	0	0	0.62959	0.447856
adip_cap_ec	INTS6	14.3027	0.867208	0	0	0.509846	0.31691
adip_cap_ec	SCAMP1	14.2952	1.15899	0	0	0.377328	0.182673
adip_cap_ec	USP13	14.289	1.77902	0	0	0.283129	0.0898771
adip_cap_ec	CANX	14.2854	0.665388	0	0	0.725918	0.537687
adip_cap_ec	PCF11	14.2824	0.904152	0	0	0.485897	0.292135
adip_cap_ec	SLC39A10	14.2754	1.05278	0	0	0.38744	0.18706
adip_cap_ec	TANC1	14.2734	0.912673	0	0	0.441724	0.239837
adip_cap_ec	FAR1	14.2626	1.23318	0	0	0.357637	0.163598
adip_cap_ec	ZDHHC9	14.2448	1.85321	0	0	0.270889	0.0772272
adip_cap_ec	DEPTOR	14.2408	2.45117	0	0	0.232038	0.0375633
adip_cap_ec	YPEL3	14.2348	0.789115	0	0	0.531666	0.335861
adip_cap_ec	IGF1R	14.223	1.12888	0	0	0.377328	0.18048
adip_cap_ec	PRKDC	14.1893	0.885048	0	0	0.484832	0.291641
adip_cap_ec	EP300	14.1846	1.01625	0	0	0.415647	0.220129
adip_cap_ec	SPCS3	14.1806	0.732626	0	0	0.580096	0.379881
adip_cap_ec	FOXJ3	14.1677	1.2653	0	0	0.342203	0.148014
adip_cap_ec	GABARAPL1	14.1636	0.751203	0	0	0.561469	0.359338
adip_cap_ec	CDV3	14.1481	0.744266	0	0	0.567855	0.368065
adip_cap_ec	PRPF40A	14.1384	0.808362	0	0	0.53752	0.350982
adip_cap_ec	FKBP9	14.1291	0.85327	0	0	0.459819	0.256271
adip_cap_ec	MED13	14.0961	0.93962	0	0	0.432145	0.233319
adip_cap_ec	MAPK3	14.0692	0.821144	0	0	0.485365	0.287625
adip_cap_ec	EIF4G2	14.0631	0.610077	0	0	0.832358	0.67285
adip_cap_ec	IKBKB	14.0369	1.26954	0	0	0.3438	0.152447
adip_cap_ec	MMP28	14.013	1.66311	0	0	0.27834	0.085784
adip_cap_ec	SMYD4	14.0102	1.71318	0	0	0.277807	0.0867107
adip_cap_ec	ANO6	14.001	0.944781	0	0	0.436402	0.243204
adip_cap_ec	CADPS2	13.9894	1.30578	0	0	0.327834	0.134715
adip_cap_ec	NRARP	13.9725	1.02266	0	0	0.383183	0.182951
adip_cap_ec	STAG2	13.9665	0.874976	0	0	0.478978	0.289386
adip_cap_ec	CCL14	13.9654	0.654467	0	0	0.473124	0.240841
adip_cap_ec	CPNE8	13.9606	0.823806	0	0	0.470463	0.266727
adip_cap_ec	TRIP11	13.9226	0.905486	0	0	0.473656	0.287038
adip_cap_ec	CDH13	13.9177	1.26094	0	0	0.327302	0.131487
adip_cap_ec	TUBB4B	13.9025	0.667017	0	0	0.722193	0.54073
adip_cap_ec	CDKN1A	13.8953	0.732592	0	0	0.756253	0.565025
adip_cap_ec	MOSMO	13.8785	1.28744	0	0	0.340607	0.153729
adip_cap_ec	CYFIP1	13.8696	0.850799	0	0	0.476849	0.285525
adip_cap_ec	KLF13	13.8602	0.980257	0	0	0.409792	0.217487
adip_cap_ec	FLI1	13.8572	0.767658	0	0	0.476849	0.259808
adip_cap_ec	PKN2	13.8514	0.809142	0	0	0.494412	0.301325
adip_cap_ec	NOTCH1	13.8501	0.886796	0	0	0.433209	0.232902
adip_cap_ec	IL6ST	13.8423	0.649838	0	0	0.810005	0.605508
adip_cap_ec	TUBA1B	13.8385	0.585514	0	0	0.868015	0.742092
adip_cap_ec	ACSL5	13.8317	1.4724	0	0	0.295902	0.105245
adip_cap_ec	HGSNAT	13.8109	1.06187	0	0	0.373603	0.182179
adip_cap_ec	MAP3K11	13.8069	0.766192	0	0	0.485897	0.274203
adip_cap_ec	ZBTB7A	13.7971	0.800991	0	0	0.510378	0.319906
adip_cap_ec	C1orf115	13.7711	1.00021	0	0	0.378393	0.179816
adip_cap_ec	SNRNP200	13.7615	0.949051	0	0	0.423097	0.233442
adip_cap_ec	HSD17B13	13.7603	6.03235	0	0	0.189462	0.00366057
adip_cap_ec	MARCH7	13.7568	0.811379	0	0	0.47951	0.284598
adip_cap_ec	KMT2C	13.7411	0.796291	0	0	0.505056	0.313373
adip_cap_ec	JDP2	13.73	1.04827	0	0	0.352315	0.155829
adip_cap_ec	ZNF275	13.7243	2.07111	0	0	0.249601	0.0637588
adip_cap_ec	ARHGAP26	13.7204	1.13142	0	0	0.353379	0.161266
adip_cap_ec	OXR1	13.6908	0.960034	0	0	0.419904	0.232856
adip_cap_ec	HADHA	13.6876	0.700724	0	0	0.590208	0.399435
adip_cap_ec	WAC	13.6859	0.699322	0	0	0.589675	0.397211
adip_cap_ec	DOCK6	13.6774	0.940845	0	0	0.392762	0.194396
adip_cap_ec	BCL2L1	13.6761	0.82508	0	0	0.461416	0.266558
adip_cap_ec	PKN3	13.6559	1.40616	0	0	0.298563	0.109663
adip_cap_ec	CASP4	13.6306	0.885769	0	0	0.442789	0.248672
adip_cap_ec	ACBD3	13.617	1.04836	0	0	0.386376	0.202598
adip_cap_ec	SMARCC2	13.6141	0.863196	0	0	0.444385	0.25485
adip_cap_ec	MAP2	13.6136	1.31575	0	0	0.310804	0.121834
adip_cap_ec	SMC3	13.6034	0.830012	0	0	0.483768	0.301047
adip_cap_ec	EIF3A	13.6011	0.693709	0	0	0.633316	0.454266
adip_cap_ec	DENND6A	13.6001	1.30368	0	0	0.320383	0.134375
adip_cap_ec	NHSL2	13.5981	1.36788	0	0	0.308675	0.122127
adip_cap_ec	ATF7IP	13.5923	1.05067	0	0	0.384779	0.198242
adip_cap_ec	HOXB3	13.5862	2.01625	0	0	0.250133	0.0659366
adip_cap_ec	WDR82	13.5832	0.93969	0	0	0.414582	0.226631
adip_cap_ec	AP1S2	13.57	0.742005	0	0	0.513039	0.315056
adip_cap_ec	FXR1	13.5686	0.743039	0	0	0.547632	0.357392
adip_cap_ec	HIVEP1	13.5631	1.48126	0	0	0.301756	0.118513
adip_cap_ec	RNPEPL1	13.5574	1.22574	0	0	0.332624	0.147319
adip_cap_ec	ARID4A	13.5425	1.05534	0	0	0.39702	0.218028
adip_cap_ec	RERE	13.5377	0.837651	0	0	0.467802	0.281833
adip_cap_ec	RCAN3	13.5312	2.76021	0	0	0.215008	0.0315396
adip_cap_ec	PTPN18	13.5201	1.2478	0	0	0.328366	0.143967
adip_cap_ec	SERPINH1	13.5118	0.677014	0	0	0.654604	0.46534
adip_cap_ec	FAM177A1	13.5014	0.675493	0	0	0.611495	0.426572
adip_cap_ec	AMOTL2	13.4836	1.16922	0	0	0.334753	0.146809
adip_cap_ec	IER2	13.4416	0.6499	0	0	0.847791	0.71358
adip_cap_ec	SPRED2	13.441	1.54321	0	0	0.277807	0.0932905
adip_cap_ec	PRRC2C	13.4198	0.615442	0	0	0.734965	0.566462
adip_cap_ec	EIF5	13.4193	0.640299	0	0	0.740287	0.562909
adip_cap_ec	STX2	13.4117	1.35139	0	0	0.318787	0.137943
adip_cap_ec	SDC3	13.4024	1.40587	0	0	0.291112	0.106172
adip_cap_ec	TMBIM6	13.4009	0.558177	0	0	0.848856	0.699015
adip_cap_ec	DGKH	13.3997	0.929367	0	0	0.419372	0.232439
adip_cap_ec	NCOR1	13.398	0.698713	0	0	0.571581	0.383773
adip_cap_ec	LINC00472	13.3865	1.4006	0	0	0.320915	0.142021
adip_cap_ec	CYTH1	13.3765	0.873534	0	0	0.402874	0.204374
adip_cap_ec	CCM2L	13.3605	0.992157	0	0	0.337414	0.141758
adip_cap_ec	DIP2A	13.3444	1.29136	0	0	0.317722	0.136183
adip_cap_ec	SLC6A6	13.338	1.52716	0	0	0.281533	0.097955
adip_cap_ec	CCND3	13.3373	0.712939	0	0	0.500798	0.296105
adip_cap_ec	NFIA	13.3238	0.659629	0	0	0.647685	0.474191
adip_cap_ec	CREBBP	13.3163	0.895242	0	0	0.420436	0.235728
adip_cap_ec	MT1A	13.2992	0.70795	0	0	0.44066	0.236176
adip_cap_ec	ACAP2	13.2989	0.787112	0	0	0.495476	0.308955
adip_cap_ec	FOSL2	13.2774	0.671892	0	0	0.617882	0.422541
adip_cap_ec	ADD1	13.2673	0.631794	0	0	0.641299	0.443392
adip_cap_ec	CCDC66	13.2644	1.22885	0	0	0.328366	0.147658
adip_cap_ec	SLTM	13.2284	0.755961	0	0	0.521554	0.343383
adip_cap_ec	ABHD6	13.2186	1.76515	0	0	0.254923	0.0746478
adip_cap_ec	MIR22HG	13.2173	0.882883	0	0	0.460883	0.283208
adip_cap_ec	SAMHD1	13.2058	0.871997	0	0	0.406067	0.215263
adip_cap_ec	PNN	13.1919	0.678531	0	0	0.591272	0.404393
adip_cap_ec	MYH9	13.1837	0.613675	0	0	0.863757	0.682859
adip_cap_ec	GALNT18	13.1824	0.814841	0	0	0.406599	0.208436
adip_cap_ec	XRN1	13.1762	0.921544	0	0	0.416179	0.233705
adip_cap_ec	KIAA1324L	13.1573	1.9665	0	0	0.240021	0.0608551
adip_cap_ec	GYPC	13.156	0.607469	0	0	0.658329	0.444304
adip_cap_ec	SESN2	13.1196	2.17702	0	0	0.232571	0.0553719
adip_cap_ec	ACTN4	13.1178	0.611451	0	0	0.852581	0.668355
adip_cap_ec	KLF9	13.1089	0.630312	0	0	0.695051	0.497359
adip_cap_ec	AP1S1	13.1003	1.18594	0	0	0.332624	0.155211
adip_cap_ec	COPB1	13.0984	0.812244	0	0	0.458222	0.274666
adip_cap_ec	RC3H2	13.0981	1.06911	0	0	0.357105	0.176449
adip_cap_ec	FAM120A	13.094	0.815756	0	0	0.466738	0.287115
adip_cap_ec	CLASP1	13.0758	1.25636	0	0	0.313997	0.134236
adip_cap_ec	CDC42EP5	13.0727	0.991069	0	0	0.361895	0.175275
adip_cap_ec	RABGAP1	13.0692	0.922986	0	0	0.408196	0.22677
adip_cap_ec	DAB2IP	13.0527	1.0232	0	0	0.361362	0.179214
adip_cap_ec	TNFRSF4	13.0327	1.21186	0	0	0.282597	0.0970129
adip_cap_ec	PTPRA	13.0101	0.788877	0	0	0.450772	0.266419
adip_cap_ec	AC020916.1	13	0.812771	0	0	0.461416	0.276875
adip_cap_ec	HOOK3	12.9916	0.775819	0	0	0.50133	0.325868
adip_cap_ec	CCDC82	12.9896	0.88255	0	0	0.419904	0.240022
adip_cap_ec	C1orf21	12.9705	0.772218	0	0	0.43108	0.237582
adip_cap_ec	PPP1R10	12.9617	0.752983	0	0	0.512507	0.329297
adip_cap_ec	TRA2B	12.9577	0.631912	0	0	0.667376	0.519013
adip_cap_ec	BCAR3	12.9535	1.38465	0	0	0.284726	0.106388
adip_cap_ec	PPIC	12.9496	0.679322	0	0	0.543906	0.353484
adip_cap_ec	PCMTD2	12.9258	1.09356	0	0	0.331559	0.150871
adip_cap_ec	RBM17	12.8993	0.626062	0	0	0.622139	0.437106
adip_cap_ec	TAF1C	12.8863	1.30222	0	0	0.296966	0.119362
adip_cap_ec	KDM5A	12.8797	0.858178	0	0	0.43108	0.25502
adip_cap_ec	PHF20L1	12.8749	0.880928	0	0	0.428952	0.253444
adip_cap_ec	DUSP22	12.8608	1.00472	0	0	0.356573	0.176773
adip_cap_ec	KIF1B	12.8407	1.04105	0	0	0.36562	0.190782
adip_cap_ec	LASP1	12.8239	0.85241	0	0	0.407131	0.226121
adip_cap_ec	GPR4	12.8148	0.957676	0	0	0.346461	0.160138
adip_cap_ec	AIFM2	12.8115	2.31837	0	0	0.217137	0.0434172
adip_cap_ec	HADHB	12.7999	0.718499	0	0	0.514103	0.334796
adip_cap_ec	RNF144B	12.7898	1.00499	0	0	0.314529	0.127641
adip_cap_ec	ANKH	12.7825	1.25445	0	0	0.306014	0.130545
adip_cap_ec	NSRP1	12.7587	0.72538	0	0	0.533795	0.36513
adip_cap_ec	SLC25A24	12.7578	0.986735	0	0	0.367749	0.190844
adip_cap_ec	XPR1	12.7481	1.29622	0	0	0.297499	0.122282
adip_cap_ec	GNAI3	12.7168	0.730281	0	0	0.510378	0.330347
adip_cap_ec	ODF2L	12.7134	0.774668	0	0	0.44066	0.255267
adip_cap_ec	HELZ	12.7085	1.03223	0	0	0.358169	0.183847
adip_cap_ec	KDM7A	12.6978	1.40134	0	0	0.276743	0.101816
adip_cap_ec	VPS37B	12.6898	1.0366	0	0	0.33901	0.160216
adip_cap_ec	PEAR1	12.6897	1.12425	0	0	0.325705	0.150423
adip_cap_ec	EIF2AK2	12.6702	0.798087	0	0	0.464077	0.290143
adip_cap_ec	FURIN	12.6672	0.87665	0	0	0.373603	0.190365
adip_cap_ec	ERBIN	12.6496	0.871495	0	0	0.401809	0.223171
adip_cap_ec	UBE2G2	12.6391	0.847743	0	0	0.42363	0.247235
adip_cap_ec	POLE4	12.6245	0.748728	0	0	0.491219	0.321914
adip_cap_ec	CAB39	12.6241	1.03597	0	0	0.349654	0.174812
adip_cap_ec	TES	12.6238	0.916236	0	0	0.372539	0.192543
adip_cap_ec	ZNF22	12.622	0.767797	0	0	0.444918	0.26455
adip_cap_ec	MAP4	12.6147	0.622427	0	0	0.642363	0.464568
adip_cap_ec	VSIG10	12.6064	1.4632	0	0	0.266631	0.0934295
adip_cap_ec	YTHDC1	12.6064	0.687112	0	0	0.534859	0.359585
adip_cap_ec	NFKBIZ	12.6	0.720522	0	0	0.566791	0.396655
adip_cap_ec	RSF1	12.595	0.686422	0	0	0.552422	0.383835
adip_cap_ec	HDAC9	12.5879	2.07079	0	0	0.226184	0.0554183
adip_cap_ec	RYK	12.5848	0.996263	0	0	0.366152	0.193979
adip_cap_ec	FAM111A	12.5555	1.20918	0	0	0.301756	0.12778
adip_cap_ec	LMAN1	12.5482	0.671861	0	0	0.543906	0.367046
adip_cap_ec	IL13RA1	12.5461	0.918574	0	0	0.387972	0.213873
adip_cap_ec	ZCCHC24	12.5444	1.15672	0	0	0.316126	0.143365
adip_cap_ec	KIAA1211L	12.5435	1.50591	0	0	0.251197	0.0765476
adip_cap_ec	EHD4	12.5433	0.712714	0	0	0.46727	0.275145
adip_cap_ec	RAMP2	12.5397	0.677596	0	0	0.808941	0.504047
adip_cap_ec	EZH1	12.5357	1.18557	0	0	0.314529	0.143318
adip_cap_ec	RIN2	12.5338	0.75728	0	0	0.424694	0.238972
adip_cap_ec	UBE2Q2	12.5112	0.887103	0	0	0.398084	0.225009
adip_cap_ec	DLL1	12.5074	1.39426	0	0	0.27355	0.100689
adip_cap_ec	CTSZ	12.488	0.738167	0	0	0.473656	0.295549
adip_cap_ec	MTURN	12.4879	1.22109	0	0	0.304417	0.13229
adip_cap_ec	CYTH3	12.4861	1.26436	0	0	0.293241	0.121015
adip_cap_ec	ADRA2C	12.4834	1.93685	0	0	0.228845	0.0586155
adip_cap_ec	ARHGAP21	12.4591	0.980789	0	0	0.36083	0.188759
adip_cap_ec	UBXN4	12.4528	0.584594	0	0	0.672698	0.490779
adip_cap_ec	RALBP1	12.4343	0.719452	0	0	0.519425	0.356713
adip_cap_ec	SH2D3C	12.4274	0.749708	0	0	0.408728	0.219619
adip_cap_ec	TSTA3	12.4122	0.975734	0	0	0.345929	0.17234
adip_cap_ec	RAB14	12.4093	0.650586	0	0	0.546035	0.372436
adip_cap_ec	PXN	12.4059	0.657566	0	0	0.477914	0.2812
adip_cap_ec	SMAD2	12.3993	0.836143	0	0	0.417775	0.244347
adip_cap_ec	PCBP1	12.3862	0.538962	0	0	0.799361	0.6503
adip_cap_ec	MON1B	12.3812	1.26176	0	0	0.295902	0.126823
adip_cap_ec	GNA11	12.3769	0.899921	0	0	0.376264	0.202691
adip_cap_ec	BCAP29	12.3768	0.627851	0	0	0.602448	0.423669
adip_cap_ec	HIST1H4C	12.369	0.679034	0	0	0.556679	0.394013
adip_cap_ec	FAM13A	12.3634	1.50584	0	0	0.268228	0.100828
adip_cap_ec	CTDSP2	12.3537	0.756864	0	0	0.456094	0.287162
adip_cap_ec	TAOK3	12.3444	1.01401	0	0	0.351783	0.183909
adip_cap_ec	RBL2	12.3406	0.902911	0	0	0.382118	0.210336
adip_cap_ec	MIS18BP1	12.3386	1.08786	0	0	0.333156	0.164324
adip_cap_ec	ST8SIA4	12.3105	1.82458	0	0	0.230442	0.0620135
adip_cap_ec	PDIA6	12.3052	0.589896	0	0	0.671634	0.492972
adip_cap_ec	LGALS8	12.2968	0.94271	0	0	0.362959	0.191045
adip_cap_ec	PDCD6IP	12.2963	0.688446	0	0	0.495476	0.318454
adip_cap_ec	TCF7L1	12.2903	1.10351	0	0	0.318787	0.148508
adip_cap_ec	COL4A2	12.2861	0.570094	0	0	0.728579	0.508634
adip_cap_ec	SMAD1	12.2858	0.871895	0	0	0.368813	0.192033
adip_cap_ec	EFHD2	12.2786	0.943016	0	0	0.350718	0.176202
adip_cap_ec	MT-ATP6	12.2735	0.683076	0	0	0.989888	0.898771
adip_cap_ec	GALNT10	12.2725	1.69244	0	0	0.249601	0.0841777
adip_cap_ec	RXRA	12.2543	1.1141	0	0	0.313997	0.144693
adip_cap_ec	USP8	12.2302	0.815377	0	0	0.432145	0.264565
adip_cap_ec	LAPTM5	12.1969	0.938827	0	0	0.300692	0.121216
adip_cap_ec	AHCYL1	12.1899	0.723161	0	0	0.470995	0.298576
adip_cap_ec	CDK17	12.176	0.703111	0	0	0.435338	0.250942
adip_cap_ec	HLA-DRA	12.1748	0.600113	0	0	0.639702	0.397272
adip_cap_ec	MPZL1	12.1557	0.938592	0	0	0.354444	0.184944
adip_cap_ec	ZNF800	12.1546	0.888862	0	0	0.38744	0.218738
adip_cap_ec	ATMIN	12.1538	1.28061	0	0	0.293241	0.128398
adip_cap_ec	PHF3	12.1534	0.71972	0	0	0.473124	0.300538
adip_cap_ec	ELK4	12.1498	0.935216	0	0	0.354976	0.184326
adip_cap_ec	SNW1	12.1439	0.712301	0	0	0.470995	0.30165
adip_cap_ec	TM9SF3	12.1392	0.635588	0	0	0.560404	0.383078
adip_cap_ec	FRMD4A	12.1305	0.841782	0	0	0.382118	0.208761
adip_cap_ec	GADD45A	12.1284	0.720579	0	0	0.48909	0.316107
adip_cap_ec	TNFAIP2	12.126	1.0513	0	0	0.313997	0.142716
adip_cap_ec	CARHSP1	12.1215	0.577647	0	0	0.628526	0.442636
adip_cap_ec	EPHX1	12.093	0.571317	0	0	0.600319	0.412316
adip_cap_ec	CLEC2B	12.0741	0.544496	0	0	0.536456	0.316925
adip_cap_ec	HEXIM1	12.0712	0.799687	0	0	0.444385	0.277771
adip_cap_ec	PHACTR4	12.0694	0.75964	0	0	0.425758	0.253166
adip_cap_ec	IER5	12.0619	0.728561	0	0	0.474721	0.302654
adip_cap_ec	LEPR	12.0616	0.8698	0	0	0.346461	0.168911
adip_cap_ec	MIA3	12.0591	0.889169	0	0	0.387972	0.22226
adip_cap_ec	NAPRT	12.0538	0.904801	0	0	0.357105	0.187446
adip_cap_ec	PRKAA1	12.0533	0.821312	0	0	0.401809	0.233566
adip_cap_ec	TTC37	12.0528	0.907188	0	0	0.381054	0.216375
adip_cap_ec	GABPB1-AS1	12.0496	0.980359	0	0	0.34859	0.182287
adip_cap_ec	DDX21	12.0464	0.608053	0	0	0.62959	0.463302
adip_cap_ec	NEDD4	12.0448	1.06057	0	0	0.31719	0.149249
adip_cap_ec	EIF2AK4	12.0437	0.924441	0	0	0.353912	0.184542
adip_cap_ec	SFPQ	12.0417	0.568536	0	0	0.744013	0.574679
adip_cap_ec	PARP4	12.0383	1.36944	0	0	0.270889	0.106141
adip_cap_ec	USP34	12.0332	0.680677	0	0	0.482704	0.30945
adip_cap_ec	TNFAIP1	12.03	0.676311	0	0	0.460883	0.276257
adip_cap_ec	LRP10	12.0288	0.665739	0	0	0.524215	0.35489
adip_cap_ec	MAP4K3	12.0239	1.32168	0	0	0.279404	0.115393
adip_cap_ec	LAMP2	12.0185	0.669313	0	0	0.490687	0.317883
adip_cap_ec	PURB	12.0121	0.911266	0	0	0.376264	0.211433
adip_cap_ec	SESTD1	11.9532	0.91757	0	0	0.367217	0.201208
adip_cap_ec	EPRS	11.9444	0.853271	0	0	0.39702	0.232902
adip_cap_ec	RILP	11.9424	1.21308	0	0	0.277807	0.111362
adip_cap_ec	RBM26	11.939	0.880279	0	0	0.372539	0.206398
adip_cap_ec	LRP5	11.9366	1.14874	0	0	0.296434	0.131194
adip_cap_ec	TRIM24	11.9364	1.36106	0	0	0.270889	0.107732
adip_cap_ec	SPG7	11.9361	0.861928	0	0	0.380522	0.214228
adip_cap_ec	EDN1	11.9341	1.03005	0	0	0.337946	0.169251
adip_cap_ec	PRKCH	11.9229	0.682498	0	0	0.417243	0.23369
adip_cap_ec	IL18R1	11.9168	1.56877	0	0	0.232571	0.0672186
adip_cap_ec	UBAC1	11.9124	1.03673	0	0	0.318254	0.153064
adip_cap_ec	SLC1A1	11.904	2.22218	0	0	0.204364	0.0426603
adip_cap_ec	IRF1	11.8998	0.635815	0	0	0.610963	0.431052
adip_cap_ec	HNRNPD	11.8952	0.578299	0	0	0.630122	0.465325
adip_cap_ec	SEMA3F	11.8831	0.899946	0	0	0.339542	0.168247
adip_cap_ec	YME1L1	11.8783	0.66009	0	0	0.507185	0.340124
adip_cap_ec	NIN	11.8757	1.14826	0	0	0.305482	0.14355
adip_cap_ec	TMEM255B	11.8749	0.745183	0	0	0.378393	0.198505
adip_cap_ec	ERF	11.8653	0.857055	0	0	0.36562	0.195895
adip_cap_ec	PRDX4	11.8632	0.683786	0	0	0.465141	0.292738
adip_cap_ec	GCC2	11.86	0.73729	0	0	0.455029	0.290436
adip_cap_ec	IFI35	11.8507	0.862518	0	0	0.353379	0.18343
adip_cap_ec	SDCBP	11.8423	0.582745	0	0	0.836083	0.667923
adip_cap_ec	GHR	11.838	2.0418	0	0	0.211815	0.0508927
adip_cap_ec	RRAS	11.8192	0.570133	0	0	0.639702	0.436473
adip_cap_ec	LSS	11.7932	1.84479	0	0	0.218733	0.057766
adip_cap_ec	INF2	11.7803	0.947876	0	0	0.347525	0.185392
adip_cap_ec	SRSF10	11.7744	0.581257	0	0	0.597658	0.427993
adip_cap_ec	BIRC6	11.7689	0.744175	0	0	0.432145	0.266743
adip_cap_ec	TIA1	11.7685	0.983337	0	0	0.340075	0.179028
adip_cap_ec	TSPAN9	11.7629	0.813747	0	0	0.3752	0.205811
adip_cap_ec	IK	11.7611	0.625761	0	0	0.543374	0.381055
adip_cap_ec	TRAM1	11.7295	0.557264	0	0	0.61256	0.435901
adip_cap_ec	TBC1D15	11.726	0.696888	0	0	0.460351	0.291734
adip_cap_ec	AC007743.1	11.7104	2.88237	0	0	0.184673	0.0262264
adip_cap_ec	MGAT4B	11.708	1.21515	0	0	0.282065	0.121988
adip_cap_ec	ZKSCAN1	11.7063	0.821768	0	0	0.384779	0.219928
adip_cap_ec	SNX6	11.7046	0.594268	0	0	0.545503	0.374861
adip_cap_ec	CLINT1	11.7026	0.767129	0	0	0.415647	0.251745
adip_cap_ec	FLOT2	11.7011	0.900909	0	0	0.352847	0.188867
adip_cap_ec	CASP7	11.6962	1.17528	0	0	0.284726	0.122683
adip_cap_ec	NUMB	11.6959	0.71208	0	0	0.42363	0.251807
adip_cap_ec	PLSCR1	11.6928	0.559538	0	0	0.635444	0.434032
adip_cap_ec	SUGT1	11.6882	0.690484	0	0	0.469399	0.305264
adip_cap_ec	KIAA2026	11.6846	0.855892	0	0	0.377861	0.214367
adip_cap_ec	PROS1	11.6831	0.746374	0	0	0.397552	0.22643
adip_cap_ec	CDK6	11.6786	1.15831	0	0	0.293241	0.132645
adip_cap_ec	TOR1AIP2	11.6672	0.795386	0	0	0.383715	0.217287
adip_cap_ec	ASH1L	11.6629	0.613859	0	0	0.538584	0.371849
adip_cap_ec	APPL1	11.6468	0.686888	0	0	0.473124	0.310762
adip_cap_ec	MBTPS1	11.6435	0.834198	0	0	0.381586	0.219665
adip_cap_ec	USP7	11.6315	0.850716	0	0	0.369878	0.206274
adip_cap_ec	ARRDC2	11.6235	0.725737	0	0	0.363491	0.190921
adip_cap_ec	LMO2	11.6144	0.561741	0	0	0.475785	0.27547
adip_cap_ec	ST3GAL1	11.6098	0.929482	0	0	0.333156	0.169189
adip_cap_ec	NCKAP1	11.6042	0.59645	0	0	0.573177	0.406849
adip_cap_ec	GUSB	11.598	0.891471	0	0	0.349122	0.18621
adip_cap_ec	FMNL3	11.5853	1.32509	0	0	0.265567	0.107423
adip_cap_ec	AKAP11	11.5765	1.01573	0	0	0.324109	0.164633
adip_cap_ec	CXCL12	11.5651	0.828797	0	0	0.405003	0.23857
adip_cap_ec	PSMB9	11.5648	0.531394	0	0	0.606706	0.400902
adip_cap_ec	WNT11	11.5513	4.3784	0	0	0.163917	0.00770728
adip_cap_ec	AC010976.2	11.5406	2.19486	0	0	0.204364	0.0485296
adip_cap_ec	EVA1B	11.5319	0.76756	0	0	0.395955	0.231033
adip_cap_ec	NUP50	11.5304	1.03891	0	0	0.310271	0.150222
adip_cap_ec	PLEKHF2	11.5242	1.20571	0	0	0.271953	0.112072
adip_cap_ec	TTC17	11.5236	0.832132	0	0	0.369345	0.207865
adip_cap_ec	ARHGEF7	11.5225	0.665236	0	0	0.452368	0.282127
adip_cap_ec	PXDC1	11.5062	0.744427	0	0	0.40926	0.243235
adip_cap_ec	ARHGEF12	11.4849	0.586935	0	0	0.555615	0.384252
adip_cap_ec	ROCK2	11.4841	0.597414	0	0	0.574774	0.41105
adip_cap_ec	PTBP1	11.467	0.59961	0	0	0.519425	0.351646
adip_cap_ec	PUM1	11.4634	0.697139	0	0	0.449707	0.289757
adip_cap_ec	RNF19A	11.4629	0.701665	0	0	0.432145	0.267021
adip_cap_ec	ASXL1	11.4604	0.651816	0	0	0.475785	0.307256
adip_cap_ec	TNRC6A	11.4603	0.757306	0	0	0.398616	0.235528
adip_cap_ec	XRN2	11.4592	0.613003	0	0	0.525279	0.358226
adip_cap_ec	FGD5-AS1	11.4535	0.682152	0	0	0.463544	0.301943
adip_cap_ec	TLCD2	11.4525	1.72682	0	0	0.227249	0.0720993
adip_cap_ec	HMGXB3	11.4504	1.04773	0	0	0.30016	0.14077
adip_cap_ec	CCDC88C	11.4483	1.82333	0	0	0.212879	0.0564068
adip_cap_ec	USP25	11.4344	1.13938	0	0	0.293241	0.136754
adip_cap_ec	STK38	11.4271	1.30669	0	0	0.259713	0.102666
adip_cap_ec	SLC35A3	11.4088	1.21073	0	0	0.276743	0.120196
adip_cap_ec	LCOR	11.4065	1.07161	0	0	0.304417	0.147334
adip_cap_ec	MSL1	11.4063	0.883215	0	0	0.345929	0.186535
adip_cap_ec	RC3H1	11.3736	0.854494	0	0	0.349654	0.188666
adip_cap_ec	USP24	11.3666	1.31663	0	0	0.260777	0.105446
adip_cap_ec	SEMA6B	11.3637	0.813938	0	0	0.340607	0.172757
adip_cap_ec	STARD3	11.3595	0.82472	0	0	0.345396	0.182781
adip_cap_ec	GLG1	11.3549	0.666058	0	0	0.469399	0.308492
adip_cap_ec	REV1	11.3535	1.04149	0	0	0.315593	0.160602
adip_cap_ec	TAF7	11.3496	0.581101	0	0	0.579564	0.419282
adip_cap_ec	ANKS1A	11.3432	1.00854	0	0	0.304417	0.145712
adip_cap_ec	TECPR1	11.322	1.09231	0	0	0.276743	0.117741
adip_cap_ec	RMND5A	11.3216	1.06818	0	0	0.296434	0.139318
adip_cap_ec	EGR3	11.317	1.22873	0	0	0.285258	0.131317
adip_cap_ec	FOXP1	11.2999	0.569283	0	0	0.622139	0.458143
adip_cap_ec	NIPSNAP3B	11.2935	2.86825	0	0	0.178819	0.0261646
adip_cap_ec	FAM91A1	11.2846	0.982282	0	0	0.324641	0.169112
adip_cap_ec	ZNF292	11.2741	0.786296	0	0	0.412986	0.260565
adip_cap_ec	EIF4G3	11.271	0.77116	0	0	0.386376	0.225874
adip_cap_ec	PINK1	11.2387	0.733306	0	0	0.407664	0.249104
adip_cap_ec	LPGAT1	11.2304	0.894492	0	0	0.34859	0.19296
adip_cap_ec	EDEM3	11.2218	1.04856	0	0	0.304417	0.150439
adip_cap_ec	BAG5	11.2193	0.844951	0	0	0.355508	0.197485
adip_cap_ec	THUMPD3-AS1	11.2142	0.802388	0	0	0.389037	0.23267
adip_cap_ec	HLA-DMA	11.2101	0.626437	0	0	0.408728	0.231743
adip_cap_ec	TBL1XR1	11.2041	0.709168	0	0	0.412453	0.251992
adip_cap_ec	TRIOBP	11.1944	0.58205	0	0	0.525812	0.358921
adip_cap_ec	LAMA3	11.191	1.78032	0	0	0.214476	0.0623687
adip_cap_ec	SETD2	11.1839	0.778562	0	0	0.383715	0.227666
adip_cap_ec	SETD5	11.1825	0.666741	0	0	0.444385	0.283161
adip_cap_ec	SLC25A29	11.1817	1.26345	0	0	0.259713	0.106064
adip_cap_ec	TBCD	11.1774	1.06193	0	0	0.287387	0.131719
adip_cap_ec	UBR5	11.1752	0.749478	0	0	0.387972	0.229025
adip_cap_ec	CAPNS1	11.1721	0.530723	0	0	0.647685	0.474438
adip_cap_ec	GGNBP2	11.1683	0.631668	0	0	0.48909	0.332309
adip_cap_ec	PRDM2	11.168	0.878342	0	0	0.348057	0.192697
adip_cap_ec	ZMYND11	11.1528	0.741662	0	0	0.406599	0.248888
adip_cap_ec	LUC7L3	11.1517	0.52796	0	0	0.647153	0.473372
adip_cap_ec	KATNBL1	11.1244	0.846722	0	0	0.358169	0.204127
adip_cap_ec	SMAD7	11.1237	0.90881	0	0	0.325173	0.168155
adip_cap_ec	TRIM13	11.1183	1.06422	0	0	0.30016	0.148477
adip_cap_ec	TCP1	11.1078	0.567726	0	0	0.58595	0.428101
adip_cap_ec	RIF1	11.0949	0.75149	0	0	0.402874	0.24776
adip_cap_ec	TSPAN7	11.0928	0.476425	0	0	0.58595	0.361547
adip_cap_ec	RAP2A	11.087	0.96109	0	0	0.320915	0.166363
adip_cap_ec	PAFAH1B2	11.0832	0.705228	0	0	0.401277	0.242293
adip_cap_ec	MLXIP	11.0772	0.878931	0	0	0.353379	0.200219
adip_cap_ec	IVNS1ABP	11.0696	0.844314	0	0	0.366684	0.212236
adip_cap_ec	ATN1	11.0644	0.650114	0	0	0.455561	0.295595
adip_cap_ec	VCP	11.0613	0.532089	0	0	0.613092	0.451501
adip_cap_ec	TYMP	11.0568	0.632546	0	0	0.402342	0.232315
adip_cap_ec	PIK3CA	11.0405	0.880351	0	0	0.336881	0.18187
adip_cap_ec	PRRC2B	11.0343	0.695694	0	0	0.42363	0.267531
adip_cap_ec	BMPR2	11.0292	0.527922	0	0	0.63917	0.461
adip_cap_ec	MTMR12	11.0257	1.18727	0	0	0.270357	0.119285
adip_cap_ec	CD74	11.0089	0.706047	0	0	0.85471	0.552406
adip_cap_ec	SPATS2L	11.0042	0.637165	0	0	0.455029	0.294915
adip_cap_ec	FLII	11.0012	0.766572	0	0	0.3752	0.220268
adip_cap_ec	IST1	10.978	0.688475	0	0	0.406599	0.24827
adip_cap_ec	BRD7	10.9778	0.715884	0	0	0.409792	0.25556
adip_cap_ec	DGKE	10.9736	0.948665	0	0	0.303885	0.148925
adip_cap_ec	TSNAX	10.9733	0.750218	0	0	0.3752	0.219094
adip_cap_ec	ARIH1	10.9722	0.711847	0	0	0.411389	0.252981
adip_cap_ec	ALAS1	10.954	1.17226	0	0	0.26876	0.117895
adip_cap_ec	LARS	10.9522	0.692447	0	0	0.428952	0.271191
adip_cap_ec	FNIP2	10.9442	0.68022	0	0	0.401809	0.240717
adip_cap_ec	TCAF1	10.9436	0.985632	0	0	0.314529	0.164911
adip_cap_ec	LEPROTL1	10.9372	0.636264	0	0	0.416179	0.253846
adip_cap_ec	GBE1	10.9325	0.809086	0	0	0.354976	0.200575
adip_cap_ec	N4BP2L2	10.932	0.489055	0	0	0.775945	0.616042
adip_cap_ec	SRSF11	10.9211	0.504398	0	0	0.687068	0.525269
adip_cap_ec	CARD6	10.9168	1.16299	0	0	0.262906	0.111022
adip_cap_ec	ISOC1	10.9087	1.17321	0	0	0.242682	0.0896454
adip_cap_ec	CLTC	10.9036	0.545917	0	0	0.538052	0.368219
adip_cap_ec	CD58	10.9028	0.897516	0	0	0.339542	0.188589
adip_cap_ec	CAPRIN1	10.891	0.716937	0	0	0.412453	0.260426
adip_cap_ec	MXRA7	10.8883	0.525267	0	0	0.556679	0.375726
adip_cap_ec	PKP1	10.8814	3.86099	0	0	0.157531	0.0102094
adip_cap_ec	SRSF6	10.8813	0.614404	0	0	0.424162	0.261491
adip_cap_ec	TOP1	10.8812	0.554497	0	0	0.567323	0.406879
adip_cap_ec	DNTTIP2	10.872	0.665717	0	0	0.44545	0.290652
adip_cap_ec	DEXI	10.8609	0.855341	0	0	0.334753	0.182272
adip_cap_ec	TAL1	10.8587	1.3231	0	0	0.236828	0.08634
adip_cap_ec	ABI1	10.8559	0.789296	0	0	0.361362	0.208359
adip_cap_ec	HNRNPH1	10.8506	0.480202	0	0	0.708888	0.530706
adip_cap_ec	SECISBP2	10.8266	0.681256	0	0	0.407131	0.250849
adip_cap_ec	ADARB1	10.8173	0.971294	0	0	0.298031	0.146655
adip_cap_ec	CAST	10.8017	0.510493	0	0	0.715274	0.557473
adip_cap_ec	FILIP1	10.8016	0.706076	0	0	0.423097	0.265662
adip_cap_ec	LCN6	10.7989	0.869332	0	0	0.289516	0.132259
adip_cap_ec	DDX6	10.7986	0.605062	0	0	0.484832	0.32803
adip_cap_ec	SRGAP2C	10.7928	0.839093	0	0	0.329963	0.177221
adip_cap_ec	LTN1	10.7911	0.919846	0	0	0.326237	0.177762
adip_cap_ec	FUT11	10.7643	1.06699	0	0	0.281533	0.132831
adip_cap_ec	KBTBD2	10.7516	0.639257	0	0	0.406067	0.24115
adip_cap_ec	ANP32A	10.7472	0.624786	0	0	0.461416	0.310191
adip_cap_ec	XIAP	10.7431	0.724022	0	0	0.386908	0.234014
adip_cap_ec	APP	10.717	0.525274	0	0	0.906333	0.745351
adip_cap_ec	F2RL3	10.6978	1.11906	0	0	0.253326	0.10194
adip_cap_ec	PRKD2	10.6942	0.888111	0	0	0.306546	0.15396
adip_cap_ec	ANO2	10.6916	1.81035	0	0	0.192656	0.0463827
adip_cap_ec	NCBP3	10.6799	0.853993	0	0	0.332624	0.183168
adip_cap_ec	PSMD1	10.6789	0.687491	0	0	0.40926	0.257398
adip_cap_ec	SIN3B	10.6779	1.114	0	0	0.275146	0.128707
adip_cap_ec	HUWE1	10.677	0.688976	0	0	0.415647	0.26387
adip_cap_ec	CDC5L	10.6766	0.690506	0	0	0.419372	0.270851
adip_cap_ec	ARL5B	10.6741	0.712861	0	0	0.388505	0.23162
adip_cap_ec	HIST1H1C	10.6707	0.872521	0	0	0.320915	0.171583
adip_cap_ec	AASS	10.6645	0.950272	0	0	0.310804	0.162502
adip_cap_ec	IARS2	10.6619	0.800293	0	0	0.351783	0.202675
adip_cap_ec	TET2	10.6602	1.20175	0	0	0.255455	0.108937
adip_cap_ec	RILPL2	10.6554	0.638689	0	0	0.403406	0.245181
adip_cap_ec	NOD1	10.6549	1.39043	0	0	0.228313	0.0817064
adip_cap_ec	LIMA1	10.6529	0.523936	0	0	0.549228	0.377765
adip_cap_ec	ABCB1	10.6489	1.20718	0	0	0.225652	0.0778296
adip_cap_ec	CCDC85A	10.6352	1.30913	0	0	0.209154	0.0600365
adip_cap_ec	PFDN1	10.6296	0.580303	0	0	0.460883	0.304198
adip_cap_ec	ZEB1	10.6239	0.575385	0	0	0.523151	0.374969
adip_cap_ec	SORBS3	10.6196	0.546668	0	0	0.502927	0.336216
adip_cap_ec	YTHDF2	10.6174	0.63921	0	0	0.432145	0.279269
adip_cap_ec	AQR	10.6157	1.03425	0	0	0.283129	0.136476
adip_cap_ec	CPTP	10.6117	1.16468	0	0	0.244279	0.0961788
adip_cap_ec	METRN	10.6092	0.944943	0	0	0.29537	0.146114
adip_cap_ec	H3F3B	10.6088	0.302182	0	0	0.980309	0.945045
adip_cap_ec	LZTS2	10.6035	0.834121	0	0	0.315061	0.164201
adip_cap_ec	RAB5C	10.602	0.494978	0	0	0.630655	0.473913
adip_cap_ec	GNS	10.5912	0.664727	0	0	0.389569	0.233875
adip_cap_ec	GABPA	10.5726	0.995631	0	0	0.294838	0.148446
adip_cap_ec	SH3D19	10.5705	0.868576	0	0	0.309207	0.160154
adip_cap_ec	ZNF160	10.5687	0.747871	0	0	0.337414	0.182627
adip_cap_ec	OGA	10.5665	0.633543	0	0	0.428952	0.276628
adip_cap_ec	SSR3	10.5641	0.566981	0	0	0.499734	0.338889
adip_cap_ec	PPP2R5A	10.5578	0.657711	0	0	0.417243	0.262773
adip_cap_ec	EEPD1	10.552	1.19771	0	0	0.239489	0.0922093
adip_cap_ec	VPS35	10.5349	0.649944	0	0	0.427355	0.277138
adip_cap_ec	SLC48A1	10.5287	1.1303	0	0	0.263438	0.118513
adip_cap_ec	VPS4B	10.5242	0.69511	0	0	0.394891	0.246077
adip_cap_ec	SMARCA5	10.5221	0.588885	0	0	0.485897	0.335166
adip_cap_ec	AC007950.1	10.5126	2.07791	0	0	0.19372	0.0523137
adip_cap_ec	CCNDBP1	10.5004	0.685685	0	0	0.371474	0.219372
adip_cap_ec	PSMA3-AS1	10.4995	0.705847	0	0	0.390101	0.241829
adip_cap_ec	CMIP	10.4944	0.640305	0	0	0.383715	0.223527
adip_cap_ec	RB1CC1	10.4877	0.636946	0	0	0.465673	0.321173
adip_cap_ec	KMT5A	10.4821	1.00906	0	0	0.27834	0.1328
adip_cap_ec	PITPNM2	10.4816	1.51793	0	0	0.205961	0.0615038
adip_cap_ec	DPYD	10.4811	1.08537	0	0	0.269292	0.124722
adip_cap_ec	KRR1	10.4768	0.695895	0	0	0.405535	0.259731
adip_cap_ec	CPEB4	10.4648	0.658554	0	0	0.408196	0.256225
adip_cap_ec	STRN	10.4639	1.00717	0	0	0.286855	0.142407
adip_cap_ec	DTX3L	10.4606	0.988378	0	0	0.288451	0.142978
adip_cap_ec	UBALD2	10.4601	0.714588	0	0	0.351251	0.197594
adip_cap_ec	TMEM44	10.4365	1.1295	0	0	0.249069	0.103438
adip_cap_ec	IRF2BPL	10.4294	0.663174	0	0	0.390101	0.238323
adip_cap_ec	RN7SL832P	10.4057	2.59899	0	0	0.163917	0.0222723
adip_cap_ec	DPP8	10.4009	0.821214	0	0	0.33422	0.188249
adip_cap_ec	FLT4	10.3897	0.843809	0	0	0.27834	0.127301
adip_cap_ec	NDUFS1	10.386	0.708136	0	0	0.379989	0.231496
adip_cap_ec	WASHC4	10.3721	0.740774	0	0	0.362959	0.216947
adip_cap_ec	LPCAT3	10.3712	1.05489	0	0	0.267163	0.123378
adip_cap_ec	PRRG1	10.3711	1.33797	0	0	0.229377	0.0871432
adip_cap_ec	NCKIPSD	10.3662	1.6572	0	0	0.19851	0.0564531
adip_cap_ec	ANXA1	10.3653	0.468258	0	0	0.676956	0.464244
adip_cap_ec	TOPORS	10.3627	0.76752	0	0	0.368813	0.225843
adip_cap_ec	TRIM44	10.358	0.600459	0	0	0.444385	0.293757
adip_cap_ec	RALA	10.3528	0.58061	0	0	0.410325	0.254047
adip_cap_ec	MED1	10.3499	1.01587	0	0	0.284726	0.142422
adip_cap_ec	USP33	10.3482	0.77807	0	0	0.341671	0.195339
adip_cap_ec	ZMIZ1	10.3466	0.513673	0	0	0.431613	0.267283
adip_cap_ec	CREBRF	10.3373	0.645125	0	0	0.451304	0.306268
adip_cap_ec	AL390728.6	10.3338	1.32448	0	0	0.230974	0.0892438
adip_cap_ec	SH3BP4	10.3209	1.13707	0	0	0.244279	0.100318
adip_cap_ec	U2SURP	10.3125	0.557044	0	0	0.52049	0.370892
adip_cap_ec	NMT1	10.31	0.667329	0	0	0.377861	0.228979
adip_cap_ec	CELF1	10.309	0.62645	0	0	0.420436	0.272241
adip_cap_ec	PPM1D	10.3064	0.929882	0	0	0.287387	0.142083
adip_cap_ec	ZNF704	10.3054	0.859316	0	0	0.303885	0.15671
adip_cap_ec	RNF217	10.3027	1.38674	0	0	0.235232	0.0959317
adip_cap_ec	THAP12	10.3021	1.04023	0	0	0.277275	0.135549
adip_cap_ec	GNPTAB	10.2924	1.129	0	0	0.259713	0.118667
adip_cap_ec	CCNT1	10.2859	0.882162	0	0	0.320915	0.178349
adip_cap_ec	PAPOLA	10.2852	0.496294	0	0	0.621075	0.465418
adip_cap_ec	ZC3H13	10.2848	0.625355	0	0	0.464609	0.324277
adip_cap_ec	MAN2A2	10.2844	1.45958	0	0	0.219266	0.0791579
adip_cap_ec	PDCD10	10.2818	0.578721	0	0	0.464609	0.316307
adip_cap_ec	KIAA0100	10.2753	1.05563	0	0	0.266099	0.12412
adip_cap_ec	TNPO1	10.2591	0.670011	0	0	0.39223	0.246386
adip_cap_ec	FEM1C	10.2571	1.09845	0	0	0.267696	0.126699
adip_cap_ec	NAMPT	10.2516	0.491715	0	0	0.657265	0.482315
adip_cap_ec	MCL1	10.2487	0.488053	0	0	0.751464	0.596519
adip_cap_ec	DYRK1A	10.2487	0.781134	0	0	0.333688	0.188512
adip_cap_ec	CHD8	10.2415	0.946128	0	0	0.299095	0.158378
adip_cap_ec	TBC1D5	10.2246	0.840745	0	0	0.319319	0.175599
adip_cap_ec	S100A16	10.2234	0.479228	0	0	0.640234	0.436751
adip_cap_ec	DPP9	10.2183	1.24338	0	0	0.241086	0.101044
adip_cap_ec	DDX3Y	10.2159	0.654044	0	0	0.37041	0.215016
adip_cap_ec	PRKX	10.2141	0.958139	0	0	0.266631	0.121278
adip_cap_ec	SYNCRIP	10.2086	0.54008	0	0	0.521022	0.369115
adip_cap_ec	CYBA	10.2003	0.396014	0	0	0.514635	0.326239
adip_cap_ec	GIT2	10.1851	0.969303	0	0	0.276211	0.134298
adip_cap_ec	MAPK11	10.1808	1.15523	0	0	0.240553	0.0995922
adip_cap_ec	SEMA6A	10.1794	0.592709	0	0	0.388505	0.228423
adip_cap_ec	BAIAP2	10.1789	0.809159	0	0	0.298563	0.151304
adip_cap_ec	MCMBP	10.1781	0.698554	0	0	0.363491	0.216591
adip_cap_ec	SKIL	10.1688	0.568062	0	0	0.427355	0.272334
adip_cap_ec	CDYL	10.1585	0.959382	0	0	0.282065	0.14131
adip_cap_ec	FRY	10.1488	0.49605	0	0	0.459287	0.295348
adip_cap_ec	CLOCK	10.1413	0.790564	0	0	0.32677	0.183044
adip_cap_ec	MYSM1	10.1359	0.957379	0	0	0.291644	0.15186
adip_cap_ec	ELP4	10.1247	1.33474	0	0	0.225652	0.0871278
adip_cap_ec	ALPL	10.1204	1.02525	0	0	0.234167	0.0901705
adip_cap_ec	DEK	10.1198	0.481128	0	0	0.640234	0.518056
adip_cap_ec	XRCC5	10.1151	0.482645	0	0	0.639702	0.491845
adip_cap_ec	MDM4	10.1143	0.625586	0	0	0.406067	0.259082
adip_cap_ec	FEZ2	10.1087	0.480617	0	0	0.541778	0.384144
adip_cap_ec	LIMCH1	10.0984	0.319812	0	0	0.524747	0.327026
adip_cap_ec	IPO9	10.0954	0.985489	0	0	0.288451	0.150331
adip_cap_ec	CASP10	10.0945	1.18149	0	0	0.238425	0.0984338
adip_cap_ec	ARID1A	10.0928	0.688936	0	0	0.366152	0.22121
adip_cap_ec	UPF3A	10.0866	0.596172	0	0	0.432145	0.285478
adip_cap_ec	AC104695.3	10.0763	2.1745	0	0	0.178819	0.0425213
adip_cap_ec	ABCG1	10.0751	0.591599	0	0	0.358701	0.202582
adip_cap_ec	CEMIP2	10.0737	0.527231	0	0	0.415114	0.254804
adip_cap_ec	CDK2AP1	10.0714	0.663043	0	0	0.378925	0.231033
adip_cap_ec	GIGYF2	10.0671	0.827784	0	0	0.328898	0.189716
adip_cap_ec	AP3B1	10.0661	0.847673	0	0	0.316126	0.175846
adip_cap_ec	APC	10.0637	0.841836	0	0	0.323576	0.184619
adip_cap_ec	CLCN3	10.0606	0.824157	0	0	0.30761	0.165143
adip_cap_ec	CCNYL1	10.0513	1.09607	0	0	0.25918	0.120907
adip_cap_ec	PPFIA1	10.0405	0.877443	0	0	0.303353	0.163475
adip_cap_ec	ZCCHC2	10.0336	1.06404	0	0	0.263438	0.125525
adip_cap_ec	BRWD1	10.0298	0.749456	0	0	0.347525	0.206784
adip_cap_ec	FAM168A	10.0259	1.19833	0	0	0.234699	0.0965186
adip_cap_ec	ATL3	10.0156	0.581412	0	0	0.445982	0.297186
adip_cap_ec	YIPF4	9.99497	0.602085	0	0	0.425226	0.281972
adip_cap_ec	IFNGR2	9.99251	0.757556	0	0	0.335817	0.192342
adip_cap_ec	UBXN7	9.98563	0.910655	0	0	0.279404	0.139272
adip_cap_ec	EMC8	9.97981	0.955591	0	0	0.279404	0.14094
adip_cap_ec	SAV1	9.97261	0.623799	0	0	0.403938	0.258943
adip_cap_ec	VWA1	9.96794	0.555473	0	0	0.350186	0.194736
adip_cap_ec	POM121	9.96668	1.08042	0	0	0.260777	0.123996
adip_cap_ec	CHMP3	9.95995	0.518911	0	0	0.540713	0.399095
adip_cap_ec	AGO4	9.93987	1.44975	0	0	0.212879	0.0774435
adip_cap_ec	EXOSC6	9.93935	0.80205	0	0	0.320915	0.181793
adip_cap_ec	PLEC	9.93877	0.49901	0	0	0.511974	0.355338
adip_cap_ec	BNIP3	9.93476	0.654125	0	0	0.363491	0.220252
adip_cap_ec	RNF216	9.92518	0.88793	0	0	0.296966	0.159181
adip_cap_ec	SLC44A1	9.92298	0.636047	0	0	0.366684	0.221287
adip_cap_ec	CDK9	9.92105	0.784406	0	0	0.312932	0.171661
adip_cap_ec	FUS	9.91719	0.452153	0	0	0.768494	0.637681
adip_cap_ec	TAP2	9.90783	0.709573	0	0	0.331559	0.187693
adip_cap_ec	MTMR10	9.90452	1.33897	0	0	0.218733	0.0830038
adip_cap_ec	PLEKHA1	9.89984	0.693676	0	0	0.358169	0.216947
adip_cap_ec	UBE2R2	9.89717	0.619381	0	0	0.411921	0.270342
adip_cap_ec	GFM1	9.89672	0.826742	0	0	0.301224	0.161575
adip_cap_ec	SUSD6	9.89078	0.808932	0	0	0.304417	0.164525
adip_cap_ec	ANKRD40	9.8893	0.78127	0	0	0.316658	0.17665
adip_cap_ec	PURA	9.8889	0.579163	0	0	0.469399	0.332031
adip_cap_ec	GALK1	9.88661	0.8749	0	0	0.270889	0.130344
adip_cap_ec	GCLM	9.8788	0.938194	0	0	0.274614	0.136739
adip_cap_ec	MAP3K3	9.8715	0.78902	0	0	0.315061	0.175646
adip_cap_ec	RANBP2	9.86409	0.628243	0	0	0.408196	0.268303
adip_cap_ec	TAF9	9.86044	0.697705	0	0	0.361362	0.22192
adip_cap_ec	C9orf40	9.8577	1.7304	0	0	0.191591	0.057766
adip_cap_ec	THSD7A	9.85704	0.941149	0	0	0.269824	0.130607
adip_cap_ec	C6orf141	9.85037	2.74705	0	0	0.154337	0.0207123
adip_cap_ec	SHC2	9.85029	0.994604	0	0	0.267696	0.130684
adip_cap_ec	TEAD1	9.84353	0.83608	0	0	0.309207	0.172109
adip_cap_ec	TPO	9.83391	1.36047	0	0	0.211283	0.0756981
adip_cap_ec	ANXA11	9.83327	0.476039	0	0	0.574242	0.416857
adip_cap_ec	PNP	9.81605	0.470122	0	0	0.43108	0.267283
adip_cap_ec	SRSF3	9.81516	0.415371	0	0	0.789782	0.677376
adip_cap_ec	ACSL4	9.81346	0.939747	0	0	0.287387	0.152524
adip_cap_ec	G3BP1	9.80213	0.499209	0	0	0.524215	0.374151
adip_cap_ec	RHEB	9.80091	0.45709	0	0	0.638638	0.490918
adip_cap_ec	PPP4R3A	9.78997	0.707911	0	0	0.345396	0.206691
adip_cap_ec	USP4	9.78412	0.954091	0	0	0.268228	0.132043
adip_cap_ec	ARPP19	9.77477	0.508881	0	0	0.497073	0.34987
adip_cap_ec	CSNK1D	9.77062	0.609109	0	0	0.401809	0.260704
adip_cap_ec	BTBD6	9.76204	1.02813	0	0	0.256519	0.121849
adip_cap_ec	PARP9	9.76183	0.731444	0	0	0.319851	0.179337
adip_cap_ec	ZDHHC20	9.7587	0.953142	0	0	0.275146	0.139967
adip_cap_ec	SEL1L	9.75687	0.654385	0	0	0.374135	0.233921
adip_cap_ec	PPP1R14B	9.75444	0.572642	0	0	0.419904	0.272921
adip_cap_ec	HCLS1	9.74914	1.6314	0	0	0.18893	0.0555573
adip_cap_ec	WSB1	9.74911	0.451134	0	0	0.792443	0.649049
adip_cap_ec	SENP7	9.74882	0.945341	0	0	0.284194	0.15067
adip_cap_ec	STAT3	9.74409	0.454646	0	0	0.759979	0.611207
adip_cap_ec	PEAK1	9.74072	0.400076	0	0	0.425758	0.266094
adip_cap_ec	ZNF148	9.73914	0.641994	0	0	0.400745	0.264179
adip_cap_ec	FOXO1	9.73634	0.683919	0	0	0.345396	0.204189
adip_cap_ec	CDC27	9.73202	0.680271	0	0	0.372006	0.233303
adip_cap_ec	TP53INP1	9.72273	1.26866	0	0	0.218201	0.0841005
adip_cap_ec	NORAD	9.72081	0.473468	0	0	0.580096	0.430974
adip_cap_ec	DHX36	9.71722	0.531331	0	0	0.499202	0.358041
adip_cap_ec	MYO9A	9.69382	0.718155	0	0	0.335285	0.198011
adip_cap_ec	BAALC	9.69372	0.680673	0	0	0.281001	0.135874
adip_cap_ec	COPA	9.6871	0.572823	0	0	0.441192	0.300769
adip_cap_ec	ZNF608	9.67545	1.41376	0	0	0.203832	0.0712807
adip_cap_ec	THOC2	9.67214	0.592873	0	0	0.435338	0.298391
adip_cap_ec	ACTR1B	9.66775	0.696263	0	0	0.336349	0.198273
adip_cap_ec	CNOT8	9.66666	0.766381	0	0	0.32198	0.185114
adip_cap_ec	KITLG	9.64825	1.02033	0	0	0.251197	0.116984
adip_cap_ec	WHAMM	9.64452	1.02813	0	0	0.25918	0.127039
adip_cap_ec	IFNAR2	9.6418	0.860849	0	0	0.278872	0.142531
adip_cap_ec	ZNF106	9.63273	0.612947	0	0	0.405535	0.268643
adip_cap_ec	ZNF791	9.62821	0.765013	0	0	0.319851	0.18465
adip_cap_ec	YWHAE	9.6271	0.427855	0	0	0.792975	0.663104
adip_cap_ec	ZFYVE16	9.62689	0.657399	0	0	0.361895	0.223187
adip_cap_ec	SOCS4	9.6235	0.967534	0	0	0.268228	0.135457
adip_cap_ec	BID	9.62247	0.945563	0	0	0.254391	0.118698
adip_cap_ec	FRA10AC1	9.6199	0.793443	0	0	0.307078	0.172124
adip_cap_ec	MLKL	9.61876	0.991477	0	0	0.253326	0.118853
adip_cap_ec	USP15	9.61871	0.602088	0	0	0.40447	0.265569
adip_cap_ec	OLFM1	9.61343	0.624558	0	0	0.333156	0.186427
adip_cap_ec	PHACTR2	9.61256	0.449914	0	0	0.587547	0.431206
adip_cap_ec	PHC2	9.60379	0.577487	0	0	0.400213	0.257553
adip_cap_ec	NUMA1	9.59798	0.613094	0	0	0.395955	0.257584
adip_cap_ec	C19orf33	9.59722	1.253	0	0	0.209686	0.0759453
adip_cap_ec	NUP214	9.59019	0.976075	0	0	0.262906	0.130004
adip_cap_ec	TERF2IP	9.58995	0.466505	0	0	0.559872	0.414911
adip_cap_ec	G3BP2	9.58168	0.547413	0	0	0.443321	0.299951
adip_cap_ec	BAZ1B	9.57929	0.601805	0	0	0.392762	0.252873
adip_cap_ec	USF2	9.57326	0.672153	0	0	0.343268	0.205224
adip_cap_ec	MIER2	9.56867	0.668243	0	0	0.312932	0.170827
adip_cap_ec	KCMF1	9.56219	0.722077	0	0	0.33422	0.198767
adip_cap_ec	GGT5	9.56147	0.606429	0	0	0.34859	0.205857
adip_cap_ec	EXT1	9.55799	0.786807	0	0	0.284726	0.148585
adip_cap_ec	RAB3GAP2	9.54822	0.884611	0	0	0.283129	0.150902
adip_cap_ec	RPS4Y1	9.5376	0.511619	0	0	0.57637	0.395295
adip_cap_ec	HECA	9.53734	0.787417	0	0	0.29537	0.159706
adip_cap_ec	AKAP13	9.53431	0.503595	0	0	0.482704	0.33651
adip_cap_ec	DELE1	9.52085	0.765283	0	0	0.314529	0.180681
adip_cap_ec	MKLN1	9.52008	0.527613	0	0	0.443321	0.300151
adip_cap_ec	ARHGAP27	9.50703	1.40644	0	0	0.19851	0.0676202
adip_cap_ec	HECTD1	9.5067	0.551151	0	0	0.441192	0.301526
adip_cap_ec	CDS2	9.506	0.643846	0	0	0.354976	0.216638
adip_cap_ec	LATS2	9.4865	0.653856	0	0	0.349122	0.211556
adip_cap_ec	H6PD	9.48104	0.91366	0	0	0.264502	0.131765
adip_cap_ec	FXYD5	9.47841	0.428585	0	0	0.640234	0.431916
adip_cap_ec	ZBTB44	9.47698	0.831139	0	0	0.291112	0.158146
adip_cap_ec	MIGA1	9.4691	0.876587	0	0	0.290048	0.159536
adip_cap_ec	RNF13	9.46464	0.547065	0	0	0.437467	0.299256
adip_cap_ec	WDR45B	9.45521	0.571748	0	0	0.405003	0.266959
adip_cap_ec	EGLN1	9.45098	0.615385	0	0	0.372006	0.233581
adip_cap_ec	STON1	9.44686	1.27539	0	0	0.209154	0.0788799
adip_cap_ec	SDE2	9.43833	0.869468	0	0	0.270889	0.138252
adip_cap_ec	ZC3H12C	9.4334	1.55992	0	0	0.195317	0.0671105
adip_cap_ec	HSP90B1	9.43338	0.449715	0	0	0.820649	0.685036
adip_cap_ec	NFE2L1	9.43198	0.534297	0	0	0.463544	0.328123
adip_cap_ec	TUT7	9.43123	1.03358	0	0	0.251197	0.121756
adip_cap_ec	NAA10	9.43102	0.487077	0	0	0.453965	0.307395
adip_cap_ec	DENND3	9.42805	0.747639	0	0	0.306546	0.17112
adip_cap_ec	RPL38	9.42649	0.389965	0	0	0.938797	0.855292
adip_cap_ec	WIPF2	9.42329	0.717901	0	0	0.319851	0.185145
adip_cap_ec	ZNF638	9.41985	0.530254	0	0	0.447578	0.306623
adip_cap_ec	CDC42EP1	9.41522	0.542786	0	0	0.378925	0.235389
adip_cap_ec	SLC44A2	9.40694	0.445638	0	0	0.485897	0.331367
adip_cap_ec	UPF2	9.40631	0.521351	0	0	0.40926	0.265507
adip_cap_ec	CCNL2	9.40148	0.62334	0	0	0.381054	0.247977
adip_cap_ec	ACOX1	9.39865	1.04311	0	0	0.248004	0.119193
adip_cap_ec	LFNG	9.39368	1.94234	0	0	0.168175	0.0402817
adip_cap_ec	GBP1	9.38927	0.578796	0	0	0.358169	0.216978
adip_cap_ec	SRSF7	9.38265	0.429755	0	0	0.72166	0.595746
adip_cap_ec	TMBIM4	9.38259	0.428127	0	0	0.6562	0.496695
adip_cap_ec	NFATC2IP	9.38015	0.806849	0	0	0.304417	0.174456
adip_cap_ec	SAP30L	9.36552	1.04781	0	0	0.238957	0.109246
adip_cap_ec	SYNE3	9.36528	1.40858	0	0	0.200106	0.0721302
adip_cap_ec	CLDN11	9.35737	1.63648	0	0	0.174029	0.0452706
adip_cap_ec	COLGALT1	9.35192	1.06119	0	0	0.236828	0.107562
adip_cap_ec	SNTB2	9.34945	0.584469	0	0	0.381586	0.242524
adip_cap_ec	NELFB	9.34786	0.929983	0	0	0.267696	0.138021
adip_cap_ec	ORMDL1	9.34466	0.588829	0	0	0.389569	0.25539
adip_cap_ec	RPL28	9.33774	0.351186	0	0	0.98297	0.924719
adip_cap_ec	RBM6	9.33312	0.54866	0	0	0.405535	0.268102
adip_cap_ec	WDR60	9.33303	0.633034	0	0	0.356573	0.222353
adip_cap_ec	PPP1R13B	9.32414	0.691661	0	0	0.308143	0.171769
adip_cap_ec	UBE2K	9.32315	0.568669	0	0	0.416711	0.282374
adip_cap_ec	RBM22	9.32047	0.636141	0	0	0.352847	0.218893
adip_cap_ec	GATAD2B	9.31827	0.722924	0	0	0.312932	0.180078
adip_cap_ec	OFD1	9.30751	0.837321	0	0	0.286323	0.156354
adip_cap_ec	SLC30A1	9.29912	1.05412	0	0	0.228313	0.0985574
adip_cap_ec	M6PR	9.29884	0.61045	0	0	0.372006	0.237489
adip_cap_ec	ZRANB2	9.29721	0.511822	0	0	0.474188	0.337035
adip_cap_ec	NOL4L	9.29621	1.07381	0	0	0.22991	0.10072
adip_cap_ec	ARCN1	9.29519	0.626881	0	0	0.362959	0.22955
adip_cap_ec	SRGAP2B	9.29088	0.713416	0	0	0.303885	0.169174
adip_cap_ec	TPST1	9.28104	0.913618	0	0	0.246408	0.115007
adip_cap_ec	NINJ2	9.27916	1.96019	0	0	0.164981	0.0386445
adip_cap_ec	ARFGEF1	9.27889	0.790286	0	0	0.292177	0.16122
adip_cap_ec	GOLGB1	9.27782	0.48782	0	0	0.538584	0.400717
adip_cap_ec	ATXN2	9.27637	0.585545	0	0	0.3752	0.239682
adip_cap_ec	SAMD9L	9.27517	0.885916	0	0	0.256519	0.125386
adip_cap_ec	RAP2B	9.2727	1.19398	0	0	0.221927	0.0949277
adip_cap_ec	FAM76B	9.26481	1.0462	0	0	0.23736	0.109107
adip_cap_ec	RLIM	9.26167	0.757907	0	0	0.313997	0.184357
adip_cap_ec	UBE2S	9.25916	0.693711	0	0	0.379457	0.253429
adip_cap_ec	RPS7	9.25762	0.299223	0	0	0.976583	0.929955
adip_cap_ec	LYRM4	9.25615	0.767973	0	0	0.294838	0.163536
adip_cap_ec	PCDH12	9.25391	0.989182	0	0	0.24215	0.112134
adip_cap_ec	PEA15	9.25241	0.440443	0	0	0.553486	0.396655
adip_cap_ec	FNTA	9.24873	0.541037	0	0	0.410857	0.27479
adip_cap_ec	SYNRG	9.2456	0.789306	0	0	0.284726	0.15359
adip_cap_ec	PHIP	9.24392	0.54617	0	0	0.459287	0.326331
adip_cap_ec	SBF2	9.23509	0.590391	0	0	0.354976	0.219418
adip_cap_ec	AZIN1	9.23186	0.689337	0	0	0.326237	0.194474
adip_cap_ec	SP1	9.22987	0.767056	0	0	0.29058	0.159412
adip_cap_ec	NTAN1	9.22959	0.592419	0	0	0.356573	0.221225
adip_cap_ec	PELI1	9.22347	0.558139	0	0	0.389037	0.249645
adip_cap_ec	RPS19BP1	9.21981	0.454894	0	0	0.536456	0.402879
adip_cap_ec	RPS18	9.21301	0.375619	0	0	0.990953	0.944226
adip_cap_ec	RIT1	9.21065	0.710798	0	0	0.308143	0.176603
adip_cap_ec	TLE1	9.20976	0.546948	0	0	0.400213	0.261522
adip_cap_ec	SEPHS2	9.20966	0.608908	0	0	0.338478	0.202382
adip_cap_ec	USO1	9.20815	0.627388	0	0	0.362959	0.229442
adip_cap_ec	RNF38	9.20501	0.749052	0	0	0.296966	0.166394
adip_cap_ec	THRA	9.19995	0.687415	0	0	0.316126	0.183059
adip_cap_ec	PDP1	9.19624	1.31201	0	0	0.204364	0.0784938
adip_cap_ec	BAZ2A	9.19365	0.561102	0	0	0.390101	0.253383
adip_cap_ec	ZDHHC17	9.17399	0.948885	0	0	0.263438	0.136785
adip_cap_ec	HLA-F	9.17315	0.395743	0	0	0.58595	0.41454
adip_cap_ec	GLRX	9.17108	0.63728	0	0	0.325705	0.191709
adip_cap_ec	ZNF326	9.1676	0.753315	0	0	0.324641	0.198242
adip_cap_ec	LINC00847	9.15606	2.21684	0	0	0.160724	0.0369301
adip_cap_ec	FCHSD2	9.153	0.542226	0	0	0.374667	0.237736
adip_cap_ec	SCFD1	9.14609	0.691055	0	0	0.323576	0.193748
adip_cap_ec	UBR2	9.14607	0.762336	0	0	0.307078	0.179275
adip_cap_ec	HPCAL1	9.1395	0.460568	0	0	0.406067	0.257445
adip_cap_ec	RBM33	9.13801	0.796903	0	0	0.292177	0.165467
adip_cap_ec	NUB1	9.1297	0.594656	0	0	0.373603	0.243127
adip_cap_ec	ACIN1	9.12525	0.584853	0	0	0.374667	0.241675
adip_cap_ec	FHL1	9.12476	0.342585	0	0	0.583821	0.400655
adip_cap_ec	WDR11	9.12335	0.891232	0	0	0.269824	0.144075
adip_cap_ec	FAM184A	9.12229	2.5622	0	0	0.148483	0.0249753
adip_cap_ec	HP1BP3	9.12219	0.421854	0	0	0.633848	0.488802
adip_cap_ec	SMCHD1	9.08876	0.442477	0	0	0.45769	0.311596
adip_cap_ec	THRAP3	9.07515	0.456095	0	0	0.528473	0.39389
adip_cap_ec	ATXN3	9.07206	0.610263	0	0	0.352315	0.221086
adip_cap_ec	TM9SF2	9.07205	0.458872	0	0	0.474721	0.330687
adip_cap_ec	JADE2	9.07071	1.09487	0	0	0.219266	0.0933986
adip_cap_ec	EPN1	9.06654	0.563023	0	0	0.389569	0.254819
adip_cap_ec	CASP8AP2	9.06587	0.971148	0	0	0.253858	0.129217
adip_cap_ec	TBKBP1	9.0654	1.51799	0	0	0.18148	0.0573644
adip_cap_ec	AREG	9.05419	2.33362	0	0	0.148483	0.0252224
adip_cap_ec	TMEM150C	9.05379	1.07946	0	0	0.227781	0.102465
adip_cap_ec	CHSY1	9.05122	0.539639	0	0	0.383183	0.24671
adip_cap_ec	PRPF38B	9.04234	0.470666	0	0	0.470995	0.333097
adip_cap_ec	NECTIN2	9.03865	0.415631	0	0	0.565194	0.399496
adip_cap_ec	TMEM170A	9.03315	0.819299	0	0	0.27355	0.146438
adip_cap_ec	SOS2	9.03196	0.744077	0	0	0.295902	0.168263
adip_cap_ec	ATP5PF	9.01841	0.402754	0	0	0.790846	0.674518
adip_cap_ec	HOXB4	9.01795	1.08068	0	0	0.213411	0.0876684
adip_cap_ec	WWTR1	9.01518	0.434211	0	0	0.618946	0.458575
adip_cap_ec	SELENOP	9.01366	0.309206	0	0	0.706227	0.504989
adip_cap_ec	FARP1	9.00852	0.719977	0	0	0.311336	0.183878
adip_cap_ec	ZC3H7A	9.00809	0.647707	0	0	0.326237	0.195694
adip_cap_ec	NEK3	8.99948	1.21335	0	0	0.210218	0.0867416
adip_cap_ec	AC005332.6	8.99535	1.53764	0	0	0.189995	0.0682534
adip_cap_ec	MARK3	8.99239	0.554712	0	0	0.373071	0.240007
adip_cap_ec	TXNDC9	8.98724	0.670618	0	0	0.3124	0.182951
adip_cap_ec	KANSL1	8.98143	0.542301	0	0	0.375732	0.241783
adip_cap_ec	PRKD3	8.97838	0.668519	0	0	0.324641	0.1954
adip_cap_ec	NOL11	8.97657	0.907946	0	0	0.254391	0.129448
adip_cap_ec	RAP1B	8.97462	0.418808	0	0	0.698244	0.545271
adip_cap_ec	SLC12A4	8.9686	0.929491	0	0	0.243214	0.118003
adip_cap_ec	EDNRB	8.95782	0.573769	0	0	0.342203	0.206506
adip_cap_ec	VOPP1	8.95249	0.635999	0	0	0.309739	0.178395
adip_cap_ec	SLC12A6	8.95106	1.23615	0	0	0.209686	0.0875757
adip_cap_ec	DUSP23	8.95097	0.402017	0	0	0.441724	0.289463
adip_cap_ec	UBE2J1	8.9457	0.445825	0	0	0.475253	0.33234
adip_cap_ec	CA2	8.94425	1.51963	0	0	0.168707	0.0451316
adip_cap_ec	PLPP3	8.94353	0.29623	0	0	0.625865	0.443346
adip_cap_ec	MARCKS	8.94209	0.367909	0	0	0.508781	0.340618
adip_cap_ec	ZNF518B	8.93832	1.43735	0	0	0.18893	0.0667552
adip_cap_ec	THEM6	8.9371	1.39674	0	0	0.186801	0.0638051
adip_cap_ec	PRKAR2B	8.93606	0.809267	0	0	0.241618	0.111995
adip_cap_ec	RPN2	8.93107	0.429559	0	0	0.522618	0.376653
adip_cap_ec	ITPKC	8.92522	0.542473	0	0	0.306546	0.17041
adip_cap_ec	CLSTN1	8.92059	0.593393	0	0	0.322512	0.190489
adip_cap_ec	SLC35D2	8.9192	1.30679	0	0	0.201171	0.0792043
adip_cap_ec	MRPS31	8.91831	0.783336	0	0	0.282065	0.156818
adip_cap_ec	UQCRC2	8.90296	0.425235	0	0	0.510378	0.368312
adip_cap_ec	PRPF8	8.89485	0.484447	0	0	0.415647	0.279176
adip_cap_ec	LDLRAD4	8.89157	1.19983	0	0	0.213944	0.0927499
adip_cap_ec	DDAH1	8.88446	1.65648	0	0	0.17669	0.0561751
adip_cap_ec	SEC11A	8.87636	0.411723	0	0	0.626929	0.489374
adip_cap_ec	KIF26A	8.87598	1.47791	0	0	0.17669	0.0545842
adip_cap_ec	NUDT9	8.87296	0.771709	0	0	0.286323	0.1621
adip_cap_ec	HERPUD1	8.87176	0.379378	0	0	0.634912	0.485188
adip_cap_ec	ECPAS	8.86962	0.783907	0	0	0.283129	0.158455
adip_cap_ec	CXCL2	8.86458	0.346484	0	0	0.450772	0.292846
adip_cap_ec	LEMD3	8.86233	1.02221	0	0	0.238425	0.116644
adip_cap_ec	EIF4G1	8.86106	0.456345	0	0	0.475253	0.334857
adip_cap_ec	ZNF721	8.85692	0.802161	0	0	0.27834	0.154176
adip_cap_ec	EIF2S2	8.84857	0.417128	0	0	0.641831	0.506024
adip_cap_ec	TMC7	8.80849	2.15569	0	0	0.150612	0.0308909
adip_cap_ec	UCHL5	8.79073	0.944123	0	0	0.240021	0.117772
adip_cap_ec	GOLGA7	8.79025	0.511204	0	0	0.384247	0.25227
adip_cap_ec	CAP1	8.78779	0.416672	0	0	0.67323	0.535926
adip_cap_ec	ACOT9	8.78613	0.71481	0	0	0.301756	0.178379
adip_cap_ec	BICD2	8.78194	0.863737	0	0	0.256519	0.133788
adip_cap_ec	CCAR1	8.77256	0.580839	0	0	0.368281	0.242494
adip_cap_ec	FGFR1	8.76962	0.413174	0	0	0.420969	0.277833
adip_cap_ec	UBE2D3	8.76589	0.420799	0	0	0.798297	0.665297
adip_cap_ec	CDC42SE2	8.76346	0.746704	0	0	0.277275	0.152323
adip_cap_ec	GNA13	8.75896	0.650485	0	0	0.306014	0.178534
adip_cap_ec	TWF2	8.75391	0.696817	0	0	0.286323	0.1602
adip_cap_ec	CYB5R3	8.75351	0.408079	0	0	0.718467	0.571358
adip_cap_ec	RBBP6	8.74463	0.473377	0	0	0.4843	0.352635
adip_cap_ec	C11orf54	8.74305	0.989611	0	0	0.237892	0.11788
adip_cap_ec	UPP1	8.74214	0.40019	0	0	0.387972	0.242725
adip_cap_ec	ID3	8.74153	0.499446	0	0	0.865886	0.688404
adip_cap_ec	BAIAP2L1	8.7405	1.53729	0	0	0.175625	0.0561596
adip_cap_ec	PNRC2	8.74017	0.428362	0	0	0.524215	0.385426
adip_cap_ec	RABL6	8.73119	0.67564	0	0	0.30761	0.182395
adip_cap_ec	SMG7	8.72658	0.811219	0	0	0.267163	0.144708
adip_cap_ec	ITCH	8.72586	0.856018	0	0	0.261309	0.140028
adip_cap_ec	ANKLE2	8.72478	0.68506	0	0	0.320383	0.198335
adip_cap_ec	APPL2	8.721	1.12752	0	0	0.207557	0.0870351
adip_cap_ec	RIPOR1	8.7118	0.408682	0	0	0.439596	0.292228
adip_cap_ec	MRE11	8.70794	1.08612	0	0	0.223523	0.104133
adip_cap_ec	MSH6	8.69704	0.992639	0	0	0.239489	0.12066
adip_cap_ec	CENPB	8.69311	0.770574	0	0	0.277275	0.155273
adip_cap_ec	APOD	8.68369	0.689848	0	0	0.257584	0.132769
adip_cap_ec	USP1	8.67805	0.681339	0	0	0.307078	0.183646
adip_cap_ec	TARS	8.6766	0.768687	0	0	0.287919	0.167228
adip_cap_ec	DTX4	8.67348	3.04343	0	0	0.132517	0.0151674
adip_cap_ec	IPO11	8.66804	0.717423	0	0	0.271421	0.146068
adip_cap_ec	ZRANB1	8.65881	0.885647	0	0	0.253858	0.13385
adip_cap_ec	SUZ12	8.65486	0.645432	0	0	0.327302	0.203772
adip_cap_ec	MAPK1	8.65222	0.582021	0	0	0.345929	0.220453
adip_cap_ec	GNL3L	8.65085	1.13224	0	0	0.214476	0.0959008
adip_cap_ec	MFNG	8.64949	0.672083	0	0	0.267163	0.140554
adip_cap_ec	PIM1	8.64442	0.86031	0	0	0.241086	0.119023
adip_cap_ec	IRF2	8.64376	0.55395	0	0	0.358169	0.232114
adip_cap_ec	NADK	8.63773	0.766594	0	0	0.269292	0.147133
adip_cap_ec	DENND4C	8.63541	0.709491	0	0	0.288451	0.164988
adip_cap_ec	FAT4	8.63093	0.86551	0	0	0.249069	0.12812
adip_cap_ec	PPP4R2	8.626	0.525506	0	0	0.393827	0.265322
adip_cap_ec	AHCTF1	8.62333	0.682176	0	0	0.304949	0.182117
adip_cap_ec	RNF130	8.6165	0.505801	0	0	0.395423	0.266202
adip_cap_ec	GON4L	8.6163	0.627972	0	0	0.327834	0.204575
adip_cap_ec	AC011481.1	8.61429	1.71048	0	0	0.170303	0.0537193
adip_cap_ec	ERICH1	8.61403	0.496823	0	0	0.3752	0.245088
adip_cap_ec	AGTPBP1	8.60557	1.18111	0	0	0.205428	0.0876838
adip_cap_ec	TMEM165	8.59506	0.403242	0	0	0.600319	0.462112
adip_cap_ec	LZIC	8.59474	0.803343	0	0	0.264502	0.143643
adip_cap_ec	ARPC2	8.5882	0.388483	0	0	0.783928	0.660833
adip_cap_ec	NMI	8.5842	0.674821	0	0	0.284726	0.160447
adip_cap_ec	BCLAF1	8.58217	0.413698	0	0	0.572113	0.434434
adip_cap_ec	DDX23	8.57938	0.763273	0	0	0.274614	0.15413
adip_cap_ec	PPP1R13L	8.57122	1.25937	0	0	0.197445	0.0802237
adip_cap_ec	GOSR1	8.56984	0.581583	0	0	0.344332	0.220082
adip_cap_ec	ZYG11B	8.56758	0.798006	0	0	0.265035	0.144523
adip_cap_ec	SENP6	8.56577	0.489025	0	0	0.434274	0.307503
adip_cap_ec	CWF19L2	8.56116	0.565278	0	0	0.349122	0.224391
adip_cap_ec	MED12	8.55925	1.14802	0	0	0.200639	0.0821389
adip_cap_ec	DAPK2	8.55673	2.44527	0	0	0.138904	0.0227203
adip_cap_ec	TGS1	8.55403	0.754897	0	0	0.274082	0.15362
adip_cap_ec	KMT2B	8.55403	0.992983	0	0	0.224588	0.106187
adip_cap_ec	MGMT	8.54738	0.477872	0	0	0.406599	0.276072
adip_cap_ec	CUL4B	8.54022	0.931001	0	0	0.24215	0.12429
adip_cap_ec	MGAT5	8.53572	1.04336	0	0	0.212879	0.0947887
adip_cap_ec	FAM53C	8.52866	0.780199	0	0	0.258648	0.138314
adip_cap_ec	SPTLC1	8.52598	0.622186	0	0	0.3124	0.189253
adip_cap_ec	FIP1L1	8.52534	0.678472	0	0	0.30016	0.179522
adip_cap_ec	EMC3	8.52332	0.512701	0	0	0.393294	0.267268
adip_cap_ec	OSBP	8.51491	0.773505	0	0	0.267696	0.147952
adip_cap_ec	ATP8A1	8.51467	1.44392	0	0	0.178819	0.0624614
adip_cap_ec	USP31	8.50872	1.35462	0	0	0.179351	0.0624614
adip_cap_ec	ZNF91	8.50833	0.851178	0	0	0.259713	0.141697
adip_cap_ec	ZSCAN2	8.50008	2.79419	0	0	0.133049	0.017824
adip_cap_ec	KMT5B	8.49635	0.730462	0	0	0.294305	0.176155
adip_cap_ec	AGMO	8.48978	3.44633	0	0	0.125599	0.0107655
adip_cap_ec	SPPL2A	8.48478	0.478168	0	0	0.412453	0.284304
adip_cap_ec	FAM114A2	8.47821	0.942511	0	0	0.228313	0.11079
adip_cap_ec	EOGT	8.47588	0.764684	0	0	0.278872	0.15969
adip_cap_ec	ROM1	8.47577	1.62049	0	0	0.170303	0.0553874
adip_cap_ec	AC005261.1	8.47203	0.747358	0	0	0.279936	0.160664
adip_cap_ec	ACBD5	8.46285	0.972403	0	0	0.225652	0.108072
adip_cap_ec	YLPM1	8.46189	0.761683	0	0	0.277807	0.159382
adip_cap_ec	MALT1	8.45662	0.801238	0	0	0.257584	0.138561
adip_cap_ec	ESYT2	8.44794	0.394194	0	0	0.429484	0.292521
adip_cap_ec	MAGT1	8.44547	0.54712	0	0	0.337414	0.212051
adip_cap_ec	TRAK1	8.44487	0.879197	0	0	0.250665	0.133881
adip_cap_ec	HDDC3	8.44327	1.00577	0	0	0.21075	0.0929816
adip_cap_ec	MOB1A	8.43801	0.437147	0	0	0.460351	0.32922
adip_cap_ec	GOLGA3	8.43774	0.806211	0	0	0.261309	0.143009
adip_cap_ec	INO80D	8.42988	0.786587	0	0	0.281001	0.164988
adip_cap_ec	PCSK7	8.42481	0.466582	0	0	0.386908	0.258294
adip_cap_ec	JAM2	8.4219	0.280635	0	0	0.410325	0.248934
adip_cap_ec	UNC119B	8.41423	1.57004	0	0	0.16711	0.0523601
adip_cap_ec	RBM25	8.41404	0.404348	0	0	0.601384	0.466174
adip_cap_ec	ZNF24	8.40865	0.491892	0	0	0.399148	0.273832
adip_cap_ec	APLP2	8.40776	0.398545	0	0	0.705162	0.551418
adip_cap_ec	NFYB	8.40599	0.671082	0	0	0.298031	0.178148
adip_cap_ec	STAG1	8.40541	0.515344	0	0	0.356573	0.231357
adip_cap_ec	BTN3A2	8.40265	0.606547	0	0	0.29058	0.166178
adip_cap_ec	CREB5	8.4017	0.943253	0	0	0.235232	0.118467
adip_cap_ec	RNF168	8.39425	0.723561	0	0	0.276743	0.157574
adip_cap_ec	OSBPL8	8.38917	0.447907	0	0	0.449707	0.32003
adip_cap_ec	CEP57	8.38157	0.671022	0	0	0.299095	0.180542
adip_cap_ec	ERP44	8.37663	0.433564	0	0	0.418308	0.287996
adip_cap_ec	WDFY1	8.37489	0.754655	0	0	0.265567	0.147257
adip_cap_ec	MIER1	8.37483	0.440781	0	0	0.449707	0.320555
adip_cap_ec	DCAF5	8.37363	0.663138	0	0	0.299095	0.180789
adip_cap_ec	VAMP3	8.36259	0.406429	0	0	0.4843	0.35021
adip_cap_ec	WDFY3	8.35529	0.784803	0	0	0.269824	0.153883
adip_cap_ec	SNHG8	8.35503	0.418227	0	0	0.571581	0.440612
adip_cap_ec	WIPI2	8.3542	0.57773	0	0	0.331027	0.209626
adip_cap_ec	GRB2	8.3509	0.462051	0	0	0.398616	0.270388
adip_cap_ec	MAT2B	8.3459	0.532655	0	0	0.337414	0.213688
adip_cap_ec	ARID4B	8.34406	0.426347	0	0	0.534859	0.409428
adip_cap_ec	IL1R1	8.34258	0.369305	0	0	0.41405	0.272072
adip_cap_ec	CSRNP1	8.3308	0.377265	0	0	0.544971	0.393952
adip_cap_ec	RPSA	8.32514	0.378641	0	0	0.870676	0.769786
adip_cap_ec	MLLT10	8.32237	0.771024	0	0	0.262906	0.146083
adip_cap_ec	ERC1	8.32194	0.625176	0	0	0.308143	0.188295
adip_cap_ec	CDK12	8.32159	0.612805	0	0	0.317722	0.198103
adip_cap_ec	STX12	8.32154	0.428084	0	0	0.457158	0.326579
adip_cap_ec	LNPEP	8.31874	0.619875	0	0	0.326237	0.206784
adip_cap_ec	TMCO1	8.31523	0.402949	0	0	0.502395	0.371092
adip_cap_ec	IL1RL1	8.30875	0.498226	0	0	0.213411	0.0904022
adip_cap_ec	TTC19	8.30323	0.542621	0	0	0.348057	0.226492
adip_cap_ec	PARM1	8.30102	0.753161	0	0	0.249601	0.129943
adip_cap_ec	JOSD1	8.2881	0.644618	0	0	0.300692	0.182164
adip_cap_ec	PPM1F	8.28152	0.704026	0	0	0.266631	0.147442
adip_cap_ec	KIFAP3	8.28113	0.750033	0	0	0.27355	0.158161
adip_cap_ec	ADAR	8.27885	0.390166	0	0	0.493348	0.353515
adip_cap_ec	UBA6	8.27858	0.690557	0	0	0.296434	0.179955
adip_cap_ec	UBE2Z	8.27691	0.614011	0	0	0.31719	0.198335
adip_cap_ec	NLK	8.27082	0.956276	0	0	0.211283	0.0955764
adip_cap_ec	SYTL4	8.26908	1.40114	0	0	0.178819	0.0659057
adip_cap_ec	TMEM184B	8.26797	0.499735	0	0	0.336881	0.212112
adip_cap_ec	ODR4	8.26532	0.92631	0	0	0.244279	0.131255
adip_cap_ec	KDM2A	8.26302	0.53172	0	0	0.344332	0.221395
adip_cap_ec	HOXB6	8.25757	1.72205	0	0	0.146887	0.0334703
adip_cap_ec	ST3GAL5	8.25579	2.07278	0	0	0.147951	0.0362814
adip_cap_ec	C2CD4C	8.25386	2.11822	0	0	0.141565	0.0293155
adip_cap_ec	LUC7L	8.25008	0.552855	0	0	0.337946	0.217348
adip_cap_ec	SFSWAP	8.23942	0.653307	0	0	0.308675	0.193176
adip_cap_ec	CSNK2A1	8.23933	0.521973	0	0	0.361895	0.240532
adip_cap_ec	CSNK2A2	8.23751	0.744246	0	0	0.275146	0.16003
adip_cap_ec	CHD6	8.23356	0.652333	0	0	0.313997	0.198536
adip_cap_ec	PITPNB	8.22984	0.434164	0	0	0.476849	0.348944
adip_cap_ec	UPF1	8.2236	0.776536	0	0	0.253858	0.137835
adip_cap_ec	GPATCH11	8.22291	1.18232	0	0	0.199574	0.0876684
adip_cap_ec	CALHM5	8.22161	1.76492	0	0	0.157531	0.046012
adip_cap_ec	WWC2	8.21986	0.670363	0	0	0.284194	0.165977
adip_cap_ec	CNDP2	8.21755	0.489743	0	0	0.336881	0.210352
adip_cap_ec	NBR1	8.21742	0.562527	0	0	0.334753	0.215618
adip_cap_ec	CTDSPL2	8.21418	0.766883	0	0	0.262906	0.148168
adip_cap_ec	CTDSP1	8.21098	0.450992	0	0	0.407664	0.282961
adip_cap_ec	ZFC3H1	8.20988	0.657003	0	0	0.299095	0.183569
adip_cap_ec	PDCL	8.20857	0.657098	0	0	0.287387	0.169931
adip_cap_ec	FZD6	8.20524	0.664381	0	0	0.27834	0.159428
adip_cap_ec	ZNF302	8.20229	0.663287	0	0	0.280468	0.163088
adip_cap_ec	RAMP3	8.20204	0.207194	0	0	0.574242	0.354627
adip_cap_ec	LDLR	8.19558	0.44139	0	0	0.406599	0.274311
adip_cap_ec	SYPL1	8.18972	0.363056	0	0	0.666844	0.529794
adip_cap_ec	ITPRIP	8.18771	0.499101	0	0	0.336349	0.21151
adip_cap_ec	SLU7	8.18741	0.548208	0	0	0.345929	0.227697
adip_cap_ec	SP3	8.17842	0.535685	0	0	0.340075	0.21982
adip_cap_ec	STEAP3	8.17149	2.52954	0	0	0.135178	0.0246818
adip_cap_ec	ZHX3	8.16865	0.916575	0	0	0.236296	0.124104
adip_cap_ec	RCOR3	8.16508	0.865022	0	0	0.243214	0.130051
adip_cap_ec	NCOA4	8.16041	0.451613	0	0	0.400745	0.274944
adip_cap_ec	NBEAL2	8.16039	1.53699	0	0	0.169239	0.058461
adip_cap_ec	TSR3	8.16037	0.606468	0	0	0.303885	0.186071
adip_cap_ec	USP14	8.14985	0.568392	0	0	0.341139	0.224762
adip_cap_ec	MAP4K2	8.1453	0.851031	0	0	0.220862	0.105292
adip_cap_ec	SLC39A7	8.14524	0.531747	0	0	0.33422	0.21395
adip_cap_ec	MAVS	8.14188	0.786699	0	0	0.247472	0.133078
adip_cap_ec	SREK1IP1	8.13582	0.458009	0	0	0.400745	0.277539
adip_cap_ec	FAM126B	8.13118	0.882099	0	0	0.232038	0.119208
adip_cap_ec	CNOT1	8.12091	0.681839	0	0	0.298563	0.18533
adip_cap_ec	CDC26	8.11746	0.50151	0	0	0.367749	0.247312
adip_cap_ec	UBE3A	8.11572	0.469235	0	0	0.422565	0.302592
adip_cap_ec	SAMD1	8.1134	0.96024	0	0	0.218201	0.105616
adip_cap_ec	ZBTB38	8.10669	0.423987	0	0	0.486429	0.361887
adip_cap_ec	KLC1	8.09762	0.493595	0	0	0.375732	0.255962
adip_cap_ec	MARCH5	8.09642	0.595712	0	0	0.29537	0.177654
adip_cap_ec	GGCX	8.08676	0.819529	0	0	0.243747	0.130916
adip_cap_ec	CREB3L1	8.08611	2.06334	0	0	0.138371	0.0281879
adip_cap_ec	CIR1	8.08449	0.49512	0	0	0.395423	0.277817
adip_cap_ec	PIAS1	8.07822	0.491725	0	0	0.368281	0.24739
adip_cap_ec	STAT2	8.07784	0.725462	0	0	0.266099	0.152555
adip_cap_ec	DIAPH1	8.07706	0.681443	0	0	0.292709	0.17892
adip_cap_ec	ACAA2	8.06418	0.863959	0	0	0.22991	0.11737
adip_cap_ec	SPATA13	8.06106	0.361885	0	0	0.293773	0.165251
adip_cap_ec	BRD1	8.05235	1.06425	0	0	0.206493	0.096256
adip_cap_ec	SLFN12	8.0523	1.44388	0	0	0.174561	0.0657049
adip_cap_ec	PPP4R3B	8.04807	0.502417	0	0	0.36083	0.242494
adip_cap_ec	ICE1	8.03998	0.692812	0	0	0.293773	0.182025
adip_cap_ec	HEBP1	8.03812	0.360274	0	0	0.450772	0.314994
adip_cap_ec	MT-CYB	8.03104	0.593094	0	0	0.991485	0.896963
adip_cap_ec	CC2D1A	8.02915	1.10784	0	0	0.193188	0.0827413
adip_cap_ec	CMC1	8.02896	0.547196	0	0	0.314529	0.196312
adip_cap_ec	DERA	8.0276	0.660369	0	0	0.267696	0.152354
adip_cap_ec	CISH	8.02412	1.74955	0	0	0.149015	0.0395095
adip_cap_ec	RICTOR	8.02316	0.521136	0	0	0.327834	0.207726
adip_cap_ec	KLHL24	8.01267	0.586639	0	0	0.316658	0.20093
adip_cap_ec	GOPC	8.00596	0.586173	0	0	0.313997	0.198644
adip_cap_ec	CSNK1G3	8.00041	0.696833	0	0	0.279404	0.167429
adip_cap_ec	SLC35F5	7.99962	0.774027	0	0	0.262374	0.151582
adip_cap_ec	ZNF506	7.99933	0.934458	0	0	0.217137	0.106357
adip_cap_ec	MAT2A	7.99797	0.389337	0	0	0.508781	0.376869
adip_cap_ec	SMG1	7.99485	0.477987	0	0	0.395955	0.277616
adip_cap_ec	SMTN	7.99321	0.330411	0	0	0.502927	0.351878
adip_cap_ec	KPNB1	7.98989	0.399526	0	0	0.505588	0.381827
adip_cap_ec	AKR1B1	7.98973	0.552349	0	0	0.293773	0.17648
adip_cap_ec	KDM1A	7.98928	0.871375	0	0	0.22991	0.119115
adip_cap_ec	PCM1	7.98804	0.396774	0	0	0.507717	0.383078
adip_cap_ec	SRPX2	7.9827	3.22636	0	0	0.12347	0.015847
adip_cap_ec	HEXA	7.98117	0.536207	0	0	0.319851	0.202505
adip_cap_ec	SECISBP2L	7.97915	0.550079	0	0	0.347525	0.231743
adip_cap_ec	ARPC1B	7.9768	0.369335	0	0	0.610431	0.453216
adip_cap_ec	GINM1	7.9749	0.39806	0	0	0.511442	0.387032
adip_cap_ec	HNRNPF	7.97279	0.36996	0	0	0.658861	0.530567
adip_cap_ec	CEACAM1	7.97081	0.981558	0	0	0.184673	0.0724237
adip_cap_ec	EML3	7.96946	0.746087	0	0	0.255987	0.144106
adip_cap_ec	GPATCH2L	7.96923	0.729668	0	0	0.283129	0.173128
adip_cap_ec	MAP3K2	7.96683	0.609027	0	0	0.316658	0.203092
adip_cap_ec	VIRMA	7.96539	0.817824	0	0	0.240553	0.129572
adip_cap_ec	TNFRSF10A	7.96448	1.00008	0	0	0.199574	0.0885487
adip_cap_ec	ZBTB20	7.95996	0.372528	0	0	0.592869	0.463626
adip_cap_ec	CDC40	7.95852	0.593299	0	0	0.303885	0.189516
adip_cap_ec	GOLGA4	7.95757	0.410064	0	0	0.517296	0.392453
adip_cap_ec	RREB1	7.95744	0.834206	0	0	0.233103	0.121664
adip_cap_ec	TRAM2	7.95374	0.940434	0	0	0.210218	0.0996849
adip_cap_ec	CLIC4	7.95222	0.379807	0	0	0.705695	0.541023
adip_cap_ec	ZNFX1	7.95005	0.551728	0	0	0.319851	0.202876
adip_cap_ec	ARRDC1	7.9486	0.742125	0	0	0.239489	0.126591
adip_cap_ec	LMBR1	7.94538	0.735038	0	0	0.256519	0.144847
adip_cap_ec	DGAT1	7.94124	0.849062	0	0	0.233635	0.123579
adip_cap_ec	CRACR2B	7.93977	0.647384	0	0	0.238425	0.122452
adip_cap_ec	CIC	7.93965	0.828736	0	0	0.230974	0.119918
adip_cap_ec	TAP1	7.93316	0.40017	0	0	0.397552	0.267639
adip_cap_ec	DNAJB6	7.93181	0.373708	0	0	0.650346	0.513762
adip_cap_ec	TARDBP	7.92827	0.516279	0	0	0.341139	0.223851
adip_cap_ec	ABCD4	7.9278	0.547125	0	0	0.286323	0.168989
adip_cap_ec	DIP2B	7.92774	0.816976	0	0	0.230442	0.118992
adip_cap_ec	PRPF3	7.92521	0.898261	0	0	0.225652	0.116181
adip_cap_ec	SAMD9	7.92509	0.813878	0	0	0.23736	0.126328
adip_cap_ec	LCP2	7.91772	1.26351	0	0	0.163917	0.0541672
adip_cap_ec	RNF144A	7.91757	0.910065	0	0	0.206493	0.0946806
adip_cap_ec	ZNF354B	7.91342	1.67534	0	0	0.15487	0.047572
adip_cap_ec	ELF2	7.91074	0.373212	0	0	0.465673	0.336448
adip_cap_ec	PPP1R15B	7.90932	0.537899	0	0	0.335285	0.218538
adip_cap_ec	PSMB4	7.90681	0.38473	0	0	0.505056	0.374104
adip_cap_ec	GANAB	7.90389	0.500595	0	0	0.340607	0.223696
adip_cap_ec	AAK1	7.90298	0.409513	0	0	0.420436	0.296027
adip_cap_ec	SEC31A	7.90208	0.42245	0	0	0.44545	0.322146
adip_cap_ec	GGH	7.8956	1.74518	0	0	0.151144	0.0441431
adip_cap_ec	MCOLN3	7.88942	5.60957	0	0	0.109633	0.00315087
adip_cap_ec	IRF9	7.88326	0.494898	0	0	0.315061	0.19418
adip_cap_ec	IFIH1	7.8831	0.917912	0	0	0.226184	0.117385
adip_cap_ec	TOX4	7.88205	0.42832	0	0	0.40447	0.284474
adip_cap_ec	PARVB	7.88156	0.443796	0	0	0.332624	0.208236
adip_cap_ec	ZNF217	7.87671	0.925423	0	0	0.215008	0.105925
adip_cap_ec	KMT2A	7.87465	0.422706	0	0	0.433741	0.313404
adip_cap_ec	DNMT1	7.87441	0.713143	0	0	0.264502	0.153837
adip_cap_ec	TNFRSF25	7.86955	1.78401	0	0	0.15008	0.0434789
adip_cap_ec	XPO1	7.86559	0.558025	0	0	0.318787	0.204544
adip_cap_ec	TLK2	7.86547	0.899713	0	0	0.224055	0.115238
adip_cap_ec	RPS12	7.86269	0.361168	0	0	0.993081	0.933368
adip_cap_ec	SUGP2	7.86009	0.881611	0	0	0.232571	0.124737
adip_cap_ec	CLEC1A	7.85965	0.73514	0	0	0.236828	0.124305
adip_cap_ec	POLK	7.85851	0.547522	0	0	0.333156	0.218847
adip_cap_ec	DUS1L	7.84899	0.782714	0	0	0.248004	0.138376
adip_cap_ec	MX1	7.84846	0.517499	0	0	0.316658	0.198428
adip_cap_ec	SMNDC1	7.84648	0.507112	0	0	0.340075	0.223866
adip_cap_ec	RALGAPB	7.84451	0.787985	0	0	0.235232	0.125046
adip_cap_ec	EPC1	7.8422	0.41241	0	0	0.452368	0.333699
adip_cap_ec	ARHGEF2	7.8416	0.57142	0	0	0.303353	0.189763
adip_cap_ec	PIR	7.83982	0.628408	0	0	0.254391	0.139905
adip_cap_ec	ARHGAP35	7.83695	0.885056	0	0	0.231506	0.123749
adip_cap_ec	ZCCHC14	7.83055	1.04297	0	0	0.2033	0.0957
adip_cap_ec	SPAST	7.82444	1.22317	0	0	0.176158	0.0688712
adip_cap_ec	CBX3	7.82133	0.36992	0	0	0.532198	0.402338
adip_cap_ec	PUM2	7.81986	0.447143	0	0	0.353912	0.233396
adip_cap_ec	FAM104A	7.8166	0.803191	0	0	0.225652	0.115702
adip_cap_ec	KRAS	7.81658	0.436543	0	0	0.419372	0.299935
adip_cap_ec	TMEM135	7.81572	1.08251	0	0	0.192123	0.084641
adip_cap_ec	DYNC1LI1	7.81181	0.526096	0	0	0.346993	0.233937
adip_cap_ec	FBXL3	7.81103	0.428328	0	0	0.376264	0.254464
adip_cap_ec	TRPM7	7.81098	0.883307	0	0	0.233635	0.126714
adip_cap_ec	MYD88	7.80662	1.08971	0	0	0.191591	0.084085
adip_cap_ec	CUL3	7.80638	0.56765	0	0	0.33901	0.227465
adip_cap_ec	RBM39	7.80402	0.364853	0	0	0.802555	0.663691
adip_cap_ec	SHMT1	7.80304	1.67823	0	0	0.147951	0.0415483
adip_cap_ec	RNF6	7.80172	0.790424	0	0	0.241086	0.132259
adip_cap_ec	CTCF	7.79992	0.566817	0	0	0.309207	0.196574
adip_cap_ec	ZFYVE28	7.79741	1.60924	0	0	0.150612	0.0442667
adip_cap_ec	LSG1	7.79311	0.794614	0	0	0.240553	0.131904
adip_cap_ec	TRIM38	7.78995	0.603643	0	0	0.310271	0.199509
adip_cap_ec	CXXC4	7.78295	3.45488	0	0	0.114955	0.00960707
adip_cap_ec	PCDH19	7.78124	2.02606	0	0	0.136775	0.0309836
adip_cap_ec	BTBD7	7.77973	0.492567	0	0	0.349654	0.234508
adip_cap_ec	FES	7.7772	0.442164	0	0	0.298563	0.177437
adip_cap_ec	VPS13D	7.77582	0.520811	0	0	0.328366	0.21378
adip_cap_ec	RUFY3	7.77554	0.702801	0	0	0.281001	0.173468
adip_cap_ec	MIB1	7.77476	0.664118	0	0	0.279936	0.170209
adip_cap_ec	PPP2R5C	7.77389	0.492401	0	0	0.336349	0.220824
adip_cap_ec	INTS3	7.76659	0.797999	0	0	0.233635	0.125324
adip_cap_ec	CISD3	7.76512	0.458651	0	0	0.345929	0.228067
adip_cap_ec	SLC1A5	7.76475	0.714151	0	0	0.259713	0.149605
adip_cap_ec	IRAK4	7.75781	0.883369	0	0	0.214476	0.106419
adip_cap_ec	GORASP1	7.75431	1.02394	0	0	0.199574	0.0928735
adip_cap_ec	DUSP7	7.74903	0.908074	0	0	0.204364	0.095978
adip_cap_ec	HNRNPA3	7.74733	0.366722	0	0	0.777009	0.646423
adip_cap_ec	SLC15A3	7.74247	0.908875	0	0	0.202235	0.0935376
adip_cap_ec	CWC15	7.74059	0.374219	0	0	0.431613	0.307565
adip_cap_ec	ABR	7.74059	0.59783	0	0	0.290048	0.178349
adip_cap_ec	LAMA4	7.73763	0.433147	0	0	0.319319	0.197779
adip_cap_ec	SRP72	7.73318	0.419895	0	0	0.425226	0.307148
adip_cap_ec	RABAC1	7.73299	0.360553	0	0	0.769026	0.63799
adip_cap_ec	ZBTB33	7.7323	1.606	0	0	0.153805	0.0485759
adip_cap_ec	C8orf33	7.73118	0.499622	0	0	0.311868	0.197424
adip_cap_ec	NSD1	7.72997	0.596804	0	0	0.292177	0.180882
adip_cap_ec	EBF1	7.72644	0.304005	0	0	0.46248	0.324154
adip_cap_ec	HNRNPAB	7.71594	0.382671	0	0	0.540713	0.416332
adip_cap_ec	CNTLN	7.71462	0.70797	0	0	0.254923	0.146176
adip_cap_ec	USF3	7.71267	0.845809	0	0	0.221394	0.113678
adip_cap_ec	PLS3	7.71238	0.355193	0	0	0.673763	0.516496
adip_cap_ec	MAPK12	7.70993	1.16685	0	0	0.172964	0.0663691
adip_cap_ec	WDR13	7.70689	0.410394	0	0	0.402342	0.281787
adip_cap_ec	HLA-DPB1	7.70668	0.315317	0	0	0.492283	0.34899
adip_cap_ec	CTR9	7.70157	0.632061	0	0	0.286323	0.176634
adip_cap_ec	RPL7L1	7.69024	0.409492	0	0	0.407664	0.286946
adip_cap_ec	HID1	7.68942	0.917787	0	0	0.195317	0.0874212
adip_cap_ec	ADAM17	7.68071	0.561297	0	0	0.301224	0.19035
adip_cap_ec	MRRF	7.67967	0.94746	0	0	0.208622	0.102635
adip_cap_ec	DNAJA1	7.67642	0.401322	0	0	0.767429	0.654794
adip_cap_ec	STXBP3	7.6722	0.577988	0	0	0.29058	0.179445
adip_cap_ec	SCAF8	7.66899	0.857214	0	0	0.217669	0.111006
adip_cap_ec	RIOK3	7.66826	0.501075	0	0	0.339542	0.227203
adip_cap_ec	SNRNP48	7.66113	0.947602	0	0	0.209686	0.104041
adip_cap_ec	NEMF	7.65861	0.421609	0	0	0.408196	0.290374
adip_cap_ec	MON2	7.65685	0.692461	0	0	0.275679	0.170147
adip_cap_ec	KARS	7.65638	0.54004	0	0	0.311868	0.201007
adip_cap_ec	UBTF	7.65452	0.554863	0	0	0.319851	0.20907
adip_cap_ec	GXYLT1	7.65306	1.01366	0	0	0.199042	0.0933368
adip_cap_ec	BRD2	7.653	0.364207	0	0	0.583821	0.461773
adip_cap_ec	FLOT1	7.65135	0.347617	0	0	0.618414	0.48647
adip_cap_ec	UHMK1	7.64813	0.610764	0	0	0.299095	0.190659
adip_cap_ec	FBXO3	7.6459	0.583923	0	0	0.29058	0.180774
adip_cap_ec	SUPT5H	7.64478	0.537385	0	0	0.33422	0.223248
adip_cap_ec	PBRM1	7.64307	0.464063	0	0	0.377861	0.263484
adip_cap_ec	CDC42	7.63734	0.353321	0	0	0.791911	0.666687
adip_cap_ec	NOL8	7.63734	0.811611	0	0	0.241618	0.136183
adip_cap_ec	PLCD3	7.63536	1.5559	0	0	0.152741	0.0489312
adip_cap_ec	PDS5B	7.61411	0.469311	0	0	0.346461	0.232099
adip_cap_ec	ZNRF1	7.61191	0.712691	0	0	0.232571	0.123811
adip_cap_ec	DHX9	7.61186	0.445194	0	0	0.36083	0.244362
adip_cap_ec	TSPAN4	7.60742	0.288562	0	0	0.499734	0.354658
adip_cap_ec	MORC3	7.60399	0.714259	0	0	0.253326	0.146778
adip_cap_ec	SYCP2	7.60325	2.36162	0	0	0.127195	0.0242494
adip_cap_ec	CBL	7.60138	0.690247	0	0	0.253326	0.14511
adip_cap_ec	DIDO1	7.60069	0.69054	0	0	0.253326	0.145975
adip_cap_ec	ATP13A2	7.59355	1.29782	0	0	0.161256	0.0570709
adip_cap_ec	DHX8	7.58907	0.860649	0	0	0.215008	0.109539
adip_cap_ec	TRAPPC8	7.58882	0.910194	0	0	0.210218	0.105075
adip_cap_ec	MITD1	7.58676	0.647819	0	0	0.267696	0.160355
adip_cap_ec	KPNA3	7.58626	0.527472	0	0	0.316658	0.206475
adip_cap_ec	FAM53B	7.58613	1.57863	0	0	0.146887	0.0432473
adip_cap_ec	PDS5A	7.58435	0.520691	0	0	0.315061	0.203401
adip_cap_ec	PCGF3	7.5831	0.928017	0	0	0.219798	0.11632
adip_cap_ec	DYSF	7.57575	0.605746	0	0	0.252794	0.141558
adip_cap_ec	THUMPD1	7.57482	0.556232	0	0	0.322512	0.213441
adip_cap_ec	TTL	7.57332	1.04093	0	0	0.19851	0.0951903
adip_cap_ec	PON2	7.57318	0.358079	0	0	0.408196	0.289309
adip_cap_ec	FMNL2	7.57287	0.715064	0	0	0.219798	0.111671
adip_cap_ec	BECN1	7.57082	0.520597	0	0	0.323576	0.213889
adip_cap_ec	NABP1	7.5704	0.767856	0	0	0.235764	0.129325
adip_cap_ec	CRNKL1	7.56913	0.849776	0	0	0.222991	0.118467
adip_cap_ec	MTF2	7.56827	0.644902	0	0	0.269824	0.162764
adip_cap_ec	ZBTB18	7.56775	1.17269	0	0	0.172964	0.0686241
adip_cap_ec	HSBP1L1	7.55447	0.728596	0	0	0.217669	0.10957
adip_cap_ec	IRAK1	7.55275	0.901462	0	0	0.197445	0.091746
adip_cap_ec	TMEM43	7.55164	0.502894	0	0	0.346461	0.236037
adip_cap_ec	AP3D1	7.54438	0.565783	0	0	0.296434	0.188048
adip_cap_ec	MED10	7.54427	0.363832	0	0	0.440128	0.317466
adip_cap_ec	BCAP31	7.54388	0.33868	0	0	0.622672	0.482902
adip_cap_ec	KLRG1	7.54078	3.11855	0	0	0.114955	0.0129587
adip_cap_ec	CARD10	7.53772	0.807023	0	0	0.205961	0.0993606
adip_cap_ec	SLAIN2	7.52884	0.567551	0	0	0.318254	0.210429
adip_cap_ec	LTBR	7.51927	0.391339	0	0	0.368813	0.25051
adip_cap_ec	FNBP4	7.51731	0.474081	0	0	0.372006	0.262912
adip_cap_ec	CCT6A	7.51407	0.365324	0	0	0.533795	0.409227
adip_cap_ec	ATP6V1A	7.50934	0.675599	0	0	0.24694	0.140028
adip_cap_ec	METTL9	7.50287	0.388581	0	0	0.427887	0.309882
adip_cap_ec	SP140L	7.5016	0.825052	0	0	0.208622	0.103284
adip_cap_ec	PRPF38A	7.49831	0.514766	0	0	0.311868	0.202443
adip_cap_ec	DLL4	7.49722	0.386806	0	0	0.298031	0.178318
adip_cap_ec	NMRK1	7.4965	0.706489	0	0	0.249069	0.143766
adip_cap_ec	ACER3	7.48754	0.728645	0	0	0.241618	0.136445
adip_cap_ec	SATB1	7.47139	0.9048	0	0	0.199574	0.0952366
adip_cap_ec	CYB5A	7.47134	0.26516	0	0	0.523151	0.382228
adip_cap_ec	HAUS6	7.47113	1.38155	0	0	0.16711	0.0657049
adip_cap_ec	CCRL2	7.46982	1.05713	0	0	0.1719	0.0678364
adip_cap_ec	TAB2	7.46632	0.697921	0	0	0.240021	0.133325
adip_cap_ec	NUDT5	7.46276	0.506187	0	0	0.295902	0.185778
adip_cap_ec	DBNL	7.4622	0.429799	0	0	0.367749	0.254062
adip_cap_ec	IL17RA	7.46207	1.00208	0	0	0.192656	0.0896917
adip_cap_ec	UBN1	7.46086	0.498634	0	0	0.297499	0.185562
adip_cap_ec	DNM3	7.46009	1.34948	0	0	0.161788	0.0600673
adip_cap_ec	UVSSA	7.4595	1.12591	0	0	0.17669	0.0741381
adip_cap_ec	ARMH4	7.45893	1.91606	0	0	0.135178	0.0339491
adip_cap_ec	ZC3H18	7.4567	0.692074	0	0	0.246408	0.14114
adip_cap_ec	CXorf38	7.4535	1.18698	0	0	0.175625	0.0739065
adip_cap_ec	NUDT3	7.45175	0.499918	0	0	0.342203	0.234246
adip_cap_ec	CPLX1	7.44727	0.853113	0	0	0.204896	0.100241
adip_cap_ec	SHROOM1	7.44611	1.06198	0	0	0.175093	0.0716514
[truncated: 184,310 more rows]

## Sheet: Table S7
Table S7. Gene panel used for multiplexed-smFISH experiments
Gene Name	Design Target ID	Species	Cat#
CA4	ENSG00000070748	Homo sapiens	P394Z
MEOX2	ENST00000262041	Homo sapiens	PWCS8
RGS5	ENSG00000110680	Homo sapiens	P4MM4
CLDN5	ENSG00000184113	Homo sapiens	PNAJW
CX3CL1	ENST00000225964	Homo sapiens	P6D60
TCF15	ENSG00000119922	Homo sapiens	PGRMC
VWF	ENST00000261405	Homo sapiens	PY9SD
CDH5	ENSG00000163017	Homo sapiens	PGR80
RGCC	ENSG00000115419	Homo sapiens	PSF1C
FABP4	ENSG00000006210	Homo sapiens	P7425
SELE	ENSG00000125675	Homo sapiens	PZKML
VCAM1	ENSG00000017427	Homo sapiens	PQD5G
ACKR1	ENSG00000121807	Homo sapiens	P75EG
PLVAP	ENSG00000115263	Homo sapiens	PE0N1
CGNL1	ENST00000281282	Homo sapiens	PZCSC
INHBA	ENSG00000169710	Homo sapiens	PZ97X
SMOC1	ENSG00000131097	Homo sapiens	P8XGW
CCL21	ENSG00000137077	Homo sapiens	PMM77
TFF3	ENSG00000064989	Homo sapiens	P6MM6
ISG15	ENSG00000187608	Homo sapiens	PHASZ
IFIT1	ENSG00000185745	Homo sapiens	PPT3L
IFIT3	ENSG00000119917	Homo sapiens	P2DSF
CCL2	ENSG00000181072	Homo sapiens	P24JG
ICAM1	ENSG00000119888	Homo sapiens	PQ72J
SULF1	ENSG00000090339	Homo sapiens	P3HG2
ISG20	ENSG00000172183	Homo sapiens	PYGJL
PLA2G5	ENST00000375108	Homo sapiens	PVCS7
AGT	ENSG00000102854	Homo sapiens	PQJ6C
STEAP4	ENSG00000164270	Homo sapiens	P1MM1
KCNJ8	ENSG00000144891	Homo sapiens	PG55G
MYH11	ENST00000252486	Homo sapiens	PT06L
RERGL	ENSG00000112164	Homo sapiens	PKRMF
SEMA3G	ENSG00000164588	Homo sapiens	PAMMA
GJA5	ENSG00000265107	Homo sapiens	PND6F
POSTN	ENSG00000133110	Homo sapiens	P68MJ
PDFGRA	ENSG00000134853	Homo sapiens	PWV34
C1QA	ENSG00000173372	Homo sapiens	PHR2W
CD8A	ENSG00000153563	Homo sapiens	P5VKY
TTN	ENSG00000155657	Homo sapiens	P1265

## Sheet: Table S8
Table S8. Details of snRNA-seq data sources used
Tissue	Publication Title	Author	Year	DOI
Heart	Cells of the adult human heart	Litviňuková et al.	2020	10.1038/s41586-020-2797-4
Lung	A spatially resolved atlas of the human lung characterizes a gland-associated immune niche	Madissoon et al.	2022	10.1038/s41588-022-01243-4
Skeletal muscle	Single nuclei profiling identifies cell specific markers of skeletal muscle aging, frailty, and senescence	Perez et al.	2022	0.18632/aging.204435
Kidney	An atlas of healthy and injured cell states and niches in the human kidney	Lake et al.	2021	10.1101/2021.07.28.454201
Liver	Single-Cell, Single-Nucleus, and Spatial RNA Sequencing of the Human Liver Identifies Cholangiocyte and Mesenchymal Heterogeneity	Andrews et al.	2022	10.1002/hep4.1854
Pancreas	Single-Nucleus and In Situ RNA-Sequencing Reveal Cell Topographies in the Human Pancreas	Tosti et al.	2021	10.1053/j.gastro.2020.11.010
Brain	Single-cell dissection of the human brain vasculature	Garcia et al.	2022	10.1038/s41586-022-04521-7
Brain	Single-nucleus multiregion transcriptomic analysis of brain vasculature in Alzheimer’s disease	Sun et al.	2023	10.1038/s41593-023-01334-3
Brain	A human brain vascular atlas reveals diverse mediators of Alzheimer’s risk	Yang et al.	2022	10.1038/s41586-021-04369-3

## Sheet: Table S9
Table S9. Drug2cell scoring on vascular cell states and global cell types
group	names	scores	logfoldchanges	pvals	pvals_adj	pct_nz_group	pct_nz_reference
B cells	CHEMBL2108041|OCRELIZUMAB	324.606	13.3449	0	0	0.713736	0.00691548
B cells	CHEMBL1201576|RITUXIMAB	324.606	13.3449	0	0	0.713736	0.00691548
B cells	CHEMBL1201606|IBRITUMOMAB TIUXETAN	324.606	13.3449	0	0	0.713736	0.00691548
B cells	CHEMBL2108667|YTTRIUM Y 90 IBRITUMOMAB TIUXETAN	324.606	13.3449	0	0	0.713736	0.00691548
B cells	CHEMBL1743048|OBINUTUZUMAB	324.606	13.3449	0	0	0.713736	0.00691548
B cells	CHEMBL1201836|OFATUMUMAB	324.606	13.3449	0	0	0.713736	0.00691548
B cells	CHEMBL1201604|TOSITUMOMAB	324.606	13.3449	0	0	0.713736	0.00691548
B cells	CHEMBL18442|PLERIXAFOR	278.789	3.85333	0	0	0.899671	0.512163
B cells	CHEMBL853|ZALCITABINE	259.532	4.46694	0	0	0.856544	0.506265
B cells	CHEMBL1201587|ALEMTUZUMAB	255.356	5.88534	0	0	0.765615	0.282989
B cells	CHEMBL4298047|TAFASITAMAB	198.331	8.78924	0	0	0.436465	0.00258279
B cells	CHEMBL3301574|TISAGENLECLEUCEL	198.331	8.78924	0	0	0.436465	0.00258279
B cells	CHEMBL2109334|INEBILIZUMAB	198.331	8.78924	0	0	0.436465	0.00258279
B cells	CHEMBL4297778|LONCASTUXIMAB TESIRINE	198.331	8.78924	0	0	0.436465	0.00258279
B cells	CHEMBL2108611|INOTUZUMAB OZOGAMICIN	198.006	7.2264	0	0	0.442093	0.0105734
B cells	CHEMBL4297558|INOTUZUMAB	198.006	7.2264	0	0	0.442093	0.0105734
B cells	CHEMBL1743087|VEDOLIZUMAB	172.202	2.07203	0	0	0.547961	0.178426
B cells	CHEMBL1200875|FLAVOXATE HYDROCHLORIDE	169.705	1.2769	0	0	0.727125	0.428638
B cells	CHEMBL521686|OLAPARIB	156.981	1.89086	0	0	0.623061	0.327343
B cells	CHEMBL3833368|RUCAPARIB CAMSYLATE	156.981	1.89086	0	0	0.623061	0.327343
B cells	CHEMBL1094636|NIRAPARIB	156.94	2.09354	0	0	0.609621	0.310465
B cells	CHEMBL3989922|NIRAPARIB TOSYLATE	156.94	2.09354	0	0	0.609621	0.310465
B cells	CHEMBL3137320|TALAZOPARIB	156.94	2.09354	0	0	0.609621	0.310465
B cells	CHEMBL3137318|TALAZOPARIB TOSYLATE	156.94	2.09354	0	0	0.609621	0.310465
B cells	CHEMBL514800|APREMILAST	154.389	1.50177	0	0	0.601949	0.291365
B cells	CHEMBL193240|ROFLUMILAST	154.389	1.50177	0	0	0.601949	0.291365
B cells	CHEMBL484785|CRISABOROLE	154.389	1.50177	0	0	0.601949	0.291365
B cells	CHEMBL1201037|EFLORNITHINE HYDROCHLORIDE	153.891	2.72698	0	0	0.56074	0.25423
B cells	CHEMBL1752|DYPHYLLINE	145.871	1.25581	0	0	0.602431	0.311328
B cells	CHEMBL2005186|BELUMOSUDIL	143.48	0.858495	0	0	0.892214	0.767796
B cells	CHEMBL1743043|MOXETUMOMAB PASUDOTOX	131.165	2.29572	0	0	0.944373	0.854216
B cells	CHEMBL3137309|VENETOCLAX	126.711	2.17214	0	0	0.408188	0.138015
B cells	CHEMBL3936761|ZANUBRUTINIB	126.678	2.85051	0	0	0.333227	0.0555476
B cells	CHEMBL3707348|ACALABRUTINIB	126.678	2.85051	0	0	0.333227	0.0555476
B cells	CHEMBL3989516|FOSTAMATINIB DISODIUM	125.728	2.14562	0	0	0.395943	0.121709
B cells	CHEMBL2103830|FOSTAMATINIB	125.728	2.14562	0	0	0.395943	0.121709
B cells	CHEMBL803|CYTARABINE	123.55	0.899473	0	0	0.825104	0.662663
B cells	CHEMBL1200493|NAFTIFINE HYDROCHLORIDE	122.658	1.65749	0	0	0.516711	0.265346
B cells	CHEMBL282575|ESTRADIOL BENZOATE	118.7	1.26859	0	0	0.579299	0.351759
B cells	CHEMBL190|THEOPHYLLINE	118.466	0.889372	0	0	0.645495	0.42739
B cells	CHEMBL1370561|AMINOPHYLLINE	114.692	0.823789	0	0	0.618132	0.397854
B cells	CHEMBL1200434|OXTRIPHYLLINE	114.692	0.823789	0	0	0.618132	0.397854
B cells	CHEMBL1200578|THEOPHYLLINE SODIUM GLYCINATE	114.692	0.823789	0	0	0.618132	0.397854
B cells	CHEMBL1525|PERMETHRIN	112.385	1.3355	0	0	0.546131	0.326724
B cells	CHEMBL628|PENTOXIFYLLINE	106.907	0.528689	0	0	0.765552	0.594694
B cells	CHEMBL1201439|BASILIXIMAB	106.65	0.951955	0	0	0.447085	0.204695
B cells	CHEMBL1201605|DACLIZUMAB	106.65	0.951955	0	0	0.447085	0.204695
B cells	CHEMBL1201438|ALDESLEUKIN	106.65	0.951955	0	0	0.447085	0.204695
B cells	CHEMBL465|DRONABINOL	104.961	2.38095	0	0	0.29522	0.0683505
B cells	CHEMBL553|ERLOTINIB	104.798	0.344006	0	0	0.917443	0.815466
B cells	CHEMBL1201550|DENILEUKIN DIFTITOX	102.952	1.02716	0	0	0.949315	0.87867
B cells	CHEMBL1201118|CEFMETAZOLE SODIUM	100.918	1.115	0	0	0.520395	0.317222
B cells	CHEMBL256997|ATALUREN	98.6912	5.83064	0	0	0.99845	0.999196
B cells	CHEMBL4297573|TAGRAXOFUSP	94.1716	1.47861	0	0	0.933931	0.858566
B cells	CHEMBL1200758|AMPICILLIN SODIUM	91.5917	0.851913	0	0	0.568883	0.389013
B cells	CHEMBL893|DICLOXACILLIN	89.2015	1.18735	0	0	0.474206	0.28904
B cells	CHEMBL1201218|CEFAMANDOLE NAFATE	89.2015	1.18735	0	0	0.474206	0.28904
B cells	CHEMBL1596|CARBENICILLIN INDANYL	89.2015	1.18735	0	0	0.474206	0.28904
B cells	CHEMBL2218896|NABILONE	88.2457	3.76703	0	0	0.207721	0.0144552
B cells	CHEMBL44657|ETOPOSIDE	87.6127	0.881626	0	0	0.660396	0.510832
B cells	CHEMBL1201304|INDOCYANINE GREEN	87.3671	0.881344	0	0	0.600221	0.439071
B cells	CHEMBL3039502|DUVELISIB	87.3022	1.63489	0	0	0.313449	0.125364
B cells	CHEMBL1015|EVANS BLUE	85.4077	0.751706	0	0	0.649636	0.497827
B cells	CHEMBL2403108|CERITINIB	85.3188	1.0127	0	0	0.922816	0.83788
B cells	CHEMBL3622821|UPADACITINIB	85.1576	0.498825	0	0	0.751604	0.597738
B cells	CHEMBL2103743|TOFACITINIB CITRATE	85.1576	0.498825	0	0	0.751604	0.597738
B cells	CHEMBL601719|CRIZOTINIB	82.5301	0.80973	0	0	0.923032	0.84157
B cells	CHEMBL1742992|BLINATUMOMAB	82.3569	-0.648963	0	0	0.465174	0.218953
B cells	CHEMBL1712842|MEPAZINE ACETATE	81.3694	0.994822	0	0	0.397848	0.226222
B cells	CHEMBL787|MONTELUKAST	79.256	2.42043	0	0	0.222291	0.0490612
B cells	CHEMBL3301607|FILGOTINIB	77.5802	0.750167	0	0	0.674775	0.525132
B cells	CHEMBL1200681|MONTELUKAST SODIUM	76.4987	0.825467	0	0	0.439286	0.282362
B cells	CHEMBL3545131|ISATUXIMAB	75.6715	4.44288	0	0	0.210452	0.0489905
B cells	CHEMBL1743007|DARATUMUMAB	75.6715	4.44288	0	0	0.210452	0.0489905
B cells	CHEMBL191083|METHYLENE BLUE	75.4206	0.545864	0	0	0.690858	0.555634
B cells	CHEMBL1743010|ELOTUZUMAB	75.0504	4.09366	0	0	0.198587	0.0374647
B cells	CHEMBL1089641|TRYPAN BLUE	74.3583	0.517336	0	0	0.670164	0.534844
B cells	CHEMBL1795071|RUXOLITINIB PHOSPHATE	74.3053	0.512134	0	0	0.694694	0.552323
B cells	CHEMBL2105759|BARICITINIB	74.3053	0.512134	0	0	0.694694	0.552323
B cells	CHEMBL174|AMPICILLIN	67.2394	0.396627	0	0	0.753115	0.637398
B cells	CHEMBL1873475|IBRUTINIB	66.7547	0.527743	0	0	0.493401	0.353746
B cells	CHEMBL119|TRIMETREXATE	66.1576	0.551156	0	0	0.538598	0.406923
B cells	CHEMBL3286830|LORLATINIB	65.6349	0.514934	0	0	0.44631	0.303731
B cells	CHEMBL1201043|CEPHAPIRIN SODIUM	65.0593	0.281776	0	0	0.872652	0.788938
B cells	CHEMBL3707320|ALECTINIB HYDROCHLORIDE	64.0496	0.473536	0	0	0.446501	0.307562
B cells	CHEMBL425|OLSALAZINE	63.2485	0.617686	0	0	0.447771	0.313742
B cells	CHEMBL1173055|RUCAPARIB	62.9418	0.603425	0	0	0.756024	0.646074
B cells	CHEMBL1637|GEMCITABINE HYDROCHLORIDE	61.5206	0.909913	0	0	0.728243	0.628077
B cells	CHEMBL1750|CLOFARABINE	61.5206	0.909913	0	0	0.728243	0.628077
B cells	CHEMBL360055|GALLAMINE	58.6546	0.420753	0	0	0.609291	0.493363
B cells	CHEMBL1010|CEFOTAXIME SODIUM	58.1532	0.231403	0	0	0.819883	0.725713
B cells	CHEMBL121663|DEQUALINIUM CHLORIDE	57.6801	0.41596	0	0	0.623252	0.514195
B cells	CHEMBL1096882|FLUDARABINE PHOSPHATE	55.3493	0.899497	0	0	0.708185	0.614996
B cells	CHEMBL421701|DITHIAZANINE IODIDE	54.3302	1.71065	0	0	0.866757	0.817664
B cells	CHEMBL1314751|PROCHLORPERAZINE MALEATE	53.1269	0.394778	0	0	0.557246	0.450462
B cells	CHEMBL1117|IDARUBICIN	52.3407	0.265287	0	0	0.881315	0.811288
B cells	CHEMBL1440|TETRACYCLINE	48.7927	1.13404	0	0	0.973463	0.949428
B cells	CHEMBL1200530|CEFOXITIN SODIUM	48.0882	0.342072	0	0	0.581319	0.488063
B cells	CHEMBL58|MITOXANTRONE	47.5572	0.160701	0	0	0.915181	0.861347
B cells	CHEMBL1517|OXYTETRACYCLINE	47.3	0.173169	0	0	0.888264	0.832481
B cells	CHEMBL1200326|NICARDIPINE HYDROCHLORIDE	47.1504	0.251401	0	0	0.603448	0.505451
B cells	CHEMBL41286|DIACEREIN	47.0444	0.788139	0	0	0.97279	0.949933
B cells	CHEMBL361506|PENTAMIDINE ISETHIONATE	47.043	0.496828	0	0	0.434204	0.340105
B cells	CHEMBL1590946|CEFSULODIN SODIUM	46.3465	0.318666	0	0	0.657398	0.562424
B cells	CHEMBL1484251|CHLORHEXIDINE HYDROCHLORIDE	45.9614	0.286279	0	0	0.651008	0.561789
B cells	CHEMBL288441|BOSUTINIB	45.8206	-0.284591	0	0	0.57766	0.444542
B cells	CHEMBL2218919|VOCLOSPORIN	45.2803	0.547795	0	0	0.346921	0.248956
B cells	CHEMBL1201823|ABATACEPT	44.7133	0.769284	0	0	0.170641	0.0699927
B cells	CHEMBL1742990|BELATACEPT	44.7133	0.769284	0	0	0.170641	0.0699927
B cells	CHEMBL1690|HYDROXYCHLOROQUINE SULFATE	42.6381	1.2896	0	0	0.161533	0.0684498
B cells	CHEMBL189|MILRINONE	42.5747	1.52116	0	0	0.165293	0.0735699
B cells	CHEMBL182|GANCICLOVIR	42.5747	1.52116	0	0	0.165293	0.0735699
B cells	CHEMBL1185568|DITHIAZANINE	42.0494	0.419107	0	0	0.58574	0.503718
B cells	CHEMBL1371|CHLORZOXAZONE	41.4281	2.04543	0	0	0.118469	0.0276417
B cells	CHEMBL1646|INDOCYANINE GREEN	40.9724	0.59954	0	0	0.405114	0.321353
B cells	CHEMBL1200522|AVOBENZONE	40.435	0.199532	0	0	0.603194	0.514459
B cells	CHEMBL1983268|ENTRECTINIB	39.9163	-0.0426572	0	0	0.965841	0.941318
B cells	CHEMBL219916|DOMPERIDONE	39.3372	1.2978	0	0	0.182988	0.0988308
B cells	CHEMBL841|LOPERAMIDE	38.8201	0.614706	0	0	0.312585	0.232559
B cells	CHEMBL76|CHLOROQUINE	38.412	0.66209	0	0	0.246999	0.16404
B cells	CHEMBL1201561|PEGINTERFERON ALFA-2B	37.3575	0.772576	1.91432e-305	6.34135e-305	0.404428	0.334921
B cells	CHEMBL4297819|ROPEGINTERFERON ALFA-2B	37.3575	0.772576	1.91432e-305	6.34135e-305	0.404428	0.334921
B cells	CHEMBL2108508|INTERFERON ALFA-2A	37.3575	0.772576	1.91432e-305	6.34135e-305	0.404428	0.334921
B cells	CHEMBL1201562|INTERFERON BETA-1A	37.3575	0.772576	1.91432e-305	6.34135e-305	0.404428	0.334921
B cells	CHEMBL1201560|PEGINTERFERON ALFA-2A	37.3575	0.772576	1.91432e-305	6.34135e-305	0.404428	0.334921
B cells	CHEMBL1201558|INTERFERON ALFA-2B	37.3575	0.772576	1.91432e-305	6.34135e-305	0.404428	0.334921
B cells	CHEMBL1201557|INTERFERON ALFACON-1	37.3575	0.772576	1.91432e-305	6.34135e-305	0.404428	0.334921
B cells	CHEMBL1201563|INTERFERON BETA-1B	37.3575	0.772576	1.91432e-305	6.34135e-305	0.404428	0.334921
B cells	CHEMBL2108677|PEGINTERFERON BETA-1A	37.3575	0.772576	1.91432e-305	6.34135e-305	0.404428	0.334921
B cells	CHEMBL2109047|INTERFERON ALFA-N3	37.3575	0.772576	1.91432e-305	6.34135e-305	0.404428	0.334921
B cells	CHEMBL939|GEFITINIB	37.2229	0.0119139	2.9064e-303	9.61441e-303	0.963288	0.936302
B cells	CHEMBL557555|CIPROFIBRATE	37.0547	0.258173	1.50845e-300	4.98307e-300	0.539526	0.460791
B cells	CHEMBL311498|CIANIDANOL	36.9474	0.312941	8.0103e-299	2.64252e-298	0.561159	0.47928
B cells	CHEMBL942|BISACODYL	36.8304	1.40131	6.01996e-297	1.98319e-296	0.142033	0.0621804
B cells	CHEMBL564|PROMAZINE	36.6514	-0.0439601	4.34101e-294	1.42812e-293	0.50886	0.42053
B cells	CHEMBL93|ZILEUTON	36.4388	-0.120644	1.03584e-290	3.38912e-290	0.186951	0.101299
B cells	CHEMBL932|DIPYRIDAMOLE	35.393	0.0680701	2.18949e-274	7.12477e-274	0.992607	0.985972
B cells	CHEMBL305187|IFENPRODIL	35.3746	0.83963	4.19704e-274	1.3639e-273	0.204482	0.129072
B cells	CHEMBL1200750|PROMETHAZINE HYDROCHLORIDE	34.7438	0.0899612	1.7168e-264	5.49699e-264	0.723441	0.65571
B cells	CHEMBL771|CYCLOSERINE	34.4476	-0.0308233	4.88548e-260	1.55802e-259	0.529732	0.448934
B cells	CHEMBL641|ATOMOXETINE	34.4223	1.34709	1.17047e-259	3.72776e-259	0.13652	0.0619028
B cells	CHEMBL464982|GAMOLENIC ACID	34.2282	0.307567	9.19143e-257	2.92344e-256	0.368606	0.294147
B cells	CHEMBL184|ACYCLOVIR	34.1135	0.443044	4.65283e-255	1.47206e-254	0.315596	0.242767
B cells	CHEMBL111|RIMONABANT	33.6445	1.03008	3.75019e-248	1.1787e-247	0.217299	0.146287
B cells	CHEMBL1720|PALONOSETRON HYDROCHLORIDE	33.4621	1.34038	1.71858e-245	5.39449e-245	0.127768	0.0548897
B cells	CHEMBL1567328|OMEPRAZOLE MAGNESIUM	33.3815	0.510237	2.54598e-244	7.98117e-244	0.268391	0.196877
B cells	CHEMBL1201746|PRALATREXATE	33.3462	1.18411	8.27021e-244	2.58917e-243	0.185706	0.114689
B cells	CHEMBL31|GATIFLOXACIN	33.3439	0.274977	8.93302e-244	2.79303e-243	0.603155	0.53248
B cells	CHEMBL73234|CARBETAPENTANE	32.7418	0.619801	3.97086e-235	1.22712e-234	0.226522	0.156059
B cells	CHEMBL708|ZIPRASIDONE	32.2994	0.554597	7.13853e-229	2.20036e-228	0.22802	0.157994
B cells	CHEMBL56367|NIMESULIDE	32.2362	0.134306	5.49596e-228	1.68971e-227	0.52888	0.451483
B cells	CHEMBL1009|LEVODOPA	31.987	0.121337	1.65503e-224	5.06879e-224	0.853292	0.791735
B cells	CHEMBL631|PROPAFENONE	31.9309	0.669313	9.93354e-224	3.03842e-223	0.207378	0.138988
B cells	CHEMBL343448|ROMIDEPSIN	31.3407	0.129231	1.3014e-215	3.94539e-215	0.74952	0.688403
B cells	CHEMBL231884|DIOSMIN	31.1811	0.358722	1.92354e-213	5.80944e-213	0.335387	0.269307
B cells	CHEMBL1200908|HALOBETASOL PROPIONATE	30.794	0.173835	3.15655e-208	9.47362e-208	0.442449	0.368282
B cells	CHEMBL1200384|BETAMETHASONE DIPROPIONATE	30.794	0.173835	3.15655e-208	9.47362e-208	0.442449	0.368282
B cells	CHEMBL46516|FLUSPIRILENE	30.7629	1.71653	8.21847e-208	2.46348e-207	0.842647	0.810277
B cells	CHEMBL567|PERPHENAZINE	30.7374	0.148197	1.8011e-207	5.39203e-207	0.796357	0.739448
B cells	CHEMBL2106615|BAZEDOXIFENE ACETATE	30.4308	0.272687	2.14727e-203	6.40438e-203	0.178326	0.110168
B cells	CHEMBL707|DOXAZOSIN	30.2166	1.19327	1.43548e-200	4.2761e-200	0.176954	0.113678
B cells	CHEMBL1200636|CYCLOBENZAPRINE HYDROCHLORIDE	29.6225	0.0706949	7.67942e-193	2.25949e-192	0.522338	0.44819
B cells	CHEMBL178|DAUNORUBICIN	29.2629	0.169305	3.08126e-188	8.91258e-188	0.786525	0.725242
B cells	CHEMBL90593|PRASTERONE	29.133	0.4229	1.37234e-186	3.95995e-186	0.314033	0.253431
B cells	CHEMBL59|DOPAMINE	28.9711	0.0396188	1.524e-184	4.38174e-184	0.872867	0.822925
B cells	CHEMBL1026|FENOLDOPAM MESYLATE	28.8182	0.682958	1.26734e-182	3.63071e-182	0.220958	0.160515
B cells	CHEMBL1200469|PROMAZINE HYDROCHLORIDE	28.8126	0.442815	1.49288e-182	4.27173e-182	0.228973	0.166143
B cells	CHEMBL1200964|AMITRIPTYLINE HYDROCHLORIDE	28.8073	-0.00715972	1.73691e-182	4.95816e-182	0.850307	0.78471
B cells	CHEMBL55400|PROFLAVINE	28.6011	0.243358	6.51257e-180	1.85686e-179	0.380038	0.317303
B cells	CHEMBL3545185|SELINEXOR	28.5289	0.521204	5.13808e-179	1.46322e-178	0.292209	0.23253
B cells	CHEMBL2360464|PEMETREXED DISODIUM	28.4271	1.19828	9.34946e-178	2.65938e-177	0.299666	0.242217
B cells	CHEMBL983|SUCCINYLCHOLINE CHLORIDE	28.0142	0.682125	1.09019e-172	3.06097e-172	0.169142	0.108768
B cells	CHEMBL1463345|CANRENONE	27.8026	0.752685	4.03331e-170	1.12716e-169	0.15151	0.0908266
B cells	CHEMBL1257015|PICOTAMIDE	27.6933	0.120295	8.41054e-169	2.3477e-168	0.233496	0.168768
B cells	CHEMBL1082|AMOXICILLIN	27.5443	0.434636	5.18353e-167	1.44355e-166	0.238691	0.178483
B cells	CHEMBL383675|TEMOPORFIN	27.2599	1.17694	1.26924e-163	3.30056e-163	0.114074	0.0546441
B cells	CHEMBL225072|PEMETREXED	27.2599	1.17694	1.26924e-163	3.30056e-163	0.114074	0.0546441
B cells	CHEMBL550348|DEFERASIROX	27.2599	1.17694	1.26924e-163	3.30056e-163	0.114074	0.0546441
B cells	CHEMBL2105689|LULICONAZOLE	27.2599	1.17694	1.26924e-163	3.30056e-163	0.114074	0.0546441
B cells	CHEMBL556|DEFEROXAMINE	27.2599	1.17694	1.26924e-163	3.30056e-163	0.114074	0.0546441
B cells	CHEMBL1202|CIPROFLOXACIN HYDROCHLORIDE	27.2599	1.17694	1.26924e-163	3.30056e-163	0.114074	0.0546441
B cells	CHEMBL1201016|CEFPODOXIME PROXETIL	27.2599	1.17694	1.26924e-163	3.30056e-163	0.114074	0.0546441
B cells	CHEMBL1200438|TIOCONAZOLE	27.2599	1.17694	1.26924e-163	3.30056e-163	0.114074	0.0546441
B cells	CHEMBL1201059|CHLOROGUANIDE HYDROCHLORIDE	27.2599	1.17694	1.26924e-163	3.30056e-163	0.114074	0.0546441
B cells	CHEMBL1201110|VALACYCLOVIR HYDROCHLORIDE	27.2599	1.17694	1.26924e-163	3.30056e-163	0.114074	0.0546441
B cells	CHEMBL623|NEFAZODONE	27.2599	1.17694	1.26924e-163	3.30056e-163	0.114074	0.0546441
B cells	CHEMBL261772|MECLOCYCLINE SULFOSALICYLATE	27.2599	1.17694	1.26924e-163	3.30056e-163	0.114074	0.0546441
B cells	CHEMBL1909298|PINAVERIUM BROMIDE	27.2599	1.17694	1.26924e-163	3.30056e-163	0.114074	0.0546441
B cells	CHEMBL1660|RIFAPENTINE	27.2599	1.17694	1.26924e-163	3.30056e-163	0.114074	0.0546441
B cells	CHEMBL144673|HEXETIDINE	27.2599	1.17694	1.26924e-163	3.30056e-163	0.114074	0.0546441
B cells	CHEMBL968|FLURAZEPAM	27.2599	1.17694	1.26924e-163	3.30056e-163	0.114074	0.0546441
B cells	CHEMBL867|IOPANOIC ACID	27.2599	1.17694	1.26924e-163	3.30056e-163	0.114074	0.0546441
B cells	CHEMBL1200621|GEMIFLOXACIN MESYLATE	27.2599	1.17694	1.26924e-163	3.30056e-163	0.114074	0.0546441
B cells	CHEMBL553025|VINORELBINE	27.2599	1.17694	1.26924e-163	3.30056e-163	0.114074	0.0546441
B cells	CHEMBL113150|CETRIMIDE	27.2599	1.17694	1.26924e-163	3.30056e-163	0.114074	0.0546441
B cells	CHEMBL1200454|VALGANCICLOVIR HYDROCHLORIDE	27.2599	1.17694	1.26924e-163	3.30056e-163	0.114074	0.0546441
B cells	CHEMBL788|IDOXURIDINE	27.2599	1.17694	1.26924e-163	3.30056e-163	0.114074	0.0546441
B cells	CHEMBL1540|PENCICLOVIR	27.2599	1.17694	1.26924e-163	3.30056e-163	0.114074	0.0546441
B cells	CHEMBL414804|OXALIPLATIN	27.2599	1.17694	1.26924e-163	3.30056e-163	0.114074	0.0546441
B cells	CHEMBL481|IRINOTECAN	27.2599	1.17694	1.26924e-163	3.30056e-163	0.114074	0.0546441
B cells	CHEMBL719|MUPIROCIN	27.2599	1.17694	1.26924e-163	3.30056e-163	0.114074	0.0546441
B cells	CHEMBL450449|TRABECTEDIN	27.2599	1.17694	1.26924e-163	3.30056e-163	0.114074	0.0546441
B cells	CHEMBL1200779|TROVAFLOXACIN MESYLATE	27.2599	1.17694	1.26924e-163	3.30056e-163	0.114074	0.0546441
B cells	CHEMBL2359966|QUININE SULFATE	27.2599	1.17694	1.26924e-163	3.30056e-163	0.114074	0.0546441
B cells	CHEMBL1728|LOMEFLOXACIN HYDROCHLORIDE	27.2599	1.17694	1.26924e-163	3.30056e-163	0.114074	0.0546441
B cells	CHEMBL1129|TRIFLURIDINE	27.2599	1.17694	1.26924e-163	3.30056e-163	0.114074	0.0546441
B cells	CHEMBL269732|TACROLIMUS	27.2599	1.17694	1.26924e-163	3.30056e-163	0.114074	0.0546441
B cells	CHEMBL3989543|VINDESINE SULFATE	27.2599	1.17694	1.26924e-163	3.30056e-163	0.114074	0.0546441
B cells	CHEMBL447629|MITOBRONITOL	27.2599	1.17694	1.26924e-163	3.30056e-163	0.114074	0.0546441
B cells	CHEMBL1411731|TALAMPICILLIN HYDROCHLORIDE	27.2599	1.17694	1.26924e-163	3.30056e-163	0.114074	0.0546441
B cells	CHEMBL416956|MEFLOQUINE	27.2599	1.17694	1.26924e-163	3.30056e-163	0.114074	0.0546441
B cells	CHEMBL73451|MEQUITAZINE	27.2599	1.17694	1.26924e-163	3.30056e-163	0.114074	0.0546441
B cells	CHEMBL33|LEVOFLOXACIN	27.2599	1.17694	1.26924e-163	3.30056e-163	0.114074	0.0546441
B cells	CHEMBL1136|TELITHROMYCIN	27.2599	1.17694	1.26924e-163	3.30056e-163	0.114074	0.0546441
B cells	CHEMBL1868702|GESTRINONE	27.2599	1.17694	1.26924e-163	3.30056e-163	0.114074	0.0546441
B cells	CHEMBL1372950|NICERGOLINE	27.2599	1.17694	1.26924e-163	3.30056e-163	0.114074	0.0546441
B cells	CHEMBL1486|TENOFOVIR DISOPROXIL FUMARATE	27.2599	1.17694	1.26924e-163	3.30056e-163	0.114074	0.0546441
B cells	CHEMBL1200632|CLINDAMYCIN PALMITATE HYDROCHLORIDE	27.2599	1.17694	1.26924e-163	3.30056e-163	0.114074	0.0546441
B cells	CHEMBL1349|VALACYCLOVIR	27.2599	1.17694	1.26924e-163	3.30056e-163	0.114074	0.0546441
B cells	CHEMBL1908377|PYRVINIUM PAMOATE	27.2599	1.17694	1.26924e-163	3.30056e-163	0.114074	0.0546441
B cells	CHEMBL1740659|FURSULTIAMINE	27.2599	1.17694	1.26924e-163	3.30056e-163	0.114074	0.0546441
B cells	CHEMBL57|NEVIRAPINE	27.2599	1.17694	1.26924e-163	3.30056e-163	0.114074	0.0546441
B cells	CHEMBL1200712|EVANS BLUE	27.2599	1.17694	1.26924e-163	3.30056e-163	0.114074	0.0546441
B cells	CHEMBL184412|DRONEDARONE	27.2599	1.17694	1.26924e-163	3.30056e-163	0.114074	0.0546441
B cells	CHEMBL487253|BENDAMUSTINE	27.2599	1.17694	1.26924e-163	3.30056e-163	0.114074	0.0546441
B cells	CHEMBL36715|PIRACETAM	27.2599	1.17694	1.26924e-163	3.30056e-163	0.114074	0.0546441
B cells	CHEMBL734|ACETOHYDROXAMIC ACID	27.2599	1.17694	1.26924e-163	3.30056e-163	0.114074	0.0546441
B cells	CHEMBL1200661|UNOPROSTONE ISOPROPYL	27.2599	1.17694	1.26924e-163	3.30056e-163	0.114074	0.0546441
B cells	CHEMBL105|MITOMYCIN	27.2599	1.17694	1.26924e-163	3.30056e-163	0.114074	0.0546441
B cells	CHEMBL1697843|METILDIGOXIN	27.2599	1.17694	1.26924e-163	3.30056e-163	0.114074	0.0546441
B cells	CHEMBL129|ZIDOVUDINE	27.2599	1.17694	1.26924e-163	3.30056e-163	0.114074	0.0546441
B cells	CHEMBL1480987|CYCLANDELATE	27.2599	1.17694	1.26924e-163	3.30056e-163	0.114074	0.0546441
B cells	CHEMBL600325|PROSCILLARIDIN	27.2599	1.17694	1.26924e-163	3.30056e-163	0.114074	0.0546441
B cells	CHEMBL713|ENTECAVIR	27.2599	1.17694	1.26924e-163	3.30056e-163	0.114074	0.0546441
B cells	CHEMBL420|GUANABENZ	27.2471	1.15014	1.79673e-163	4.66216e-163	0.114074	0.0546727
B cells	CHEMBL2146123|METHACYCLINE HYDROCHLORIDE	27.2361	0.105788	2.43026e-163	6.29921e-163	0.742318	0.682674
B cells	CHEMBL223228|EFAVIRENZ	27.2083	1.1476	5.17737e-163	1.34052e-162	0.114086	0.0547702
B cells	CHEMBL1200776|CINACALCET HYDROCHLORIDE	27.1319	1.13932	4.1459e-162	1.07229e-161	0.114188	0.0550361
B cells	CHEMBL1388|MONOBENZONE	27.0641	1.12621	2.61002e-161	6.74326e-161	0.114239	0.055233
B cells	CHEMBL1289|HALOPROGIN	27.0462	0.653693	4.23598e-161	1.09323e-160	0.283774	0.227745
B cells	CHEMBL1201150|SUMATRIPTAN SUCCINATE	26.8946	1.11937	2.54076e-159	6.50815e-159	0.114163	0.0555358
B cells	CHEMBL926|DOBUTAMINE	26.8292	1.12387	1.47395e-158	3.77149e-158	0.114074	0.0555846
B cells	CHEMBL1702|ATOMOXETINE HYDROCHLORIDE	26.7679	1.10266	7.63321e-158	1.94484e-157	0.114086	0.0557041
B cells	CHEMBL1096885|VALRUBICIN	26.7546	1.24896	1.09049e-157	2.77547e-157	0.135517	0.0775678
B cells	CHEMBL95|TACRINE	26.7029	0.935983	4.35418e-157	1.10703e-156	0.116475	0.0580749
B cells	CHEMBL1698|BUPROPION HYDROCHLORIDE	26.5409	1.07867	3.27406e-155	8.27149e-155	0.114163	0.0562745
B cells	CHEMBL680|CEFACLOR	26.515	0.183953	6.51337e-155	1.64379e-154	0.660256	0.606661
B cells	CHEMBL175247|ORLISTAT	26.4648	1.01102	2.4652e-154	6.2149e-154	0.114366	0.0566379
B cells	CHEMBL92870|LIDOFLAZINE	26.4566	1.06752	3.06173e-154	7.71068e-154	0.115941	0.0582532
B cells	CHEMBL1632|CEPHALOTHIN SODIUM	26.4107	0.157091	1.03193e-153	2.59607e-153	0.495471	0.439554
B cells	CHEMBL1200817|LEVOMETHADYL ACETATE HYDROCHLORIDE	26.4042	1.08844	1.22595e-153	3.07451e-153	0.114417	0.0568415
B cells	CHEMBL1237104|PROPOXYPHENE HYDROCHLORIDE	26.4042	1.08844	1.22595e-153	3.07451e-153	0.114417	0.0568415
B cells	CHEMBL1200825|METHADONE HYDROCHLORIDE	26.4042	1.08844	1.22595e-153	3.07451e-153	0.114417	0.0568415
B cells	CHEMBL1584|PIPERACETAZINE	26.3711	1.04939	2.94276e-153	7.3723e-153	0.116106	0.0585998
B cells	CHEMBL301265|PRAMIPEXOLE	26.3587	1.06584	4.08372e-153	1.022e-152	0.115268	0.0578124
B cells	CHEMBL22242|REMOXIPRIDE	26.3461	1.05187	5.69284e-153	1.42321e-152	0.115979	0.0585309
B cells	CHEMBL1002|LEVOSALBUTAMOL	26.3206	-0.196634	1.11482e-152	2.78414e-152	0.461325	0.390393
B cells	CHEMBL1735|INDINAVIR SULFATE	26.3179	0.693897	1.19541e-152	2.9823e-152	0.166931	0.110037
B cells	CHEMBL1201749|DIFLUPREDNATE	26.2531	-0.0668112	6.58101e-152	1.63841e-151	0.652837	0.586002
B cells	CHEMBL1190|DECAMETHONIUM	26.2259	1.02716	1.34489e-151	3.34476e-151	0.177221	0.124014
B cells	CHEMBL1103|FURAZOLIDONE	26.2187	0.470889	1.62793e-151	4.04449e-151	0.226394	0.170015
B cells	CHEMBL2368861|BUPRENORPHINE HYDROCHLORIDE	26.2105	1.06518	2.0148e-151	5.00045e-151	0.114442	0.0572824
B cells	CHEMBL43128|PRIMAQUINE PHOSPHATE	26.1883	0.498792	3.60977e-151	8.94045e-151	0.312725	0.258834
B cells	CHEMBL1483|ALBENDAZOLE	25.919	1.13082	4.06873e-148	1.00253e-147	0.215419	0.16208
B cells	CHEMBL1200374|EXEMESTANE	25.9137	1.02561	4.66702e-148	1.14877e-147	0.114213	0.0576694
B cells	CHEMBL2105729|DABRAFENIB MESYLATE	25.7801	0.391352	1.48331e-146	3.63617e-146	0.229697	0.173175
B cells	CHEMBL3301612|ENCORAFENIB	25.7801	0.391352	1.48331e-146	3.63617e-146	0.229697	0.173175
B cells	CHEMBL2028663|DABRAFENIB	25.7801	0.391352	1.48331e-146	3.63617e-146	0.229697	0.173175
B cells	CHEMBL2364653|ANIFROLUMAB	25.4321	0.532329	1.11277e-142	2.7167e-142	0.315316	0.263978
B cells	CHEMBL1617|RIFAXIMIN	25.2028	0.994654	3.736e-140	9.0564e-140	0.115154	0.0601596
B cells	CHEMBL374478|RIFAMPIN	25.2028	0.994654	3.736e-140	9.0564e-140	0.115154	0.0601596
B cells	CHEMBL716|QUETIAPINE	25.1521	0.876904	1.33906e-139	3.23945e-139	0.117859	0.0627559
B cells	CHEMBL814|FLUVOXAMINE	25.1521	0.876904	1.33906e-139	3.23945e-139	0.117859	0.0627559
B cells	CHEMBL415|CLOMIPRAMINE	25.1129	0.423773	3.59594e-139	8.69048e-139	0.228198	0.174174
B cells	CHEMBL408513|BELINOSTAT	25.079	0.0782296	8.4252e-139	2.03206e-138	0.732257	0.677451
B cells	CHEMBL3545368|PANOBINOSTAT LACTATE	25.079	0.0782296	8.4252e-139	2.03206e-138	0.732257	0.677451
B cells	CHEMBL1200383|BENZTROPINE MESYLATE	24.9931	0.861807	7.27433e-138	1.75096e-137	0.117885	0.0631311
B cells	CHEMBL225071|RALTITREXED	24.9624	1.699	1.56709e-137	3.76447e-137	0.146225	0.0931234
B cells	CHEMBL2360628|ACRIFLAVINE	24.949	0.0775561	2.18791e-137	5.24004e-137	0.466597	0.402691
B cells	CHEMBL1200881|MINOCYCLINE HYDROCHLORIDE	24.949	0.0775561	2.18791e-137	5.24004e-137	0.466597	0.402691
B cells	CHEMBL2359093|ROSE BENGAL SODIUM	24.949	0.0775561	2.18791e-137	5.24004e-137	0.466597	0.402691
B cells	CHEMBL1696|DESIPRAMINE HYDROCHLORIDE	24.4011	0.808521	1.66337e-131	3.91333e-131	0.117948	0.0644486
B cells	CHEMBL21731|MAPROTILINE	24.3547	0.198114	5.17043e-131	1.21404e-130	0.413295	0.362211
B cells	CHEMBL459265|HEXAMETHYL PARAROSANILINE	23.806	0.868534	2.89165e-125	6.77642e-125	0.190521	0.140568
B cells	CHEMBL1536|ERGOCALCIFEROL	23.7992	0.369286	3.40779e-125	7.97817e-125	0.244382	0.193081
B cells	CHEMBL1200514|DEMECARIUM BROMIDE	23.7246	0.86729	2.00811e-124	4.67388e-124	0.119117	0.0673477
B cells	CHEMBL1112|ARIPIPRAZOLE	23.5673	0.873434	8.3357e-123	1.93825e-122	0.114163	0.06267
B cells	CHEMBL2358147|CARPHENAZINE MALEATE	23.5214	0.871388	2.46173e-122	5.71856e-122	0.11415	0.0627575
B cells	CHEMBL493|BROMOCRIPTINE	23.4599	0.35848	1.04826e-121	2.42804e-121	0.244382	0.193812
B cells	CHEMBL1375743|ZIPRASIDONE HYDROCHLORIDE	23.3797	0.699462	6.8813e-121	1.58927e-120	0.200213	0.151232
B cells	CHEMBL1408594|ALVERINE CITRATE	23.253	0.274555	1.32723e-119	3.0594e-119	0.169129	0.118398
B cells	CHEMBL1201163|SUFENTANIL CITRATE	23.2505	0.282934	1.40619e-119	3.23828e-119	0.167566	0.116861
B cells	CHEMBL305906|CETYLPYRIDINIUM	23.2105	0.191748	3.56829e-119	8.20158e-119	0.258025	0.204873
B cells	CHEMBL729|LOPINAVIR	23.2105	0.191748	3.56829e-119	8.20158e-119	0.258025	0.204873
B cells	CHEMBL1200596|CHLOROXINE	23.1551	0.292922	1.29242e-118	2.96773e-118	0.933982	0.907476
B cells	CHEMBL1409|FLUVOXAMINE MALEATE	23.0416	0.694134	1.78373e-117	4.07638e-117	0.115331	0.0648238
B cells	CHEMBL1165342|VINCAMINE	22.8612	1.90323	1.13092e-115	2.57222e-115	0.0879181	0.0385567
B cells	CHEMBL1073|GLIPIZIDE	22.7558	0.140665	1.25739e-114	2.85716e-114	0.314529	0.263246
B cells	CHEMBL2216870|IDELALISIB	22.5318	0.682127	2.02495e-112	4.56662e-112	0.130524	0.0809279
B cells	CHEMBL516|CYPROHEPTADINE	22.4779	0.79409	6.83574e-112	1.52863e-111	0.115979	0.0668496
B cells	CHEMBL976|PRAZIQUANTEL	22.329	2.09896	1.93025e-110	4.28052e-110	0.0707943	0.0221581
B cells	CHEMBL1256400|XYLOMETAZOLINE HYDROCHLORIDE	22.329	2.09896	1.93025e-110	4.28052e-110	0.0707943	0.0221581
B cells	CHEMBL914|FEXOFENADINE	22.329	2.09896	1.93025e-110	4.28052e-110	0.0707943	0.0221581
B cells	CHEMBL239243|TAURINE	22.329	2.09896	1.93025e-110	4.28052e-110	0.0707943	0.0221581
B cells	CHEMBL930|GLUTAMINE	22.329	2.09896	1.93025e-110	4.28052e-110	0.0707943	0.0221581
B cells	CHEMBL1770|LEVAMISOLE HYDROCHLORIDE	22.329	2.09896	1.93025e-110	4.28052e-110	0.0707943	0.0221581
B cells	CHEMBL1229908|ETHAMIVAN	22.329	2.09896	1.93025e-110	4.28052e-110	0.0707943	0.0221581
B cells	CHEMBL1200328|DULOXETINE HYDROCHLORIDE	22.2048	0.633353	3.08452e-109	6.82755e-109	0.11542	0.06671
B cells	CHEMBL3218576|COPANLISIB	22.1812	0.282418	5.21647e-109	1.15253e-108	0.253122	0.203747
B cells	CHEMBL3545068|COPANLISIB HYDROCHLORIDE	22.1812	0.282418	5.21647e-109	1.15253e-108	0.253122	0.203747
B cells	CHEMBL1092|TRIHEXYPHENIDYL HYDROCHLORIDE	22.1682	2.04694	6.96703e-109	1.53647e-108	0.0708197	0.0225418
B cells	CHEMBL45|MELATONIN	22.111	2.01162	2.47715e-108	5.45292e-108	0.0709976	0.0228446
B cells	CHEMBL1231723|POLIDOCANOL	21.8451	0.573994	8.64954e-106	1.90052e-105	0.142071	0.0941111
B cells	CHEMBL710|FINASTERIDE	21.7205	1.94823	1.31291e-104	2.87688e-104	0.0708832	0.0235732
B cells	CHEMBL1201203|BENZTROPINE	21.3803	0.709402	2.03693e-101	4.43494e-101	0.114671	0.067765
B cells	CHEMBL1200935|DARIFENACIN HYDROBROMIDE	21.3764	0.713545	2.21496e-101	4.81381e-101	0.114556	0.0676606
B cells	CHEMBL1722209|TOLTERODINE TARTRATE	21.3764	0.713545	2.21496e-101	4.81381e-101	0.114556	0.0676606
B cells	CHEMBL190461|CANNABIDIOL	21.239	2.1213	4.168e-100	9.03381e-100	0.0578245	0.0112465
B cells	CHEMBL1200710|CLOMIPRAMINE HYDROCHLORIDE	21.0217	0.496655	4.15413e-98	8.89905e-98	0.119117	0.0727303
B cells	CHEMBL1417019|MITOXANTRONE HYDROCHLORIDE	20.8965	0.0509247	5.76307e-97	1.23237e-96	0.909198	0.87698
B cells	CHEMBL1200721|ESTRAMUSTINE PHOSPHATE SODIUM	20.8574	3.26841	1.30613e-96	2.79052e-96	0.0520827	0.00644099
B cells	CHEMBL1541|CEFIXIME	20.8489	0.0443325	1.55877e-96	3.32732e-96	0.79764	0.75055
B cells	CHEMBL606|MISOPROSTOL	20.8188	0.655713	2.9256e-96	6.23937e-96	0.114277	0.0685945
B cells	CHEMBL1742991|BENRALIZUMAB	20.5154	4.218	1.56997e-93	3.33045e-93	0.0485766	0.00366975
B cells	CHEMBL27|PROPRANOLOL	20.3805	0.169451	2.49111e-92	5.27983e-92	0.275314	0.229168
B cells	CHEMBL1591|DEMECLOCYCLINE	20.2478	1.80217	3.71583e-91	7.85473e-91	0.0934439	0.0501465
B cells	CHEMBL1200993|GALLAMINE TRIETHIODIDE	20.2269	0.187822	5.67778e-91	1.19914e-90	0.269217	0.224427
B cells	CHEMBL1180003|CETRIMIDE	20.2087	0.410555	8.20634e-91	1.73165e-90	0.327689	0.286812
B cells	CHEMBL1133|OXYBUTYNIN CHLORIDE	20.1229	0.514278	4.65336e-90	9.80194e-90	0.118342	0.0738846
B cells	CHEMBL26|SULPIRIDE	19.964	1.44282	1.13341e-88	2.37283e-88	0.0749101	0.0314074
B cells	CHEMBL1357648|AMODIAQUINE HYDROCHLORIDE	19.865	-0.333493	8.16807e-88	1.70852e-87	0.446793	0.388204
B cells	CHEMBL1423|PIMOZIDE	19.7835	1.07155	4.12966e-87	8.63048e-87	0.910901	0.885408
B cells	CHEMBL53463|DOXORUBICIN	19.6191	-0.0286142	1.06237e-85	2.2183e-85	0.504554	0.448039
B cells	CHEMBL1014|CANDESARTAN CILEXETIL	19.4153	0.209457	5.73036e-84	1.19445e-83	0.386746	0.342298
B cells	CHEMBL1534525|MIBEFRADIL DIHYDROCHLORIDE	19.2717	0.230653	9.29013e-83	1.93309e-82	0.250823	0.208509
B cells	CHEMBL1201153|ISOETHARINE MESYLATE	19.1613	-0.203152	7.79263e-82	1.61868e-81	0.531383	0.476374
B cells	CHEMBL1626|CLEMASTINE	18.8809	0.109735	1.63675e-79	3.3969e-79	0.403323	0.362104
B cells	CHEMBL1589|ACETOHEXAMIDE	18.8616	0.848694	2.36175e-79	4.8973e-79	0.120095	0.0796912
B cells	CHEMBL1128|EDROPHONIUM CHLORIDE	18.7134	1.44267	3.85304e-78	7.76769e-78	0.0761042	0.035518
B cells	CHEMBL1711|ISOPROTERENOL HYDROCHLORIDE	18.6706	0.575364	8.59603e-78	1.7315e-77	0.148321	0.108107
B cells	CHEMBL1717|TICLOPIDINE HYDROCHLORIDE	18.6234	0.20538	2.07647e-77	4.17561e-77	0.249184	0.207634
B cells	CHEMBL1200604|TROPICAMIDE	18.5828	1.52471	4.42754e-77	8.89594e-77	0.071366	0.0309766
B cells	CHEMBL1336|SORAFENIB	18.5216	-0.249432	1.38244e-76	2.76142e-76	0.939724	0.894765
B cells	CHEMBL72|DESIPRAMINE	18.1834	0.55518	6.98774e-74	1.39116e-73	0.181705	0.145806
B cells	CHEMBL2105613|DIVALPROEX SODIUM	18.1685	1.16008	9.1698e-74	1.82254e-73	0.0748085	0.0350754
B cells	CHEMBL109|VALPROIC ACID	18.1685	1.16008	9.1698e-74	1.82254e-73	0.0748085	0.0350754
B cells	CHEMBL433|VALPROATE SODIUM	18.1218	1.13834	2.14341e-73	4.25662e-73	0.0748212	0.0351899
B cells	CHEMBL1256137|CYSTEAMINE HYDROCHLORIDE	18.0064	0.463783	1.73607e-72	3.43911e-72	0.205574	0.168028
B cells	CHEMBL1592101|BISMUTH SUBGALLATE	17.9982	0.198978	2.01122e-72	3.98088e-72	0.236036	0.195329
B cells	CHEMBL691|ETHINYL ESTRADIOL	17.7848	-0.0424839	9.27538e-71	1.83288e-70	0.453767	0.40273
B cells	CHEMBL61593|CYCLOTHIAZIDE	17.7133	0.18398	3.31267e-70	6.36234e-70	0.251979	0.212342
B cells	CHEMBL1280|VERAPAMIL HYDROCHLORIDE	17.6167	0.0937347	1.83473e-69	3.52097e-69	0.325009	0.283841
B cells	CHEMBL1200348|SULCONAZOLE NITRATE	17.5939	0.623248	2.74328e-69	5.26034e-69	0.916528	0.892842
B cells	CHEMBL762|OXYMETAZOLINE	17.4521	0.185213	3.31712e-68	6.34039e-68	0.117199	0.0784982
B cells	CHEMBL1200398|BUTOCONAZOLE NITRATE	17.2017	0.621948	2.58034e-66	4.88917e-66	0.914572	0.890848
B cells	CHEMBL3301611|AMIFAMPRIDINE PHOSPHATE	17.1641	-0.0168071	4.92845e-66	9.3162e-66	0.284778	0.241646
B cells	CHEMBL354077|AMIFAMPRIDINE	17.1641	-0.0168071	4.92845e-66	9.3162e-66	0.284778	0.241646
B cells	CHEMBL1200728|GUANIDINE HYDROCHLORIDE	17.1641	-0.0168071	4.92845e-66	9.3162e-66	0.284778	0.241646
B cells	CHEMBL1200400|AZATHIOPRINE SODIUM	17.0361	1.0667	4.42962e-65	8.36009e-65	0.0851361	0.0482132
B cells	CHEMBL1263|SALMETEROL	16.9971	0.221344	8.63267e-65	1.62669e-64	0.170869	0.132476
B cells	CHEMBL2361370|PENBUTOLOL SULFATE	16.9971	0.221344	8.63267e-65	1.62669e-64	0.170869	0.132476
B cells	CHEMBL2356023|DIHYDROTACHYSTEROL	16.8224	0.41198	1.67289e-63	3.13504e-63	0.13854	0.10175
B cells	CHEMBL1200666|CALCIPOTRIENE	16.8224	0.41198	1.67289e-63	3.13504e-63	0.13854	0.10175
B cells	CHEMBL726|FLUPHENAZINE	16.7674	0.163323	4.22378e-63	7.90928e-63	0.496627	0.458543
B cells	CHEMBL284348|DALFAMPRIDINE	16.5096	-0.025544	3.13163e-61	5.83678e-61	0.286137	0.244396
B cells	CHEMBL1201012|FLURANDRENOLIDE	16.4853	-0.183378	4.68125e-61	8.69115e-61	0.622921	0.570619
B cells	CHEMBL989|FLUOCINOLONE ACETONIDE	16.4853	-0.183378	4.68125e-61	8.69115e-61	0.622921	0.570619
B cells	CHEMBL1200600|FLUOROMETHOLONE	16.4853	-0.183378	4.68125e-61	8.69115e-61	0.622921	0.570619
B cells	CHEMBL1530428|DEXAMETHASONE ACETATE	16.4853	-0.183378	4.68125e-61	8.69115e-61	0.622921	0.570619
B cells	CHEMBL1501|FLUOCINONIDE	16.4853	-0.183378	4.68125e-61	8.69115e-61	0.622921	0.570619
B cells	CHEMBL106|FLUCONAZOLE	16.3549	0.894328	4.01456e-60	7.44185e-60	0.918167	0.895893
B cells	CHEMBL1089|PHENELZINE	16.2878	0.0135626	1.20427e-59	2.2272e-59	0.496983	0.457949
B cells	CHEMBL64391|ITRACONAZOLE	16.2737	0.615096	1.51757e-59	2.80446e-59	0.911841	0.889102
B cells	CHEMBL189963|PALBOCICLIB	16.1771	-0.101952	7.31987e-59	1.35166e-58	0.90902	0.877818
B cells	CHEMBL1738|DEXRAZOXANE	15.7047	0.591896	1.40526e-55	2.56916e-55	0.255561	0.223807
B cells	CHEMBL452231|TENIPOSIDE	15.7047	0.591896	1.40526e-55	2.56916e-55	0.255561	0.223807
B cells	CHEMBL159|VINBLASTINE	15.6181	0.868649	5.48424e-55	9.97324e-55	0.168773	0.136681
B cells	CHEMBL1479848|ACETOMENAPHTHONE	15.6181	0.868649	5.48424e-55	9.97324e-55	0.168773	0.136681
B cells	CHEMBL1319139|BROMHEXINE HYDROCHLORIDE	15.6181	0.868649	5.48424e-55	9.97324e-55	0.168773	0.136681
B cells	CHEMBL1551365|ETHYL NITRITE [SPIRIT]	15.6181	0.868649	5.48424e-55	9.97324e-55	0.168773	0.136681
B cells	CHEMBL1201284|CINACALCET	15.6181	0.868649	5.48424e-55	9.97324e-55	0.168773	0.136681
B cells	CHEMBL1090|VIDARABINE	15.6181	0.868649	5.48424e-55	9.97324e-55	0.168773	0.136681
B cells	CHEMBL1200339|PHENYLEPHRINE HYDROCHLORIDE	15.6145	0.225095	5.80129e-55	1.05418e-54	0.168773	0.133723
B cells	CHEMBL1201833|GOLIMUMAB	15.5721	-0.0277562	1.12649e-54	2.03619e-54	0.08835	0.0535975
B cells	CHEMBL1201572|ETANERCEPT	15.5721	-0.0277562	1.12649e-54	2.03619e-54	0.08835	0.0535975
B cells	CHEMBL1201581|INFLIXIMAB	15.5721	-0.0277562	1.12649e-54	2.03619e-54	0.08835	0.0535975
B cells	CHEMBL1201580|ADALIMUMAB	15.5721	-0.0277562	1.12649e-54	2.03619e-54	0.08835	0.0535975
B cells	CHEMBL1201831|CERTOLIZUMAB PEGOL	15.5721	-0.0277562	1.12649e-54	2.03619e-54	0.08835	0.0535975
B cells	CHEMBL685|MEBENDAZOLE	15.5281	0.847119	2.24019e-54	4.0462e-54	0.168938	0.137041
B cells	CHEMBL1549|HYDROCORTISONE CYPIONATE	15.2689	-0.00027823	1.23168e-52	2.16425e-52	0.382477	0.339545
B cells	CHEMBL1200909|PREDNISOLONE TEBUTATE	15.2689	-0.00027823	1.23168e-52	2.16425e-52	0.382477	0.339545
B cells	CHEMBL1200449|TRIAMCINOLONE DIACETATE	15.2689	-0.00027823	1.23168e-52	2.16425e-52	0.382477	0.339545
B cells	CHEMBL1200376|BETAMETHASONE BENZOATE	15.2689	-0.00027823	1.23168e-52	2.16425e-52	0.382477	0.339545
B cells	CHEMBL2105842|CORTIVAZOL	15.2689	-0.00027823	1.23168e-52	2.16425e-52	0.382477	0.339545
B cells	CHEMBL1200878|TRIAMCINOLONE HEXACETONIDE	15.2689	-0.00027823	1.23168e-52	2.16425e-52	0.382477	0.339545
B cells	CHEMBL1497|BETAMETHASONE VALERATE	15.2689	-0.00027823	1.23168e-52	2.16425e-52	0.382477	0.339545
B cells	CHEMBL1200342|PARAMETHASONE ACETATE	15.2689	-0.00027823	1.23168e-52	2.16425e-52	0.382477	0.339545
B cells	CHEMBL2021430|DEXAMETHASONE SODIUM PHOSPHATE	15.2689	-0.00027823	1.23168e-52	2.16425e-52	0.382477	0.339545
B cells	CHEMBL1200968|HYDROCORTISONE SODIUM PHOSPHATE	15.2689	-0.00027823	1.23168e-52	2.16425e-52	0.382477	0.339545
B cells	CHEMBL1889436|OUABAIN	15.2689	-0.00027823	1.23168e-52	2.16425e-52	0.382477	0.339545
B cells	CHEMBL1201148|MEPREDNISONE	15.2689	-0.00027823	1.23168e-52	2.16425e-52	0.382477	0.339545
B cells	CHEMBL1201891|DEFLAZACORT	15.2689	-0.00027823	1.23168e-52	2.16425e-52	0.382477	0.339545
B cells	CHEMBL1200635|HYDROCORTAMATE HYDROCHLORIDE	15.2689	-0.00027823	1.23168e-52	2.16425e-52	0.382477	0.339545
B cells	CHEMBL1200953|HYDROCORTISONE PROBUTATE	15.2689	-0.00027823	1.23168e-52	2.16425e-52	0.382477	0.339545
B cells	CHEMBL1201014|PREDNISOLONE SODIUM PHOSPHATE	15.2689	-0.00027823	1.23168e-52	2.16425e-52	0.382477	0.339545
B cells	CHEMBL1200989|ALCLOMETASONE DIPROPIONATE	15.2689	-0.00027823	1.23168e-52	2.16425e-52	0.382477	0.339545
B cells	CHEMBL1473|FLUTICASONE PROPIONATE	15.2689	-0.00027823	1.23168e-52	2.16425e-52	0.382477	0.339545
B cells	CHEMBL1200865|LOTEPREDNOL ETABONATE	15.2689	-0.00027823	1.23168e-52	2.16425e-52	0.382477	0.339545
B cells	CHEMBL1676|FLUTICASONE FUROATE	15.2689	-0.00027823	1.23168e-52	2.16425e-52	0.382477	0.339545
B cells	CHEMBL1512|FLUNISOLIDE	15.2689	-0.00027823	1.23168e-52	2.16425e-52	0.382477	0.339545
B cells	CHEMBL1201109|DESONIDE	15.2689	-0.00027823	1.23168e-52	2.16425e-52	0.382477	0.339545
B cells	CHEMBL1201064|FLUOROMETHOLONE ACETATE	15.2689	-0.00027823	1.23168e-52	2.16425e-52	0.382477	0.339545
B cells	CHEMBL2040682|CICLESONIDE	15.2689	-0.00027823	1.23168e-52	2.16425e-52	0.382477	0.339545
B cells	CHEMBL1200538|BETAMETHASONE ACETATE	15.2689	-0.00027823	1.23168e-52	2.16425e-52	0.382477	0.339545
B cells	CHEMBL1200762|BETAMETHASONE SODIUM PHOSPHATE	15.2689	-0.00027823	1.23168e-52	2.16425e-52	0.382477	0.339545
B cells	CHEMBL1201081|METHYLPREDNISOLONE SODIUM SUCCINATE	15.2689	-0.00027823	1.23168e-52	2.16425e-52	0.382477	0.339545
B cells	CHEMBL1650|CORTISONE ACETATE	15.2689	-0.00027823	1.23168e-52	2.16425e-52	0.382477	0.339545
B cells	CHEMBL1200774|FLUPREDNISOLONE	15.2689	-0.00027823	1.23168e-52	2.16425e-52	0.382477	0.339545
B cells	CHEMBL1159650|CLOBETASOL PROPIONATE	15.2371	-0.000585864	2.00578e-52	3.52188e-52	0.382477	0.339616
B cells	CHEMBL2355333|ZIMELDINE HYDROCHLORIDE	15.1187	0.239439	1.21874e-51	2.13213e-51	0.130537	0.0966821
B cells	CHEMBL1201835|USTEKINUMAB	15.118	1.09303	1.2318e-51	2.15341e-51	0.0550552	0.0219024
B cells	CHEMBL1200665|DIPHENOXYLATE HYDROCHLORIDE	14.8597	0.830757	6.0157e-50	1.04252e-49	0.169078	0.138658
B cells	CHEMBL1200725|SERTACONAZOLE NITRATE	14.8552	0.282397	6.43576e-50	1.11451e-49	0.932928	0.91408
B cells	CHEMBL1201575|EFALIZUMAB	14.8229	-1.19269	1.04178e-49	1.80279e-49	0.371464	0.292385
B cells	CHEMBL1677|TACRINE HYDROCHLORIDE	14.7723	0.314359	2.21136e-49	3.82398e-49	0.119371	0.0866488
B cells	CHEMBL603|ZAFIRLUKAST	14.6959	0.116639	6.84415e-49	1.18267e-48	0.644021	0.607941
B cells	CHEMBL1433|DOXYCYCLINE ANHYDROUS	14.6713	-9.06502	9.85042e-49	1.70092e-48	0.986509	0.959579
B cells	CHEMBL1370|BUDESONIDE	14.6309	-0.00758901	1.78483e-48	3.07974e-48	0.382554	0.340941
B cells	CHEMBL552659|FLUNARIZINE HYDROCHLORIDE	14.6274	0.760185	1.8786e-48	3.2392e-48	0.172076	0.141883
B cells	CHEMBL1255943|GLUTAMIC ACID HYDROCHLORIDE	14.5535	0.24704	5.5513e-48	9.54441e-48	0.188488	0.156192
B cells	CHEMBL1435|CEFAZOLIN	14.5535	0.24704	5.5513e-48	9.54441e-48	0.188488	0.156192
B cells	CHEMBL406|INDAPAMIDE	14.5178	-0.0635295	9.34383e-48	1.60419e-47	0.421844	0.377811
B cells	CHEMBL1200885|ALOSETRON HYDROCHLORIDE	14.4669	0.450966	1.96104e-47	3.36439e-47	0.232035	0.202992
B cells	CHEMBL1367605|RITODRINE HYDROCHLORIDE	14.3772	-0.317165	7.19597e-47	1.2319e-46	0.475959	0.427757
B cells	CHEMBL467|HYDROXYUREA	14.2914	1.84741	2.47673e-46	4.22189e-46	0.223066	0.1956
B cells	CHEMBL1200983|GALLIUM NITRATE	14.2914	1.84741	2.47673e-46	4.22189e-46	0.223066	0.1956
B cells	CHEMBL1306|TERCONAZOLE	14.201	1.73723	9.03383e-46	1.53338e-45	0.906861	0.88628
B cells	CHEMBL474579|CEFOTETAN	14.0125	-0.0505988	1.30807e-44	2.21871e-44	0.571004	0.528533
B cells	CHEMBL1484|NICARDIPINE	13.8937	0.129221	6.91466e-44	1.17119e-43	0.496234	0.462452
B cells	CHEMBL3244648|METHOTREXATE SODIUM	13.8542	1.19541	1.20001e-43	2.03111e-43	0.09742	0.0680998
B cells	CHEMBL163|RITONAVIR	13.8354	-0.150124	1.55814e-43	2.63541e-43	0.25236	0.218773
B cells	CHEMBL766|CILASTATIN	13.6696	1.28526	1.54329e-42	2.55085e-42	0.0424029	0.0123671
B cells	CHEMBL1201057|CILASTATIN SODIUM	13.6696	1.28526	1.54329e-42	2.55085e-42	0.0424029	0.0123671
B cells	CHEMBL1276308|MIFEPRISTONE	13.5882	-0.115535	4.70482e-42	7.7657e-42	0.945453	0.9136
B cells	CHEMBL41355|EZOGABINE	13.3823	0.269123	7.67731e-41	1.26546e-40	0.102412	0.0723652
B cells	CHEMBL1708|PAROXETINE HYDROCHLORIDE	13.1115	-0.0834391	2.83028e-39	4.65238e-39	0.691086	0.648912
B cells	CHEMBL1201151|MESTRANOL	12.7516	-0.174587	3.05572e-37	4.9583e-37	0.134234	0.104676
B cells	CHEMBL3183968|CEFTRIAXONE SODIUM	12.696	-0.0986168	6.21975e-37	1.00787e-36	0.417805	0.377408
B cells	CHEMBL445|NORTRIPTYLINE	12.4703	0.0597243	1.08423e-35	1.74864e-35	0.346832	0.318041
B cells	CHEMBL1201569|BOTULINUM TOXIN TYPE B	12.4593	-0.0145134	1.2444e-35	2.00561e-35	0.483594	0.448406
B cells	CHEMBL1727|CEPHALEXIN	12.4161	0.326438	2.13706e-35	3.40762e-35	0.136215	0.108906
B cells	CHEMBL1004|DOXYLAMINE	12.4161	0.326438	2.13706e-35	3.40762e-35	0.136215	0.108906
B cells	CHEMBL372795|STREPTOMYCIN	12.4161	0.326438	2.13706e-35	3.40762e-35	0.136215	0.108906
B cells	CHEMBL855|TRIPROLIDINE	12.4161	0.326438	2.13706e-35	3.40762e-35	0.136215	0.108906
B cells	CHEMBL1200796|CYCLOPHOSPHAMIDE	12.4161	0.326438	2.13706e-35	3.40762e-35	0.136215	0.108906
B cells	CHEMBL561|LOMEFLOXACIN	12.4161	0.326438	2.13706e-35	3.40762e-35	0.136215	0.108906
B cells	CHEMBL700|SULFAPYRIDINE	12.4161	0.326438	2.13706e-35	3.40762e-35	0.136215	0.108906
B cells	CHEMBL1088|MESORIDAZINE	12.4161	0.326438	2.13706e-35	3.40762e-35	0.136215	0.108906
B cells	CHEMBL602|CYSTEAMINE	12.4161	0.326438	2.13706e-35	3.40762e-35	0.136215	0.108906
B cells	CHEMBL444186|RAZOXANE	12.4161	0.326438	2.13706e-35	3.40762e-35	0.136215	0.108906
B cells	CHEMBL549|CITALOPRAM	12.4161	0.326438	2.13706e-35	3.40762e-35	0.136215	0.108906
B cells	CHEMBL273575|NOMIFENSINE	12.4161	0.326438	2.13706e-35	3.40762e-35	0.136215	0.108906
B cells	CHEMBL923|RISEDRONIC ACID	12.4161	0.326438	2.13706e-35	3.40762e-35	0.136215	0.108906
B cells	CHEMBL922|ADEFOVIR DIPIVOXIL	12.4161	0.326438	2.13706e-35	3.40762e-35	0.136215	0.108906
B cells	CHEMBL830|EFLORNITHINE	12.4161	0.326438	2.13706e-35	3.40762e-35	0.136215	0.108906
B cells	CHEMBL1201287|DEXBROMPHENIRAMINE	12.4161	0.326438	2.13706e-35	3.40762e-35	0.136215	0.108906
B cells	CHEMBL9|NORFLOXACIN	12.4128	0.315068	2.2277e-35	3.5498e-35	0.136215	0.108913
B cells	CHEMBL94394|BUFEXAMAC	12.2998	0.310776	9.08307e-35	1.44641e-34	0.136355	0.109297
B cells	CHEMBL1200515|DESERPIDINE	12.2681	0.166208	1.3445e-34	2.13958e-34	0.139658	0.112406
B cells	CHEMBL617|CEPHALOTHIN	12.2609	0.0797427	1.46802e-34	2.33459e-34	0.589004	0.553659
B cells	CHEMBL2107355|MIGALASTAT HYDROCHLORIDE	12.247	0.51188	1.74415e-34	2.77189e-34	0.1728	0.148006
B cells	CHEMBL460|MOLINDONE	12.0597	0.302326	1.72418e-33	2.73108e-33	0.136215	0.10967
B cells	CHEMBL1201607|NATALIZUMAB	12.0111	-0.292491	3.10832e-33	4.91706e-33	0.659989	0.601298
B cells	CHEMBL1200757|PANCURONIUM BROMIDE	11.8737	0.152765	1.62214e-32	2.56268e-32	0.132226	0.105817
B cells	CHEMBL1512677|AMYLMETACRESOL	11.6716	0.492824	1.78022e-31	2.80686e-31	0.217667	0.194704
B cells	CHEMBL1200503|BROMOCRIPTINE MESYLATE	11.6485	0.278725	2.33482e-31	3.67888e-31	0.137422	0.111756
B cells	CHEMBL1201533|THYROTROPIN ALFA	11.476	3.112	1.7407e-30	2.72839e-30	0.0292044	0.0040904
B cells	CHEMBL1201532|THYROTROPIN	11.476	3.112	1.7407e-30	2.72839e-30	0.0292044	0.0040904
B cells	CHEMBL545|ALCOHOL	11.476	3.112	1.7407e-30	2.72839e-30	0.0292044	0.0040904
B cells	CHEMBL720|BENZYL ALCOHOL	11.476	3.112	1.7407e-30	2.72839e-30	0.0292044	0.0040904
B cells	CHEMBL614|PYRAZINAMIDE	11.476	3.112	1.7407e-30	2.72839e-30	0.0292044	0.0040904
B cells	CHEMBL279816|TRICHLOROETHYLENE	11.476	3.112	1.7407e-30	2.72839e-30	0.0292044	0.0040904
B cells	CHEMBL1718|NALOXONE HYDROCHLORIDE	11.4667	0.273718	1.94008e-30	3.03693e-30	0.137003	0.111713
B cells	CHEMBL506247|TANNIC ACID	11.4013	-0.157648	4.12068e-30	6.44613e-30	0.749597	0.702145
B cells	CHEMBL9967|PIRENZEPINE	11.2238	0.261692	3.11425e-29	4.86222e-29	0.138019	0.113247
B cells	CHEMBL1769|PROPOXYCAINE HYDROCHLORIDE	11.2141	-0.311061	3.47643e-29	5.4206e-29	0.15212	0.124702
B cells	CHEMBL1255654|TETRACAINE HYDROCHLORIDE	11.2141	-0.311061	3.47643e-29	5.4206e-29	0.15212	0.124702
B cells	CHEMBL132530|FORMESTANE	11.0949	0.190153	1.32865e-28	2.06899e-28	0.239949	0.216185
B cells	CHEMBL1201322|THONZONIUM	11.0443	0.440429	2.33579e-28	3.63497e-28	0.219268	0.197678
B cells	CHEMBL71752|VINPOCETINE	10.9658	0.180127	5.58323e-28	8.67174e-28	0.13981	0.115258
B cells	CHEMBL1201670|SARGRAMOSTIM	10.9115	0.194026	1.01596e-27	1.57593e-27	0.0926309	0.0680645
B cells	CHEMBL453|SULFISOXAZOLE	10.7146	2.59341	8.69311e-27	1.34409e-26	0.0292425	0.00580328
B cells	CHEMBL1373254|CYCLOPENTHIAZIDE	10.7094	0.126923	9.19832e-27	1.42129e-26	0.481625	0.453987
B cells	CHEMBL52440|DEXTROMETHORPHAN	10.6445	2.19921	1.85067e-26	2.85775e-26	0.031275	0.00799739
B cells	CHEMBL817|TOLAZAMIDE	10.6326	0.113553	2.10176e-26	3.24338e-26	0.189238	0.16479
B cells	CHEMBL790|CHLORHEXIDINE	10.6314	-0.034576	2.12826e-26	3.28215e-26	0.844362	0.812591
B cells	CHEMBL1200532|METHDILAZINE HYDROCHLORIDE	10.5464	0.193507	5.27714e-26	8.10695e-26	0.114595	0.0910033
B cells	CHEMBL1172|DESLORATADINE	10.5464	0.193507	5.27714e-26	8.10695e-26	0.114595	0.0910033
B cells	CHEMBL1200491|EPINASTINE HYDROCHLORIDE	10.5464	0.193507	5.27714e-26	8.10695e-26	0.114595	0.0910033
B cells	CHEMBL2360580|BUCLIZINE HYDROCHLORIDE	10.5464	0.193507	5.27714e-26	8.10695e-26	0.114595	0.0910033
B cells	CHEMBL3990029|RISANKIZUMAB	10.2447	0.98776	1.25065e-24	1.91149e-24	0.0381347	0.0156751
B cells	CHEMBL2108681|TILDRAKIZUMAB	10.2447	0.98776	1.25065e-24	1.91149e-24	0.0381347	0.0156751
B cells	CHEMBL2364648|GUSELKUMAB	10.2447	0.98776	1.25065e-24	1.91149e-24	0.0381347	0.0156751
B cells	CHEMBL611|TERAZOSIN	9.9511	0.167571	2.49425e-23	3.80977e-23	0.162142	0.139858
B cells	CHEMBL365795|TIAPROFENIC ACID	9.87452	1.57922	5.36914e-23	8.1905e-23	0.0504186	0.0292099
B cells	CHEMBL1691|BETAXOLOL HYDROCHLORIDE	9.70832	0.184965	2.77892e-22	4.2311e-22	0.139213	0.117546
B cells	CHEMBL1200901|HALOFANTRINE HYDROCHLORIDE	9.6542	0.370463	4.71826e-22	7.17931e-22	0.914445	0.899498
B cells	CHEMBL1200563|CERIVASTATIN SODIUM	9.4595	0.0536998	3.09408e-21	4.69304e-21	0.18309	0.161597
B cells	CHEMBL1237061|PITAVASTATIN CALCIUM	9.4595	0.0536998	3.09408e-21	4.69304e-21	0.18309	0.161597
[truncated: 109,661 more rows]

## Sheet: Table S10
Table S10. CellphoneDB significant cell-cell interactions across vacular cell states
[truncated: 1,549 more rows]
